# Supplementary material for: Identification of permissive amber suppression sites for efficient non-canonical amino acid incorporation in mammalian cells
Source: Nucleic Acids Res. 2021 Mar 3;49(11):e62. doi: 10.1093/nar/gkab132 (PMC8216290; doi:10.1093/nar/gkab132)
Supplement: gkab132_Supplemental_Files [file gkab132_supplemental_files.zip]

Archive with 6 entries (6 files):
- Supplementary_data_1.xlsx
- Supplementary_data_2.xlsx
- Supplementary_data_3.csv
- Supplementary_data_4.csv
- Supplementary_Figures (5).pdf
- Supplementary_Material_and_Methods (1).pdf
