# Supplementary material for: Identification of permissive amber suppression sites for efficient non-canonical amino acid incorporation in mammalian cells
Source: Nucleic Acids Res. 2021 Mar 3;49(11):e62. doi: 10.1093/nar/gkab132 (PMC8216290; doi:10.1093/nar/gkab132)
Supplement: gkab132_Supplemental_Files [file gkab132_supplemental_files.zip › Supplementary_data_1.xlsx]

## Sheet: mESC_iBAQ_enriched_proteins
Rank_pulldown_mESC_R26^RS_BcnK	iBAQ_pulldown_mESC_R26^RS_BcnK	Molecular_weight[kDa]	Stop_codon	Gene_name	Transcript_ID
140	30.3955	10	ochre	Dbi	ENSMUST00000027634.12
140	30.3955	8.664	opal	Dbi	ENSMUST00000132118.1
157	30.3346	56.891	amber	Ptbp1	ENSMUST00000172282.7
178	29.9837	55.814	opal	Impdh2	ENSMUST00000081111.13
196	29.7737	7.3384	amber	Atox1	ENSMUST00000108857.1
221	29.6578	42.151	amber	Taldo1	ENSMUST00000211654.1
232	29.5245	57.058	amber	P4hb	ENSMUST00000026122.10
248	29.3228	78.168	ochre	Caprin1	ENSMUST00000028607.12
260	29.4115	50.537	ochre	Gdi2	ENSMUST00000223396.1
286	29.0925	24.87	ochre	Prdx6	ENSMUST00000071718.11
286	29.0925	8.538	opal	Prdx6	ENSMUST00000192639.5
291	29.1411	53.247	amber	Pgd	ENSMUST00000084124.6
361	28.5029	72.369	ochre	Pdia4	ENSMUST00000077290.8
367	28.4453	35.009	ochre	Etfa	ENSMUST00000034866.8
368	28.6895	53.12	amber	U2af2	ENSMUST00000005041.14
391	28.5365	49.548	amber	Psmc3	ENSMUST00000067663.13
402	28.5112	26.372	opal	Psmb1	ENSMUST00000014913.10
409	28.4857	14.255	amber	Pfdn1	ENSMUST00000025204.6
441	28.2443	48.647	opal	Psmc2	ENSMUST00000030769.5
449	28.1189	23.532	amber	Sarnp	ENSMUST00000220381.1
462	28.4019	35.327	opal	Cyc1	ENSMUST00000229013.1
509	27.9585	95.434	amber	L1td1	ENSMUST00000154279.2
534	27.8532	14.731	ochre	Pfdn4	ENSMUST00000075087.7
537	27.9186	68.527	amber	Rpn1	ENSMUST00000032143.7
569	27.7017	58.47	amber	Snx2	ENSMUST00000037850.6
574	27.8181	63.001	amber	Yars	ENSMUST00000106054.2
594	28.0114	20.165	amber	Marcksl1	ENSMUST00000062356.6
618	27.6464	136.33	amber	Cand1	ENSMUST00000020315.12
628	27.8323	25.258	amber	Cd9	ENSMUST00000032492.8
665	27.4865	109.753	ochre	Atp2a2	ENSMUST00000177974.7
665	27.4865	114.86	opal	Atp2a2	ENSMUST00000179939.7
672	27.4503	69.448	amber	Rbm14	ENSMUST00000006625.7
680	27.4092	19.992	amber	Ndufa8	ENSMUST00000070112.5
719	27.4858	272.43	amber	Fasn	ENSMUST00000055655.8
738	27.0873	277.82	ochre	Flnb	ENSMUST00000052678.8
739	27.3005	25.378	opal	Psmb6	ENSMUST00000018430.6
756	27.171	19.859	amber	Eef1e1	ENSMUST00000001757.8
757	27.3396	43.096	amber	Vat1	ENSMUST00000040430.7
764	27.174	10.194	opal	Srp9	ENSMUST00000111018.1
777	26.9236	38.384	amber	Stoml2	ENSMUST00000030169.14
800	27.4661	50.372	opal	Tmpo	ENSMUST00000072239.13
807	27.3716	68.325	amber	Atp6v1a	ENSMUST00000114666.8
815	27.4455	29.116	opal	Psmb4	ENSMUST00000005923.6
864	27.023	26.753	amber	Smndc1	ENSMUST00000236962.1
932	26.5414	75.167	ochre	Tmpo	ENSMUST00000020123.6
937	26.8299	15.537	amber	Tomm22	ENSMUST00000023062.4
946	26.8666	11.97	amber	Mycbp	ENSMUST00000030400.13
984	26.722	64.279	amber	Nars	ENSMUST00000237369.1
999	26.7576	74.466	amber	Slc25a13	ENSMUST00000015256.14
1083	26.7513	63.691	ochre	Ckap4	ENSMUST00000053871.4
1098	26.3238	28.655	amber	Uck2	ENSMUST00000191745.1
1111	26.4438	126.61	opal	Rtn4	ENSMUST00000102843.9
1166	26.2825	26.974	opal	Emg1	ENSMUST00000004379.7
1183	26.2422	35.738	opal	Hmox2	ENSMUST00000004172.14
1200	26.2625	273.61	amber	Prpf8	ENSMUST00000018449.10
1215	26.1553	40.243	amber	Hexim1	ENSMUST00000053063.6
1229	26.3171	71.726	amber	Trim25	ENSMUST00000100627.8
1275	26.1852	31.487	amber	Pitpnb	ENSMUST00000086635.8
1379	26.0325	70.612	amber	Dync1i2	ENSMUST00000112142.7
1414	25.9454	35.274	amber	Dimt1	ENSMUST00000022203.9
1433	25.8568	38.604	amber	Nudt9	ENSMUST00000031250.13
1459	25.7903	39.468	amber	Ist1	ENSMUST00000034164.5
1479	25.9176	108.69	amber	Xrn2	ENSMUST00000028921.5
1528	25.4945	96.001	amber	Hnrnpul1	ENSMUST00000206832.1
1532	25.6642	146.3	amber	Acin1	ENSMUST00000126166.7
1549	25.7086	152.48	amber	Edc4	ENSMUST00000040254.15
1697	25.4469	21.71	opal	Ndufb5	ENSMUST00000127477.7
1780	25.2115	112.8	amber	Iars2	ENSMUST00000027921.10
1832	25.102	44.013	amber	Fnta	ENSMUST00000016138.10
1838	25.4156	350.86	ochre	Mki67	ENSMUST00000033310.8
1856	25.0622	46.936	opal	Ap3m1	ENSMUST00000154460.7
1862	25.1832	15.977	amber	Rps19bp1	ENSMUST00000052499.8
1907	25.0063	61.734	amber	Dnajc21	ENSMUST00000136591.7
1976	24.931	61.859	amber	Bag3	ENSMUST00000033136.8
2127	24.6669	58.886	amber	Cpne1	ENSMUST00000184265.7
2250	24.5168	57.907	opal	Rcor2	ENSMUST00000066646.11
2309	24.4275	69.971	amber	Gga1	ENSMUST00000041587.7
2406	24.0146	174.06	amber	Scrib	ENSMUST00000002603.11
2450	23.8611	21.428	opal	Ccnt1	ENSMUST00000168928.7
2450	23.8611	80.597	opal	Ccnt1	ENSMUST00000169707.7
2495	24.3059	70.367	amber	Ddx51	ENSMUST00000031478.5
2511	24.0496	56.598	opal	Arfgap2	ENSMUST00000080008.12
2549	24.368	32.129	ochre	Utf1	ENSMUST00000168457.2
2650	24.3545	48.819	amber	Fntb	ENSMUST00000041008.9
2685	23.7201	94.371	amber	Ppp1r10	ENSMUST00000087211.8
2693	23.9173	63.396	opal	Parp2	ENSMUST00000036126.6
2737	24.005	81.8	amber	Jup	ENSMUST00000001592.14
2861	23.7129	24.54	amber	Tollip	ENSMUST00000001950.11
2952	23.7505	41.653	amber	Haus8	ENSMUST00000035960.12
2968	23.138	108.55	amber	Parg	ENSMUST00000022470.14
2984	23.5662	64.808	amber	Nt5c2	ENSMUST00000235234.1
3022	20.8193	60.785	opal	Calcoco1	ENSMUST00000023818.10
3025	23.254	137.71	amber	Slk	ENSMUST00000026043.11
3032	23.4881	60.181	amber	Acbd3	ENSMUST00000027780.5
3054	23.7153	72.571	amber	Gclc	ENSMUST00000034905.8
3058	23.713	98.241	amber	Pml	ENSMUST00000085673.10
3075	23.4252	211.19	amber	Psme4	ENSMUST00000041231.13
3172	23.0047	108.69	amber	Mical1	ENSMUST00000119962.7
3185	23.0649	72.415	amber	Rnpep	ENSMUST00000077340.13
3290	23.1455	128.21	amber	Polr1b	ENSMUST00000028874.7
3312	23.23	98.124	amber	Aco1	ENSMUST00000102973.3
3318	23.1799	138.59	amber	Atf7ip	ENSMUST00000032335.12
3325	23.6162	32.358	amber	Aurkc	ENSMUST00000208049.1
3363	23.4182	70.046	opal	Nop9	ENSMUST00000019441.8
3454	23.1002	28.372	opal	Ado	ENSMUST00000075686.5
3498	23.0169	75.767	amber	Ranbp9	ENSMUST00000144326.3
3546	21.9109	20.296	ochre	Sri	ENSMUST00000088786.10
3673	22.2983	104.41	amber	Pkn1	ENSMUST00000005616.15
3740	22.5097	162.14	amber	Clasp1	ENSMUST00000190571.6
3744	22.226	88.337	amber	Ppp1r21	ENSMUST00000038551.7
3800	22.2747	155.74	amber	Polr3a	ENSMUST00000026322.8
3802	22.2468	136.54	opal	Nid1	ENSMUST00000005532.8
3819	21.7865	52.376	amber	Ctsc	ENSMUST00000032779.11
3819	21.7865	15.562	amber	Ctsc	ENSMUST00000131108.8
3878	22.2451	84.877	amber	Mkln1	ENSMUST00000026699.14
3969	22.0248	98.601	amber	Vps41	ENSMUST00000072961.5
4156	21.0003	195.99	amber	Arid2	ENSMUST00000096250.4
4238	20.8993	25.609	amber	Tatdn3	ENSMUST00000110893.9
4441	20.5582	98.489	amber	Aftph	ENSMUST00000146722.8
4519	20.727	32.45	amber	Rpia	ENSMUST00000066134.5
4641	20.2375	150.65	amber	Edc4	ENSMUST00000119261.7
4721	20.1185	19.099	amber	Nme3	ENSMUST00000024978.6
4788	20.8246	23.764	amber	Rras	ENSMUST00000044111.9

## Sheet: HEK293T_iBAQ_enriched_proteins
Rank_pulldown_HEK293T^RS_BcnK	iBAQ_pulldown_HEK293T^RS_BcnK	Molecular_weight[kDa]	Stop_codon	Gene_name	Transcript_ID
53	31.4508	15.55	amber	RPS17	ENST00000632419.1
113	30.7809	57.221	amber	PTBP1	ENST00000356948.11
278	29.2968	51.804	amber	FKBP4	ENST00000001008.6
280	29.2845	15.164	ochre	FABP5	ENST00000297258.11
316	29.0999	53.12	amber	U2AF2	ENST00000450554.6
346	28.8686	26.788	amber	HDGF	ENST00000357325.10
373	28.7254	55.21	amber	RTCB	ENST00000216038.6
402	28.6084	19.529	amber	MARCKSL1	ENST00000329421.8
417	28.5443	26.183	amber	TSN	ENST00000389682.8
417	28.5443	3.972	amber	TSN	ENST00000467324.5
457	28.3376	39.933	amber	SYAP1	ENST00000380155.4
560	27.9755	108.66	amber	THRAP3	ENST00000354618.10
712	27.5381	28.994	amber	EMD	ENST00000369842.9
743	27.4642	11.967	amber	MYCBP	ENST00000397572.5
757	27.4244	26.131	opal	BCAS2	ENST00000369541.4
765	27.4092	18.681	amber	DCTPP1	ENST00000319285.5
774	27.377	9.3435	amber	TIMM8B	ENST00000504148.3
787	27.3406	10.378	amber	TIMM9	ENST00000395159.7
833	27.2303	69.697	amber	EIF4B	ENST00000262056.13
885	27.1224	46.655	amber	MPI	ENST00000563422.5
899	27.1027	58.47	amber	SNX2	ENST00000379516.7
923	27.0503	36.032	opal	HMOX2	ENST00000570646.6
932	27.038	85.852	ochre	HTATSF1	ENST00000218364.5
938	27.0169	71.428	amber	DBN1	ENST00000309007.9
1059	26.7367	57.193	ochre	PLRG1	ENST00000499023.7
1059	26.7367	14.848	opal	PLRG1	ENST00000506192.5
1141	26.5806	109.691	ochre	ATP2A2	ENST00000308664.10
1141	26.5806	5.727	opal	ATP2A2	ENST00000377685.9
1164	26.5292	39.157	amber	RFC2	ENST00000352131.7
1175	26.4935	45.518	amber	PRKAR2A	ENST00000265563.13
1237	26.3647	122.87	amber	SMARCC1	ENST00000254480.10
1253	26.3305	45.547	ochre	FAM98B	ENST00000397609.6
1290	26.2558	40.282	amber	TWF1	ENST00000547459.5
1311	26.22	97.394	amber	RBM12	ENST00000374114.8
1322	26.1978	32.668	amber	GNPDA1	ENST00000513454.5
1328	26.1899	242.98	amber	CAD	ENST00000264705.9
1341	26.161	71.456	amber	DYNC1I2	ENST00000340296.8
1424	26.0158	52.417	amber	PRCC	ENST00000271526.9
1455	25.969	9.655	opal	TOMM5	ENST00000377773.9
1455	25.969	10.033	opal	TOMM5	ENST00000544379.1
1457	25.9662	42.15	amber	NUP43	ENST00000367402.6
1515	25.8696	52.894	amber	RANBP3	ENST00000592133.5
1622	25.6946	63.459	amber	CARM1	ENST00000327064.8
1667	25.6371	36.567	amber	PAWR	ENST00000328827.9
1705	25.591	44.971	amber	STAM	ENST00000377524.8
1743	25.5296	37.874	amber	GMPR2	ENST00000355299.8
1780	25.4714	26.748	amber	GID8	ENST00000266069.5
1790	25.4555	85.018	opal	PFKL	ENST00000349048.9
1790	25.4555	4.173	opal	PFKL	ENST00000397961.6
1895	25.2977	151.66	amber	EDC4	ENST00000358933.10
2042	25.0354	51.588	ochre	KNOP1	ENST00000219837.12
2054	25.0167	61.594	amber	BAG3	ENST00000369085.7
2066	24.9967	33.12	amber	NUP35	ENST00000409798.5
2088	24.9531	57.903	opal	GPT2	ENST00000340124.9
2113	24.9104	65.947	amber	POLA2	ENST00000527850.5
2136	24.8788	42.92	opal	PUS1	ENST00000443358.6
2169	24.829	124	amber	ESYT1	ENST00000394048.9
2189	24.8062	82.804	amber	ZC3H14	ENST00000251038.10
2203	24.7866	34.746	amber	NAPG	ENST00000580483.5
2204	24.786	34.276	amber	CASP7	ENST00000345633.8
2320	24.5983	46.671	amber	REXO4	ENST00000628678.2
2499	24.3418	29.277	opal	MRRF	ENST00000344641.8
2499	24.3418	19.742	opal	MRRF	ENST00000467864.5
2510	24.328	87.99	amber	SUPV3L1	ENST00000359655.9
2571	24.2419	65.727	amber	FIP1L1	ENST00000337488.11
2734	24.0251	16.646	amber	ING5	ENST00000313552.10
2772	23.9712	133.5	amber	CTR9	ENST00000361367.7
2782	23.9565	64.149	amber	ME1	ENST00000369705.4
2905	23.795	72.456	amber	DDX51	ENST00000397333.4
2957	23.7162	155.64	amber	POLR3A	ENST00000372371.8
2958	23.7161	43.472	ochre	AAR2	ENST00000320849.9
2958	23.7161	45.034	opal	AAR2	ENST00000397286.7
2995	23.6521	140.26	amber	ZC3H4	ENST00000253048.10
3001	23.6455	17.114	ochre	NDUFA12	ENST00000327772.7
3001	23.6455	6.224	opal	NDUFA12	ENST00000547157.1
3051	23.587	46.553	amber	TBC1D13	ENST00000372648.10
3147	23.4555	38.681	opal	IMPAD1	ENST00000262644.9
3211	23.3596	104.8	amber	PAXBP1	ENST00000331923.9
3212	23.3589	93.532	amber	BICD2	ENST00000356884.11
3238	23.3291	31.942	amber	KCTD15	ENST00000589786.5
3246	23.3163	108.94	amber	ZC3H18	ENST00000301011.9
3382	23.1201	81.879	amber	GOLIM4	ENST00000470487.6
3401	23.0939	21.871	amber	COQ7	ENST00000566049.5
3550	22.8544	79.635	amber	RABL6	ENST00000311502.12
3711	22.6254	632.81	amber	MDN1	ENST00000369393.8
3857	22.4146	36.944	amber	RPUSD3	ENST00000433535.6
3885	22.3691	98.555	amber	PTGFRN	ENST00000393203.3
3899	22.3481	68.833	amber	CDC23	ENST00000394886.7
3921	22.3279	90.856	ochre	GRIPAP1	ENST00000593475.5
4063	22.0882	34.455	opal	THAP11	ENST00000303596.3
4160	21.8991	216.5	opal	ANAPC1	ENST00000341068.8
4200	21.8282	70.834	amber	TRMT2A	ENST00000252136.12
4232	21.7857	135.25	amber	CAND2	ENST00000295989.9
4247	21.7441	186.03	opal	SETD1A	ENST00000262519.14
4292	21.6853	142.17	amber	NPC1	ENST00000269228.10
4507	21.3089	109.58	amber	HERC4	ENST00000473533.6
4591	21.1106	83.137	amber	PIBF1	ENST00000326291.11
4654	20.9424	97.95	amber	AGAP3	ENST00000473312.5
4836	20.4782	62.233	opal	CPNE8	ENST00000331366.10
4852	20.4476	74.761	opal	SLC25A12	ENST00000426896.5
4926	20.2149	76.017	opal	TUBGCP4	ENST00000260383.11
