# Supplementary material for: Identification of permissive amber suppression sites for efficient non-canonical amino acid incorporation in mammalian cells
Source: Nucleic Acids Res. 2021 Mar 3;49(11):e62. doi: 10.1093/nar/gkab132 (PMC8216290; doi:10.1093/nar/gkab132)
Supplement: gkab132_Supplemental_Files [file gkab132_supplemental_files.zip › Supplementary_data_2.xlsx]

## Sheet: Flow_cytometry_replicates
experiment	ncAA	cell_line	specification	sample	mutant_number	flanking_amino_acids	flanking_nucleotides	iPASS_score	flanked_codon	ncAA_amount	replicate	count_single_mSc_positive_cells	mean_fluorescence_intensity_mSc	mean_fluorescence_intensity_mNG	normalized_mNG	relative_readthrough_efficiency	incorporation_efficiency
GOI*	BcnK	HEK293T	H2A	R3	mut1	SG*GK	TCTGGA*GGAAAG	1.95	TAG	0.5	1	8961	28440	6965	0.244902	0.270562	0.23845
GOI*	BcnK	HEK293T	H2A	R3	mut1	SG*GK	TCTGGA*GGAAAG	1.95	TAG	0	1	9057	8550	243	0.0284211	0.0321125	0
GOI*	BcnK	HEK293T	H2A	Q6	mut2	GK*GG	GGAAAG*GGTGGC	-0.16	TAG	0.5	1	8778	9306	1269	0.136364	0.150652	0.106165
GOI*	BcnK	HEK293T	H2A	Q6	mut2	GK*GG	GGAAAG*GGTGGC	-0.16	TAG	0	1	8677	2743	108	0.0393729	0.0444869	0
GOI*	BcnK	HEK293T	H2A	R11	mut3	KA*AK	AAGGCC*GCTAAG	2.9	TAG	0.5	1	8806	20131	3447	0.171228	0.18917	0.161629
GOI*	BcnK	HEK293T	H2A	R11	mut3	KA*AK	AAGGCC*GCTAAG	2.9	TAG	0	1	8847	8164	199	0.0243753	0.0275413	0
GOI*	BcnK	HEK293T	H2A	R17	mut4	KT*SS	AAGACC*TCCTCC	-0.17	TAG	0.5	1	8993	19400	1655	0.0853093	0.094248	0.0622439
GOI*	BcnK	HEK293T	H2A	R17	mut4	KT*SS	AAGACC*TCCTCC	-0.17	TAG	0	1	9038	7308	207	0.0283251	0.0320041	0
GOI*	BcnK	HEK293T	H2A	R20	mut5	SS*AG	TCCTCC*GCCGGC	3.27	TAG	0.5	1	8738	19594	3711	0.189395	0.20924	0.184602
GOI*	BcnK	HEK293T	H2A	R20	mut5	SS*AG	TCCTCC*GCCGGC	3.27	TAG	0	1	8738	8163	178	0.0218057	0.0246379	0
GOI*	BcnK	HEK293T	H2A	Q24	mut6	GL*FP	GGCCTG*TTCCCC	2.5	TAG	0.5	1	8974	30811	5555	0.180293	0.199184	0.175519
GOI*	BcnK	HEK293T	H2A	Q24	mut6	GL*FP	GGCCTG*TTCCCC	2.5	TAG	0	1	9009	9931	208	0.0209445	0.0236649	0
GOI*	BcnK	HEK293T	H2A	R29	mut7	VG*VH	GTAGGC*GTGCAT	2.12	TAG	0.5	1	8984	26396	6043	0.228936	0.252924	0.207439
GOI*	BcnK	HEK293T	H2A	R29	mut7	VG*VH	GTAGGC*GTGCAT	2.12	TAG	0	1	9056	5465	220	0.0402562	0.0454848	0
GOI*	BcnK	HEK293T	H2A	Q112	mut8	NI*AV	AACATC*GCCGTG	0.24	TAG	0.5	1	9007	27939	3117	0.111564	0.123254	0.11156
GOI*	BcnK	HEK293T	H2A	Q112	mut8	NI*AV	AACATC*GCCGTG	0.24	TAG	0	1	9139	21257	220	0.0103495	0.0116938	0
GOI*	BcnK	HEK293T	H2A	L116	mut9	VL*PK	GTGCTG*CCCAAG	1.6	TAG	0.5	1	8892	38740	8595	0.221864	0.245111	0.23243
GOI*	BcnK	HEK293T	H2A	L116	mut9	VL*PK	GTGCTG*CCCAAG	1.6	TAG	0	1	9004	23434	263	0.011223	0.0126807	0
GOI*	BcnK	HEK293T	H2A	T120	mut10	KK*ES	AAGAAG*GAGAGC	1.2	TAG	0.5	1	9061	27849	3025	0.108621	0.120003	0.104168
GOI*	BcnK	HEK293T	H2A	T120	mut10	KK*ES	AAGAAG*GAGAGC	1.2	TAG	0	1	8978	14770	207	0.0140149	0.0158352	0
GOI*	BcnK	HEK293T	H2A	H124	mut11	SH*KA	AGCCAC*AAGGCC	-0.33	TAG	0.5	1	9084	30428	3199	0.105133	0.116149	0.10361
GOI*	BcnK	HEK293T	H2A	H124	mut11	SH*KA	AGCCAC*AAGGCC	-0.33	TAG	0	1	9178	19824	220	0.0110977	0.0125391	0
GOI*	BcnK	HEK293T	H2A	wt	wt	NA	NA	NA	NA	0.5	1	9094	28679	25959	0.905157	1	0
GOI*	BcnK	HEK293T	H2A	wt	wt	NA	NA	NA	NA	0	1	9344	26428	23390	0.885046	1	0
GOI*	BcnK	HEK293T	H2A	R3	mut1	SG*GK	TCTGGA*GGAAAG	1.95	TAG	0.5	2	9090	23845	6232	0.261355	0.272032	0.244124
GOI*	BcnK	HEK293T	H2A	R3	mut1	SG*GK	TCTGGA*GGAAAG	1.95	TAG	0	2	9430	8706	232	0.0266483	0.0279088	0
GOI*	BcnK	HEK293T	H2A	Q6	mut2	GK*GG	GGAAAG*GGTGGC	-0.16	TAG	0.5	2	8899	11342	1699	0.149797	0.155917	0.120908
GOI*	BcnK	HEK293T	H2A	Q6	mut2	GK*GG	GGAAAG*GGTGGC	-0.16	TAG	0	2	9025	3530	118	0.0334278	0.0350089	0
GOI*	BcnK	HEK293T	H2A	R11	mut3	KA*AK	AAGGCC*GCTAAG	2.9	TAG	0.5	2	8597	15199	2706	0.178038	0.185312	0.157905
GOI*	BcnK	HEK293T	H2A	R11	mut3	KA*AK	AAGGCC*GCTAAG	2.9	TAG	0	2	8790	6649	174	0.0261693	0.0274072	0
GOI*	BcnK	HEK293T	H2A	R17	mut4	KT*SS	AAGACC*TCCTCC	-0.17	TAG	0.5	2	9056	21222	2119	0.0998492	0.103929	0.0758149
GOI*	BcnK	HEK293T	H2A	R17	mut4	KT*SS	AAGACC*TCCTCC	-0.17	TAG	0	2	9185	7972	214	0.026844	0.0281137	0
GOI*	BcnK	HEK293T	H2A	R20	mut5	SS*AG	TCCTCC*GCCGGC	3.27	TAG	0.5	2	8831	17363	3460	0.199274	0.207416	0.184401
GOI*	BcnK	HEK293T	H2A	R20	mut5	SS*AG	TCCTCC*GCCGGC	3.27	TAG	0	2	8933	7281	160	0.021975	0.0230144	0
GOI*	BcnK	HEK293T	H2A	Q24	mut6	GL*FP	GGCCTG*TTCCCC	2.5	TAG	0.5	2	8899	22819	4473	0.196021	0.204029	0.181373
GOI*	BcnK	HEK293T	H2A	Q24	mut6	GL*FP	GGCCTG*TTCCCC	2.5	TAG	0	2	9145	8783	190	0.0216327	0.0226559	0
GOI*	BcnK	HEK293T	H2A	R29	mut7	VG*VH	GTAGGC*GTGCAT	2.12	TAG	0.5	2	8739	24657	5971	0.242162	0.252056	0.210475
GOI*	BcnK	HEK293T	H2A	R29	mut7	VG*VH	GTAGGC*GTGCAT	2.12	TAG	0	2	9033	5113	203	0.0397027	0.0415807	0
GOI*	BcnK	HEK293T	H2A	Q112	mut8	NI*AV	AACATC*GCCGTG	0.24	TAG	0.5	2	8886	27173	3420	0.12586	0.131002	0.11967
GOI*	BcnK	HEK293T	H2A	Q112	mut8	NI*AV	AACATC*GCCGTG	0.24	TAG	0	2	8984	20054	217	0.0108208	0.0113326	0
GOI*	BcnK	HEK293T	H2A	L116	mut9	VL*PK	GTGCTG*CCCAAG	1.6	TAG	0.5	2	8973	27226	6414	0.235584	0.245208	0.232563
GOI*	BcnK	HEK293T	H2A	L116	mut9	VL*PK	GTGCTG*CCCAAG	1.6	TAG	0	2	9087	19131	231	0.0120746	0.0126458	0
GOI*	BcnK	HEK293T	H2A	T120	mut10	KK*ES	AAGAAG*GAGAGC	1.2	TAG	0.5	2	8886	19441	2374	0.122113	0.127102	0.111735
GOI*	BcnK	HEK293T	H2A	T120	mut10	KK*ES	AAGAAG*GAGAGC	1.2	TAG	0	2	8912	12063	177	0.014673	0.015367	0
GOI*	BcnK	HEK293T	H2A	H124	mut11	SH*KA	AGCCAC*AAGGCC	-0.33	TAG	0.5	2	9006	23225	2736	0.117804	0.122617	0.110763
GOI*	BcnK	HEK293T	H2A	H124	mut11	SH*KA	AGCCAC*AAGGCC	-0.33	TAG	0	2	9057	17846	202	0.0113191	0.0118545	0
GOI*	BcnK	HEK293T	H2A	wt	wt	NA	NA	NA	NA	0.5	2	9314	23413	22494	0.960748	1	0
GOI*	BcnK	HEK293T	H2A	wt	wt	NA	NA	NA	NA	0	2	9379	22540	21522	0.954836	1	0
GOI*	BcnK	HEK293T	H2A	R3	mut1	SG*GK	TCTGGA*GGAAAG	1.95	TAG	0.5	3	9897	28611	6894	0.240956	0.260333	0.223502
GOI*	BcnK	HEK293T	H2A	R3	mut1	SG*GK	TCTGGA*GGAAAG	1.95	TAG	0	3	10029	7703	263	0.0341425	0.0368311	0
GOI*	BcnK	HEK293T	H2A	Q6	mut2	GK*GG	GGAAAG*GGTGGC	-0.16	TAG	0.5	3	10051	10986	1536	0.139814	0.151058	0.10736
GOI*	BcnK	HEK293T	H2A	Q6	mut2	GK*GG	GGAAAG*GGTGGC	-0.16	TAG	0	3	10103	2913	118	0.0405081	0.0436979	0
GOI*	BcnK	HEK293T	H2A	R11	mut3	KA*AK	AAGGCC*GCTAAG	2.9	TAG	0.5	3	10047	15025	2650	0.176373	0.190556	0.159647
GOI*	BcnK	HEK293T	H2A	R11	mut3	KA*AK	AAGGCC*GCTAAG	2.9	TAG	0	3	10079	6317	181	0.0286528	0.0309091	0
GOI*	BcnK	HEK293T	H2A	R17	mut4	KT*SS	AAGACC*TCCTCC	-0.17	TAG	0.5	3	10072	21769	2111	0.0969728	0.104771	0.0734114
GOI*	BcnK	HEK293T	H2A	R17	mut4	KT*SS	AAGACC*TCCTCC	-0.17	TAG	0	3	10074	8703	253	0.0290704	0.0313596	0
GOI*	BcnK	HEK293T	H2A	R20	mut5	SS*AG	TCCTCC*GCCGGC	3.27	TAG	0.5	3	10030	24467	4413	0.180365	0.19487	0.171625
GOI*	BcnK	HEK293T	H2A	R20	mut5	SS*AG	TCCTCC*GCCGGC	3.27	TAG	0	3	10017	9792	211	0.0215482	0.023245	0
GOI*	BcnK	HEK293T	H2A	Q24	mut6	GL*FP	GGCCTG*TTCCCC	2.5	TAG	0.5	3	10097	33265	5690	0.171051	0.184806	0.164033
GOI*	BcnK	HEK293T	H2A	Q24	mut6	GL*FP	GGCCTG*TTCCCC	2.5	TAG	0	3	10145	12515	241	0.0192569	0.0207733	0
GOI*	BcnK	HEK293T	H2A	R29	mut7	VG*VH	GTAGGC*GTGCAT	2.12	TAG	0.5	3	10104	28587	6068	0.212264	0.229334	0.184426
GOI*	BcnK	HEK293T	H2A	R29	mut7	VG*VH	GTAGGC*GTGCAT	2.12	TAG	0	3	10080	5645	235	0.0416298	0.0449079	0
GOI*	BcnK	HEK293T	H2A	Q112	mut8	NI*AV	AACATC*GCCGTG	0.24	TAG	0.5	3	10103	31087	3618	0.116383	0.125742	0.115574
GOI*	BcnK	HEK293T	H2A	Q112	mut8	NI*AV	AACATC*GCCGTG	0.24	TAG	0	3	10094	26522	250	0.00942614	0.0101684	0
GOI*	BcnK	HEK293T	H2A	L116	mut9	VL*PK	GTGCTG*CCCAAG	1.6	TAG	0.5	3	10108	33759	7023	0.208033	0.224763	0.210934
GOI*	BcnK	HEK293T	H2A	L116	mut9	VL*PK	GTGCTG*CCCAAG	1.6	TAG	0	3	10063	20438	262	0.0128193	0.0138287	0
GOI*	BcnK	HEK293T	H2A	T120	mut10	KK*ES	AAGAAG*GAGAGC	1.2	TAG	0.5	3	10115	27764	3155	0.113636	0.122775	0.108953
GOI*	BcnK	HEK293T	H2A	T120	mut10	KK*ES	AAGAAG*GAGAGC	1.2	TAG	0	3	10092	17171	220	0.0128123	0.0138212	0
GOI*	BcnK	HEK293T	H2A	H124	mut11	SH*KA	AGCCAC*AAGGCC	-0.33	TAG	0.5	3	10117	34141	3984	0.116693	0.126077	0.114204
GOI*	BcnK	HEK293T	H2A	H124	mut11	SH*KA	AGCCAC*AAGGCC	-0.33	TAG	0	3	10101	25260	278	0.0110055	0.0118722	0
GOI*	BcnK	HEK293T	H2A	wt	wt	NA	NA	NA	NA	0.5	3	9801	33709	31200	0.925569	1	0
GOI*	BcnK	HEK293T	H2A	wt	wt	NA	NA	NA	NA	0	3	9826	31207	28929	0.927004	1	0
GOI*	BcnK	HEK293T	H3	R2	mut1	RA*TK	CGCGCT*ACTAAG	0.42	TAG	0.5	1	9290	25815	2740	0.10614	0.106123	0.0723154
GOI*	BcnK	HEK293T	H3	R2	mut1	RA*TK	CGCGCT*ACTAAG	0.42	TAG	0	1	9476	9646	330	0.0342111	0.0338072	0
GOI*	BcnK	HEK293T	H3	Q5	mut2	TK*TA	ACTAAG*ACCGCT	-0.11	TAG	0.5	1	9196	28016	4888	0.174472	0.174443	0.139132
GOI*	BcnK	HEK293T	H3	Q5	mut2	TK*TA	ACTAAG*ACCGCT	-0.11	TAG	0	1	9433	9487	339	0.0357331	0.0353113	0
GOI*	BcnK	HEK293T	H3	R8	mut3	TA*KS	ACCGCT*AAGTCC	1.31	TAG	0.5	1	9125	26176	5051	0.192963	0.192932	0.157497
GOI*	BcnK	HEK293T	H3	R8	mut3	TA*KS	ACCGCT*AAGTCC	1.31	TAG	0	1	9361	8478	304	0.0358575	0.0354342	0
GOI*	BcnK	HEK293T	H3	R17	mut4	AP*KQ	GCCCCG*AAGCAG	0.26	TAG	0.5	1	8904	22504	3988	0.177213	0.177184	0.142144
GOI*	BcnK	HEK293T	H3	R17	mut4	AP*KQ	GCCCCG*AAGCAG	0.26	TAG	0	1	8999	7840	278	0.0354592	0.0350406	0
GOI*	BcnK	HEK293T	H3	Q19	mut5	RK*LA	CGCAAG*CTGGCC	0.36	TAG	0.5	1	9292	25923	1414	0.0545462	0.0545373	0.0331254
GOI*	BcnK	HEK293T	H3	Q19	mut5	RK*LA	CGCAAG*CTGGCC	0.36	TAG	0	1	9429	17030	369	0.0216676	0.0214119	0
GOI*	BcnK	HEK293T	H3	R26	mut6	AA*KS	GCCGCC*AAGAGC	1.78	TAG	0.5	1	9194	31984	7080	0.221361	0.221325	0.192221
GOI*	BcnK	HEK293T	H3	R26	mut6	AA*KS	GCCGCC*AAGAGC	1.78	TAG	0	1	9327	11952	352	0.0294511	0.0291035	0
GOI*	BcnK	HEK293T	H3	R40	mut7	PH*YR	CCTCAC*TACCGT	2.38	TAG	0.5	1	9068	23440	3850	0.164249	0.164222	0.146517
GOI*	BcnK	HEK293T	H3	R40	mut7	PH*YR	CCTCAC*TACCGT	2.38	TAG	0	1	9216	14400	258	0.0179167	0.0177052	0
GOI*	BcnK	HEK293T	H3	R131	mut8	RI*GE	CGCATT*GGGGAG	-0.18	TAG	0.5	1	9151	18844	910	0.0482912	0.0482834	0.037501
GOI*	BcnK	HEK293T	H3	R131	mut8	RI*GE	CGCATT*GGGGAG	-0.18	TAG	0	1	9248	15397	168	0.0109112	0.0107824	0
GOI*	BcnK	HEK293T	H3	R134	mut9	GE*AL	GGGGAG*GCTCTC	0.9	TAG	0.5	1	9105	23252	3694	0.158868	0.158842	0.146735
GOI*	BcnK	HEK293T	H3	R134	mut9	GE*AL	GGGGAG*GCTCTC	0.9	TAG	0	1	9224	15263	187	0.0122519	0.0121072	0
GOI*	BcnK	HEK293T	H3	wt	wt	NA	NA	NA	NA	0.5	1	9278	18446	18449	1.00016	1	0
GOI*	BcnK	HEK293T	H3	wt	wt	NA	NA	NA	NA	0	1	9316	18500	18721	1.01195	1	0
GOI*	BcnK	HEK293T	H3	R2	mut1	RA*TK	CGCGCT*ACTAAG	0.42	TAG	0.5	2	9649	27517	2889	0.10499	0.104258	0.0762734
GOI*	BcnK	HEK293T	H3	R2	mut1	RA*TK	CGCGCT*ACTAAG	0.42	TAG	0	2	9722	11903	332	0.0278921	0.0279844	0
GOI*	BcnK	HEK293T	H3	Q5	mut2	TK*TA	ACTAAG*ACCGCT	-0.11	TAG	0.5	2	9673	28783	4752	0.165097	0.163947	0.131659
GOI*	BcnK	HEK293T	H3	Q5	mut2	TK*TA	ACTAAG*ACCGCT	-0.11	TAG	0	2	9712	9695	312	0.0321815	0.032288	0
GOI*	BcnK	HEK293T	H3	R8	mut3	TA*KS	ACCGCT*AAGTCC	1.31	TAG	0.5	2	9615	26523	4668	0.175998	0.174771	0.13943
GOI*	BcnK	HEK293T	H3	R8	mut3	TA*KS	ACCGCT*AAGTCC	1.31	TAG	0	2	9686	8460	298	0.0352246	0.0353411	0
GOI*	BcnK	HEK293T	H3	R17	mut4	AP*KQ	GCCCCG*AAGCAG	0.26	TAG	0.5	2	9361	18965	3131	0.165094	0.163943	0.126456
GOI*	BcnK	HEK293T	H3	R17	mut4	AP*KQ	GCCCCG*AAGCAG	0.26	TAG	0	2	9497	6584	246	0.0373633	0.0374869	0
GOI*	BcnK	HEK293T	H3	Q19	mut5	RK*LA	CGCAAG*CTGGCC	0.36	TAG	0.5	2	9723	21683	1184	0.054605	0.0542243	0.0299125
GOI*	BcnK	HEK293T	H3	Q19	mut5	RK*LA	CGCAAG*CTGGCC	0.36	TAG	0	2	9689	13536	328	0.0242317	0.0243118	0
GOI*	BcnK	HEK293T	H3	R26	mut6	AA*KS	GCCGCC*AAGAGC	1.78	TAG	0.5	2	9662	30774	6649	0.216059	0.214553	0.184056
GOI*	BcnK	HEK293T	H3	R26	mut6	AA*KS	GCCGCC*AAGAGC	1.78	TAG	0	2	9766	10725	326	0.0303963	0.0304968	0
GOI*	BcnK	HEK293T	H3	R40	mut7	PH*YR	CCTCAC*TACCGT	2.38	TAG	0.5	2	9733	23475	3557	0.151523	0.150467	0.130859
GOI*	BcnK	HEK293T	H3	R40	mut7	PH*YR	CCTCAC*TACCGT	2.38	TAG	0	2	9693	12741	249	0.0195432	0.0196078	0
GOI*	BcnK	HEK293T	H3	R131	mut8	RI*GE	CGCATT*GGGGAG	-0.18	TAG	0.5	2	9699	19040	909	0.0477416	0.0474088	0.0367382
GOI*	BcnK	HEK293T	H3	R131	mut8	RI*GE	CGCATT*GGGGAG	-0.18	TAG	0	2	9738	14950	159	0.0106355	0.0106706	0
GOI*	BcnK	HEK293T	H3	R134	mut9	GE*AL	GGGGAG*GCTCTC	0.9	TAG	0.5	2	9679	20418	3272	0.160251	0.159134	0.147036
GOI*	BcnK	HEK293T	H3	R134	mut9	GE*AL	GGGGAG*GCTCTC	0.9	TAG	0	2	9663	13352	161	0.0120581	0.012098	0
GOI*	BcnK	HEK293T	H3	wt	wt	NA	NA	NA	NA	0.5	2	9745	16382	16497	1.00702	1	0
GOI*	BcnK	HEK293T	H3	wt	wt	NA	NA	NA	NA	0	2	9740	15777	15725	0.996704	1	0
GOI*	BcnK	HEK293T	H3	R2	mut1	RA*TK	CGCGCT*ACTAAG	0.42	TAG	0.5	3	9923	27988	2704	0.0966128	0.0975432	0.0654995
GOI*	BcnK	HEK293T	H3	R2	mut1	RA*TK	CGCGCT*ACTAAG	0.42	TAG	0	3	10046	11345	356	0.0313795	0.0320437	0
GOI*	BcnK	HEK293T	H3	Q5	mut2	TK*TA	ACTAAG*ACCGCT	-0.11	TAG	0.5	3	10003	30647	4817	0.157177	0.15869	0.124971
GOI*	BcnK	HEK293T	H3	Q5	mut2	TK*TA	ACTAAG*ACCGCT	-0.11	TAG	0	3	10095	11084	366	0.0330206	0.0337195	0
GOI*	BcnK	HEK293T	H3	R8	mut3	TA*KS	ACCGCT*AAGTCC	1.31	TAG	0.5	3	10075	34637	5959	0.172041	0.173698	0.138264
GOI*	BcnK	HEK293T	H3	R8	mut3	TA*KS	ACCGCT*AAGTCC	1.31	TAG	0	3	10092	10346	359	0.0346994	0.0354339	0
GOI*	BcnK	HEK293T	H3	R17	mut4	AP*KQ	GCCCCG*AAGCAG	0.26	TAG	0.5	3	10024	20708	3408	0.164574	0.166159	0.122423
GOI*	BcnK	HEK293T	H3	R17	mut4	AP*KQ	GCCCCG*AAGCAG	0.26	TAG	0	3	10040	6701	287	0.0428294	0.043736	0
GOI*	BcnK	HEK293T	H3	Q19	mut5	RK*LA	CGCAAG*CTGGCC	0.36	TAG	0.5	3	10033	28746	1581	0.054999	0.0555286	0.0326597
GOI*	BcnK	HEK293T	H3	Q19	mut5	RK*LA	CGCAAG*CTGGCC	0.36	TAG	0	3	10057	17504	392	0.0223949	0.0228689	0
GOI*	BcnK	HEK293T	H3	R26	mut6	AA*KS	GCCGCC*AAGAGC	1.78	TAG	0.5	3	10044	34165	7048	0.206293	0.20828	0.179205
GOI*	BcnK	HEK293T	H3	R26	mut6	AA*KS	GCCGCC*AAGAGC	1.78	TAG	0	3	10068	12890	367	0.0284717	0.0290743	0
GOI*	BcnK	HEK293T	H3	R40	mut7	PH*YR	CCTCAC*TACCGT	2.38	TAG	0.5	3	10098	32727	4991	0.152504	0.153973	0.137863
GOI*	BcnK	HEK293T	H3	R40	mut7	PH*YR	CCTCAC*TACCGT	2.38	TAG	0	3	10145	22440	354	0.0157754	0.0161093	0
GOI*	BcnK	HEK293T	H3	R131	mut8	RI*GE	CGCATT*GGGGAG	-0.18	TAG	0.5	3	10146	28198	1413	0.0501099	0.0505925	0.0412232
GOI*	BcnK	HEK293T	H3	R131	mut8	RI*GE	CGCATT*GGGGAG	-0.18	TAG	0	3	10150	23978	220	0.00917508	0.00936928	0
GOI*	BcnK	HEK293T	H3	R134	mut9	GE*AL	GGGGAG*GCTCTC	0.9	TAG	0.5	3	10169	28716	4249	0.147966	0.149391	0.13784
GOI*	BcnK	HEK293T	H3	R134	mut9	GE*AL	GGGGAG*GCTCTC	0.9	TAG	0	3	10102	18122	205	0.0113122	0.0115517	0
GOI*	BcnK	HEK293T	H3	wt	wt	NA	NA	NA	NA	0.5	3	9859	23590	23365	0.990462	1	0
GOI*	BcnK	HEK293T	H3	wt	wt	NA	NA	NA	NA	0	3	9767	25521	24992	0.979272	1	0
GOI*	BcnK	HEK293T	Dnmt3b	T107	mut1	RE*KD	CGTGAG*AAGGAC	-0.89	TAG	0.5	1	9492	16591	2555	0.153999	0.160218	-0.0123034
GOI*	BcnK	HEK293T	Dnmt3b	T107	mut1	RE*KD	CGTGAG*AAGGAC	-0.89	TAG	0	1	9763	4460	730	0.163677	0.172522	0
GOI*	BcnK	HEK293T	Dnmt3b	K108	mut2	ET*DT	GAGACC*GACACC	1	TAG	0.5	1	9552	17626	4136	0.234653	0.244129	0.0964357
GOI*	BcnK	HEK293T	Dnmt3b	K108	mut2	ET*DT	GAGACC*GACACC	1	TAG	0	1	9779	4910	688	0.140122	0.147694	0
GOI*	BcnK	HEK293T	Dnmt3b	H123	mut3	TR*SN	ACCCGA*AGCAAT	0.69	TAG	0.5	1	9459	16631	3432	0.206362	0.214695	0.066475
GOI*	BcnK	HEK293T	Dnmt3b	H123	mut3	TR*SN	ACCCGA*AGCAAT	0.69	TAG	0	1	9658	4665	656	0.140622	0.14822	0
GOI*	BcnK	HEK293T	Dnmt3b	K241	mut4	KI*GF	AAGATC*GGCTTC	0.05	TAG	0.5	1	9350	12468	1670	0.133943	0.139352	0.022903
GOI*	BcnK	HEK293T	Dnmt3b	K241	mut4	KI*GF	AAGATC*GGCTTC	0.05	TAG	0	1	9627	5802	641	0.110479	0.116449	0
GOI*	BcnK	HEK293T	Dnmt3b	P263	mut5	AM*GM	GCCATG*GGAATG	0.44	TAG	0.5	1	9502	14465	3969	0.274386	0.285467	0.118481
GOI*	BcnK	HEK293T	Dnmt3b	P263	mut5	AM*GM	GCCATG*GGAATG	0.44	TAG	0	1	9661	6249	990	0.158425	0.166986	0
GOI*	BcnK	HEK293T	Dnmt3b	N392	mut6	TT*DA	ACAACC*GACTCT	2.28	TAG	0.5	1	9582	16227	4146	0.2555	0.265818	0.228742
GOI*	BcnK	HEK293T	Dnmt3b	N392	mut6	TT*DA	ACAACC*GACTCT	2.28	TAG	0	1	9704	6624	233	0.0351751	0.0370758	0
GOI*	BcnK	HEK293T	Dnmt3b	R490	mut7	EG*EL	GAGGGC*GAACTG	0.75	TAG	0.5	1	9624	16129	4031	0.249922	0.260015	0.167197
GOI*	BcnK	HEK293T	Dnmt3b	R490	mut7	EG*EL	GAGGGC*GAACTG	0.75	TAG	0	1	9675	5519	486	0.0880594	0.0928178	0
GOI*	BcnK	HEK293T	Dnmt3b	L492	mut8	RE*LL	CGTGAA*CTGCTG	1.55	TAG	0.5	1	9614	15420	4396	0.285084	0.296597	0.255782
GOI*	BcnK	HEK293T	Dnmt3b	L492	mut8	RE*LL	CGTGAA*CTGCTG	1.55	TAG	0	1	9665	6327	245	0.0387229	0.0408153	0
GOI*	BcnK	HEK293T	Dnmt3b	E562	mut9	DL*EF	GACCTG*GAATTT	-0.61	TAG	0.5	1	9423	9282	605	0.0651799	0.0678121	0.0350641
GOI*	BcnK	HEK293T	Dnmt3b	E562	mut9	DL*EF	GACCTG*GAATTT	-0.61	TAG	0	1	9451	6566	204	0.0310691	0.032748	0
GOI*	BcnK	HEK293T	Dnmt3b	L569	mut10	PK*YP	CCCAAG*TACCCA	1.92	TAG	0.5	1	9530	17674	3625	0.205104	0.213386	0.184849
GOI*	BcnK	HEK293T	Dnmt3b	L569	mut10	PK*YP	CCCAAG*TACCCA	1.92	TAG	0	1	9724	8569	232	0.0270743	0.0285373	0
GOI*	BcnK	HEK293T	Dnmt3b	Y671	mut11	GL*EG	GGTTTA*GAGGGC	1.51	TAG	0.5	1	9417	8951	1969	0.219975	0.228859	0.186572
GOI*	BcnK	HEK293T	Dnmt3b	Y671	mut11	GL*EG	GGTTTA*GAGGGC	1.51	TAG	0	1	9435	5384	216	0.0401189	0.0422867	0
GOI*	BcnK	HEK293T	Dnmt3b	K691	mut12	RP*EG	CGCCCC*GAGGGC	0.7	TAG	0.5	1	9410	7621	626	0.0821415	0.0854586	0.0350107
GOI*	BcnK	HEK293T	Dnmt3b	K691	mut12	RP*EG	CGCCCC*GAGGGC	0.7	TAG	0	1	9484	5495	263	0.0478617	0.0504479	0
GOI*	BcnK	HEK293T	Dnmt3b	wt	wt	NA	NA	NA	NA	0.5	1	9335	7600	7305	0.961184	1	0
GOI*	BcnK	HEK293T	Dnmt3b	wt	wt	NA	NA	NA	NA	0	1	9321	7666	7273	0.948735	1	0
GOI*	BcnK	HEK293T	Dnmt3b	T107	mut1	RE*KD	CGTGAG*AAGGAC	-0.89	TAG	0.5	2	10012	11555	1720	0.148853	0.149149	-0.00836936
GOI*	BcnK	HEK293T	Dnmt3b	T107	mut1	RE*KD	CGTGAG*AAGGAC	-0.89	TAG	0	2	10019	3746	578	0.154298	0.157518	0
GOI*	BcnK	HEK293T	Dnmt3b	K108	mut2	ET*DT	GAGACC*GACACC	1	TAG	0.5	2	10033	15231	3270	0.214694	0.21512	0.0790397
GOI*	BcnK	HEK293T	Dnmt3b	K108	mut2	ET*DT	GAGACC*GACACC	1	TAG	0	2	10021	3796	506	0.133298	0.13608	0
GOI*	BcnK	HEK293T	Dnmt3b	H123	mut3	TR*SN	ACCCGA*AGCAAT	0.69	TAG	0.5	2	10025	15056	3038	0.20178	0.20218	0.0651785
GOI*	BcnK	HEK293T	Dnmt3b	H123	mut3	TR*SN	ACCCGA*AGCAAT	0.69	TAG	0	2	10057	4225	567	0.134201	0.137002	0
GOI*	BcnK	HEK293T	Dnmt3b	K241	mut4	KI*GF	AAGATC*GGCTTC	0.05	TAG	0.5	2	10014	11248	1428	0.126956	0.127208	0.0203907
GOI*	BcnK	HEK293T	Dnmt3b	K241	mut4	KI*GF	AAGATC*GGCTTC	0.05	TAG	0	2	10055	5266	551	0.104633	0.106817	0
GOI*	BcnK	HEK293T	Dnmt3b	P263	mut5	AM*GM	GCCATG*GGAATG	0.44	TAG	0.5	2	10066	12865	3417	0.265604	0.266131	0.107198
GOI*	BcnK	HEK293T	Dnmt3b	P263	mut5	AM*GM	GCCATG*GGAATG	0.44	TAG	0	2	9993	6025	938	0.155685	0.158934	0
GOI*	BcnK	HEK293T	Dnmt3b	N392	mut6	TT*DA	ACAACC*GACTCT	2.28	TAG	0.5	2	10077	13214	3310	0.250492	0.250989	0.215996
GOI*	BcnK	HEK293T	Dnmt3b	N392	mut6	TT*DA	ACAACC*GACTCT	2.28	TAG	0	2	10095	5718	196	0.0342777	0.0349931	0
GOI*	BcnK	HEK293T	Dnmt3b	R490	mut7	EG*EL	GAGGGC*GAACTG	0.75	TAG	0.5	2	10102	14912	3284	0.220225	0.220662	0.144426
GOI*	BcnK	HEK293T	Dnmt3b	R490	mut7	EG*EL	GAGGGC*GAACTG	0.75	TAG	0	2	10049	4968	371	0.0746779	0.0762364	0
GOI*	BcnK	HEK293T	Dnmt3b	L492	mut8	RE*LL	CGTGAA*CTGCTG	1.55	TAG	0.5	2	9968	10547	2681	0.254196	0.2547	0.203938
GOI*	BcnK	HEK293T	Dnmt3b	L492	mut8	RE*LL	CGTGAA*CTGCTG	1.55	TAG	0	2	10064	3801	189	0.0497238	0.0507615	0
GOI*	BcnK	HEK293T	Dnmt3b	E562	mut9	DL*EF	GACCTG*GAATTT	-0.61	TAG	0.5	2	10034	7796	443	0.056824	0.0569368	0.0208874
GOI*	BcnK	HEK293T	Dnmt3b	E562	mut9	DL*EF	GACCTG*GAATTT	-0.61	TAG	0	2	10089	5154	182	0.0353124	0.0360493	0
GOI*	BcnK	HEK293T	Dnmt3b	L569	mut10	PK*YP	CCCAAG*TACCCA	1.92	TAG	0.5	2	10108	16283	2935	0.180249	0.180607	0.154964
GOI*	BcnK	HEK293T	Dnmt3b	L569	mut10	PK*YP	CCCAAG*TACCCA	1.92	TAG	0	2	10066	7763	195	0.0251192	0.0256434	0
GOI*	BcnK	HEK293T	Dnmt3b	Y671	mut11	GL*EG	GGTTTA*GAGGGC	1.51	TAG	0.5	2	10102	9620	1969	0.204678	0.205084	0.16904
GOI*	BcnK	HEK293T	Dnmt3b	Y671	mut11	GL*EG	GGTTTA*GAGGGC	1.51	TAG	0	2	10116	5438	192	0.0353071	0.0360439	0
GOI*	BcnK	HEK293T	Dnmt3b	K691	mut12	RP*EG	CGCCCC*GAGGGC	0.7	TAG	0.5	2	10122	8456	562	0.0664617	0.0665936	0.0299815
GOI*	BcnK	HEK293T	Dnmt3b	K691	mut12	RP*EG	CGCCCC*GAGGGC	0.7	TAG	0	2	10152	6218	223	0.0358636	0.0366121	0
GOI*	BcnK	HEK293T	Dnmt3b	wt	wt	NA	NA	NA	NA	0.5	2	9999	8583	8566	0.998019	1	0
GOI*	BcnK	HEK293T	Dnmt3b	wt	wt	NA	NA	NA	NA	0	2	10028	8756	8577	0.979557	1	0
GOI*	BcnK	HEK293T	Dnmt3b	T107	mut1	RE*KD	CGTGAG*AAGGAC	-0.89	TAG	0.5	3	10094	14741	2234	0.15155	0.161247	-0.0364344
GOI*	BcnK	HEK293T	Dnmt3b	T107	mut1	RE*KD	CGTGAG*AAGGAC	-0.89	TAG	0	3	10155	4377	808	0.184601	0.197681	0
GOI*	BcnK	HEK293T	Dnmt3b	K108	mut2	ET*DT	GAGACC*GACACC	1	TAG	0.5	3	10146	16818	3869	0.230051	0.244771	0.0806657
GOI*	BcnK	HEK293T	Dnmt3b	K108	mut2	ET*DT	GAGACC*GACACC	1	TAG	0	3	10171	4620	708	0.153247	0.164105	0
GOI*	BcnK	HEK293T	Dnmt3b	H123	mut3	TR*SN	ACCCGA*AGCAAT	0.69	TAG	0.5	3	10195	17127	3630	0.211946	0.225507	0.0576009
GOI*	BcnK	HEK293T	Dnmt3b	H123	mut3	TR*SN	ACCCGA*AGCAAT	0.69	TAG	0	3	10088	5032	789	0.156797	0.167906	0
GOI*	BcnK	HEK293T	Dnmt3b	K241	mut4	KI*GF	AAGATC*GGCTTC	0.05	TAG	0.5	3	10153	13533	1803	0.13323	0.141755	0.0228238
GOI*	BcnK	HEK293T	Dnmt3b	K241	mut4	KI*GF	AAGATC*GGCTTC	0.05	TAG	0	3	10144	6708	745	0.111061	0.118931	0
GOI*	BcnK	HEK293T	Dnmt3b	P263	mut5	AM*GM	GCCATG*GGAATG	0.44	TAG	0.5	3	10211	16576	4623	0.278897	0.296742	0.110441
GOI*	BcnK	HEK293T	Dnmt3b	P263	mut5	AM*GM	GCCATG*GGAATG	0.44	TAG	0	3	10167	7070	1230	0.173975	0.186302	0
GOI*	BcnK	HEK293T	Dnmt3b	N392	mut6	TT*DA	ACAACC*GACTCT	2.28	TAG	0.5	3	10182	15875	4187	0.263748	0.280624	0.249906
GOI*	BcnK	HEK293T	Dnmt3b	N392	mut6	TT*DA	ACAACC*GACTCT	2.28	TAG	0	3	10108	6798	195	0.0286849	0.0307174	0
GOI*	BcnK	HEK293T	Dnmt3b	R490	mut7	EG*EL	GAGGGC*GAACTG	0.75	TAG	0.5	3	10226	18127	4150	0.22894	0.243589	0.168836
GOI*	BcnK	HEK293T	Dnmt3b	R490	mut7	EG*EL	GAGGGC*GAACTG	0.75	TAG	0	3	10136	5945	415	0.0698066	0.0747527	0
GOI*	BcnK	HEK293T	Dnmt3b	L492	mut8	RE*LL	CGTGAA*CTGCTG	1.55	TAG	0.5	3	10194	16711	4863	0.291006	0.309626	0.276793
GOI*	BcnK	HEK293T	Dnmt3b	L492	mut8	RE*LL	CGTGAA*CTGCTG	1.55	TAG	0	3	10140	6784	208	0.0306604	0.0328328	0
GOI*	BcnK	HEK293T	Dnmt3b	E562	mut9	DL*EF	GACCTG*GAATTT	-0.61	TAG	0.5	3	10186	13105	730	0.0557039	0.0592681	0.0356551
GOI*	BcnK	HEK293T	Dnmt3b	E562	mut9	DL*EF	GACCTG*GAATTT	-0.61	TAG	0	3	10156	9841	217	0.0220506	0.023613	0
GOI*	BcnK	HEK293T	Dnmt3b	L569	mut10	PK*YP	CCCAAG*TACCCA	1.92	TAG	0.5	3	10175	18221	3733	0.204873	0.217982	0.196541
GOI*	BcnK	HEK293T	Dnmt3b	L569	mut10	PK*YP	CCCAAG*TACCCA	1.92	TAG	0	3	10126	9889	198	0.0200222	0.0214409	0
GOI*	BcnK	HEK293T	Dnmt3b	Y671	mut11	GL*EG	GGTTTA*GAGGGC	1.51	TAG	0.5	3	10182	9584	1990	0.207638	0.220923	0.185588
GOI*	BcnK	HEK293T	Dnmt3b	Y671	mut11	GL*EG	GGTTTA*GAGGGC	1.51	TAG	0	3	10109	5364	177	0.0329978	0.0353358	0
GOI*	BcnK	HEK293T	Dnmt3b	K691	mut12	RP*EG	CGCCCC*GAGGGC	0.7	TAG	0.5	3	10238	8198	531	0.0647719	0.0689163	0.0326516
GOI*	BcnK	HEK293T	Dnmt3b	K691	mut12	RP*EG	CGCCCC*GAGGGC	0.7	TAG	0	3	10098	6142	208	0.0338652	0.0362647	0
GOI*	BcnK	HEK293T	Dnmt3b	wt	wt	NA	NA	NA	NA	0.5	3	10106	9944	9346	0.939863	1	0
GOI*	BcnK	HEK293T	Dnmt3b	wt	wt	NA	NA	NA	NA	0	3	10103	8811	8228	0.933833	1	0
GOI*	DiazK	HEK293T	H2A	R3	mut1	SG*GK	TCTGGA*GGAAAG	1.95	TAG	0.5	1	10199	28054	13243	0.472054	0.507181	0.472613
GOI*	DiazK	HEK293T	H2A	R3	mut1	SG*GK	TCTGGA*GGAAAG	1.95	TAG	0	1	10147	8158	257	0.0315028	0.0345687	0
GOI*	DiazK	HEK293T	H2A	Q6	mut2	GK*GG	GGAAAG*GGTGGC	-0.16	TAG	0.5	1	10382	13574	3540	0.260793	0.280199	0.244948
GOI*	DiazK	HEK293T	H2A	Q6	mut2	GK*GG	GGAAAG*GGTGGC	-0.16	TAG	0	1	10284	3642	117	0.0321252	0.0352517	0
GOI*	DiazK	HEK293T	H2A	R11	mut3	KA*AK	AAGGCC*GCTAAG	2.9	TAG	0.5	1	10213	14751	5647	0.382822	0.411309	0.382865
GOI*	DiazK	HEK293T	H2A	R11	mut3	KA*AK	AAGGCC*GCTAAG	2.9	TAG	0	1	10163	6404	166	0.0259213	0.028444	0
GOI*	DiazK	HEK293T	H2A	R17	mut4	KT*SS	AAGACC*TCCTCC	-0.17	TAG	0.5	1	10396	29750	9849	0.331059	0.355694	0.32502
GOI*	DiazK	HEK293T	H2A	R17	mut4	KT*SS	AAGACC*TCCTCC	-0.17	TAG	0	1	10245	8514	238	0.027954	0.0306745	0
GOI*	DiazK	HEK293T	H2A	R20	mut5	SS*AG	TCCTCC*GCCGGC	3.27	TAG	0.5	1	10263	26911	9650	0.358589	0.385274	0.364971
GOI*	DiazK	HEK293T	H2A	R20	mut5	SS*AG	TCCTCC*GCCGGC	3.27	TAG	0	1	10240	11026	204	0.0185017	0.0203023	0
GOI*	DiazK	HEK293T	H2A	Q24	mut6	GL*FP	GGCCTG*TTCCCC	2.5	TAG	0.5	1	10340	31981	11992	0.374973	0.402876	0.385101
GOI*	DiazK	HEK293T	H2A	Q24	mut6	GL*FP	GGCCTG*TTCCCC	2.5	TAG	0	1	10310	14137	229	0.0161986	0.0177751	0
GOI*	DiazK	HEK293T	H2A	R29	mut7	VG*VH	GTAGGC*GTGCAT	2.12	TAG	0.5	1	10244	32489	13261	0.408169	0.438542	0.400872
GOI*	DiazK	HEK293T	H2A	R29	mut7	VG*VH	GTAGGC*GTGCAT	2.12	TAG	0	1	10265	6525	224	0.0343295	0.0376705	0
GOI*	DiazK	HEK293T	H2A	Q112	mut8	NI*AV	AACATC*GCCGTG	0.24	TAG	0.5	1	10297	35047	10372	0.295945	0.317968	0.308573
GOI*	DiazK	HEK293T	H2A	Q112	mut8	NI*AV	AACATC*GCCGTG	0.24	TAG	0	1	10306	27330	234	0.00856202	0.00939529	0
GOI*	DiazK	HEK293T	H2A	L116	mut9	VL*PK	GTGCTG*CCCAAG	1.6	TAG	0.5	1	10317	33208	15835	0.476843	0.512327	0.499189
GOI*	DiazK	HEK293T	H2A	L116	mut9	VL*PK	GTGCTG*CCCAAG	1.6	TAG	0	1	10344	22385	268	0.0119723	0.0131375	0
GOI*	DiazK	HEK293T	H2A	T120	mut10	KK*ES	AAGAAG*GAGAGC	1.2	TAG	0.5	1	10334	31322	10313	0.329257	0.353759	0.341518
GOI*	DiazK	HEK293T	H2A	T120	mut10	KK*ES	AAGAAG*GAGAGC	1.2	TAG	0	1	10245	19273	215	0.0111555	0.0122412	0
GOI*	DiazK	HEK293T	H2A	H124	mut11	SH*KA	AGCCAC*AAGGCC	-0.33	TAG	0.5	1	10306	34855	8716	0.250065	0.268673	0.258949
GOI*	DiazK	HEK293T	H2A	H124	mut11	SH*KA	AGCCAC*AAGGCC	-0.33	TAG	0	1	10226	25730	228	0.00886125	0.00972365	0
GOI*	DiazK	HEK293T	H2A	wt	wt	NA	NA	NA	NA	0.5	1	10146	33237	30935	0.93074	1	0
GOI*	DiazK	HEK293T	H2A	wt	wt	NA	NA	NA	NA	0	1	9973	34051	31031	0.91131	1	0
GOI*	DiazK	HEK293T	H2A	R3	mut1	SG*GK	TCTGGA*GGAAAG	1.95	TAG	0.5	2	10325	31487	13092	0.415791	0.458852	0.429158
GOI*	DiazK	HEK293T	H2A	R3	mut1	SG*GK	TCTGGA*GGAAAG	1.95	TAG	0	2	10247	8814	228	0.0258679	0.0296942	0
GOI*	DiazK	HEK293T	H2A	Q6	mut2	GK*GG	GGAAAG*GGTGGC	-0.16	TAG	0.5	2	10185	17972	4573	0.254451	0.280804	0.250109
GOI*	DiazK	HEK293T	H2A	Q6	mut2	GK*GG	GGAAAG*GGTGGC	-0.16	TAG	0	2	10241	4226	113	0.0267392	0.0306944	0
GOI*	DiazK	HEK293T	H2A	R11	mut3	KA*AK	AAGGCC*GCTAAG	2.9	TAG	0.5	2	10192	27418	9984	0.36414	0.401853	0.380391
GOI*	DiazK	HEK293T	H2A	R11	mut3	KA*AK	AAGGCC*GCTAAG	2.9	TAG	0	2	10150	10644	199	0.018696	0.0214614	0
GOI*	DiazK	HEK293T	H2A	R17	mut4	KT*SS	AAGACC*TCCTCC	-0.17	TAG	0.5	2	10236	30851	8743	0.283394	0.312744	0.287503
GOI*	DiazK	HEK293T	H2A	R17	mut4	KT*SS	AAGACC*TCCTCC	-0.17	TAG	0	2	10262	9232	203	0.0219887	0.0252412	0
GOI*	DiazK	HEK293T	H2A	R20	mut5	SS*AG	TCCTCC*GCCGGC	3.27	TAG	0.5	2	10221	28963	9949	0.343507	0.379083	0.361174
GOI*	DiazK	HEK293T	H2A	R20	mut5	SS*AG	TCCTCC*GCCGGC	3.27	TAG	0	2	10211	11345	177	0.0156016	0.0179093	0
GOI*	DiazK	HEK293T	H2A	Q24	mut6	GL*FP	GGCCTG*TTCCCC	2.5	TAG	0.5	2	10216	30216	10370	0.343196	0.378739	0.358864
GOI*	DiazK	HEK293T	H2A	Q24	mut6	GL*FP	GGCCTG*TTCCCC	2.5	TAG	0	2	10171	10512	182	0.0173135	0.0198745	0
GOI*	DiazK	HEK293T	H2A	R29	mut7	VG*VH	GTAGGC*GTGCAT	2.12	TAG	0.5	2	10197	34133	13018	0.38139	0.420889	0.38593
GOI*	DiazK	HEK293T	H2A	R29	mut7	VG*VH	GTAGGC*GTGCAT	2.12	TAG	0	2	10237	5976	182	0.0304552	0.0349599	0
GOI*	DiazK	HEK293T	H2A	Q112	mut8	NI*AV	AACATC*GCCGTG	0.24	TAG	0.5	2	10296	34200	9505	0.277924	0.306707	0.297545
GOI*	DiazK	HEK293T	H2A	Q112	mut8	NI*AV	AACATC*GCCGTG	0.24	TAG	0	2	10175	25182	201	0.00798189	0.00916253	0
GOI*	DiazK	HEK293T	H2A	L116	mut9	VL*PK	GTGCTG*CCCAAG	1.6	TAG	0.5	2	10067	34869	15961	0.457742	0.505148	0.495499
GOI*	DiazK	HEK293T	H2A	L116	mut9	VL*PK	GTGCTG*CCCAAG	1.6	TAG	0	2	10062	29623	249	0.00840563	0.00964895	0
GOI*	DiazK	HEK293T	H2A	T120	mut10	KK*ES	AAGAAG*GAGAGC	1.2	TAG	0.5	2	10253	27140	7925	0.292004	0.322246	0.310457
GOI*	DiazK	HEK293T	H2A	T120	mut10	KK*ES	AAGAAG*GAGAGC	1.2	TAG	0	2	10215	16845	173	0.0102701	0.0117892	0
GOI*	DiazK	HEK293T	H2A	H124	mut11	SH*KA	AGCCAC*AAGGCC	-0.33	TAG	0.5	2	10260	29539	6523	0.220827	0.243697	0.234009
GOI*	DiazK	HEK293T	H2A	H124	mut11	SH*KA	AGCCAC*AAGGCC	-0.33	TAG	0	2	10189	21446	181	0.0084398	0.00968817	0
GOI*	DiazK	HEK293T	H2A	wt	wt	NA	NA	NA	NA	0.5	2	10143	28504	25829	0.906154	1	0
GOI*	DiazK	HEK293T	H2A	wt	wt	NA	NA	NA	NA	0	2	10018	27333	23811	0.871145	1	0
GOI*	DiazK	HEK293T	H2A	R3	mut1	SG*GK	TCTGGA*GGAAAG	1.95	TAG	0.5	3	10071	32185	13691	0.425384	0.486075	0.462255
GOI*	DiazK	HEK293T	H2A	R3	mut1	SG*GK	TCTGGA*GGAAAG	1.95	TAG	0	3	10085	12063	244	0.0202271	0.0238197	0
GOI*	DiazK	HEK293T	H2A	Q6	mut2	GK*GG	GGAAAG*GGTGGC	-0.16	TAG	0.5	3	10134	20023	5317	0.265545	0.30343	0.279484
GOI*	DiazK	HEK293T	H2A	Q6	mut2	GK*GG	GGAAAG*GGTGGC	-0.16	TAG	0	3	10152	6098	124	0.0203345	0.0239462	0
GOI*	DiazK	HEK293T	H2A	R11	mut3	KA*AK	AAGGCC*GCTAAG	2.9	TAG	0.5	3	10056	27705	10317	0.372388	0.425517	0.406632
GOI*	DiazK	HEK293T	H2A	R11	mut3	KA*AK	AAGGCC*GCTAAG	2.9	TAG	0	3	10086	16213	260	0.0160365	0.0188848	0
GOI*	DiazK	HEK293T	H2A	R17	mut4	KT*SS	AAGACC*TCCTCC	-0.17	TAG	0.5	3	10109	32311	10000	0.309492	0.353648	0.332733
GOI*	DiazK	HEK293T	H2A	R17	mut4	KT*SS	AAGACC*TCCTCC	-0.17	TAG	0	3	10073	13063	232	0.0177601	0.0209145	0
GOI*	DiazK	HEK293T	H2A	R20	mut5	SS*AG	TCCTCC*GCCGGC	3.27	TAG	0.5	3	10091	27873	9986	0.358268	0.409383	0.394907
GOI*	DiazK	HEK293T	H2A	R20	mut5	SS*AG	TCCTCC*GCCGGC	3.27	TAG	0	3	10117	14969	184	0.0122921	0.0144753	0
GOI*	DiazK	HEK293T	H2A	Q24	mut6	GL*FP	GGCCTG*TTCCCC	2.5	TAG	0.5	3	10097	35020	12824	0.366191	0.418436	0.402972
GOI*	DiazK	HEK293T	H2A	Q24	mut6	GL*FP	GGCCTG*TTCCCC	2.5	TAG	0	3	10133	15307	201	0.0131312	0.0154635	0
GOI*	DiazK	HEK293T	H2A	R29	mut7	VG*VH	GTAGGC*GTGCAT	2.12	TAG	0.5	3	10128	32550	12938	0.397481	0.45419	0.426715
GOI*	DiazK	HEK293T	H2A	R29	mut7	VG*VH	GTAGGC*GTGCAT	2.12	TAG	0	3	10142	8358	195	0.0233309	0.0274748	0
GOI*	DiazK	HEK293T	H2A	Q112	mut8	NI*AV	AACATC*GCCGTG	0.24	TAG	0.5	3	10101	33164	9436	0.284525	0.325119	0.315424
GOI*	DiazK	HEK293T	H2A	Q112	mut8	NI*AV	AACATC*GCCGTG	0.24	TAG	0	3	10093	26843	221	0.00823306	0.00969533	0
GOI*	DiazK	HEK293T	H2A	L116	mut9	VL*PK	GTGCTG*CCCAAG	1.6	TAG	0.5	3	10135	37842	17391	0.459569	0.525136	0.51374
GOI*	DiazK	HEK293T	H2A	L116	mut9	VL*PK	GTGCTG*CCCAAG	1.6	TAG	0	3	10083	28002	271	0.00967788	0.0113968	0
GOI*	DiazK	HEK293T	H2A	T120	mut10	KK*ES	AAGAAG*GAGAGC	1.2	TAG	0.5	3	10095	32907	10452	0.317622	0.362938	0.351942
GOI*	DiazK	HEK293T	H2A	T120	mut10	KK*ES	AAGAAG*GAGAGC	1.2	TAG	0	3	10093	22168	207	0.00933778	0.0109963	0
GOI*	DiazK	HEK293T	H2A	H124	mut11	SH*KA	AGCCAC*AAGGCC	-0.33	TAG	0.5	3	10103	31623	7573	0.239478	0.273644	0.263664
GOI*	DiazK	HEK293T	H2A	H124	mut11	SH*KA	AGCCAC*AAGGCC	-0.33	TAG	0	3	10090	26076	221	0.00847523	0.00998051	0
GOI*	DiazK	HEK293T	H2A	wt	wt	NA	NA	NA	NA	0.5	3	10092	26438	23137	0.875142	1	0
GOI*	DiazK	HEK293T	H2A	wt	wt	NA	NA	NA	NA	0	3	10076	26866	22814	0.849177	1	0
GOI*	DiazK	HEK293T	H3	R2	mut1	RA*TK	CGCGCT*ACTAAG	0.42	TAG	0.5	1	10274	32736	8639	0.263899	0.259365	0.229919
GOI*	DiazK	HEK293T	H3	R2	mut1	RA*TK	CGCGCT*ACTAAG	0.42	TAG	0	1	10221	13865	394	0.0284169	0.0294457	0
GOI*	DiazK	HEK293T	H3	Q5	mut2	TK*TA	ACTAAG*ACCGCT	-0.11	TAG	0.5	1	10308	33805	10970	0.324508	0.318933	0.285416
GOI*	DiazK	HEK293T	H3	Q5	mut2	TK*TA	ACTAAG*ACCGCT	-0.11	TAG	0	1	10266	11408	369	0.0323457	0.0335168	0
GOI*	DiazK	HEK293T	H3	R8	mut3	TA*KS	ACCGCT*AAGTCC	1.31	TAG	0.5	1	10344	33798	12236	0.362033	0.355813	0.32383
GOI*	DiazK	HEK293T	H3	R8	mut3	TA*KS	ACCGCT*AAGTCC	1.31	TAG	0	1	10346	12344	381	0.0308652	0.0319827	0
GOI*	DiazK	HEK293T	H3	R17	mut4	AP*KQ	GCCCCG*AAGCAG	0.26	TAG	0.5	1	10235	20340	6166	0.303147	0.297938	0.256472
GOI*	DiazK	HEK293T	H3	R17	mut4	AP*KQ	GCCCCG*AAGCAG	0.26	TAG	0	1	10300	7072	283	0.040017	0.0414658	0
GOI*	DiazK	HEK293T	H3	Q19	mut5	RK*LA	CGCAAG*CTGGCC	0.36	TAG	0.5	1	10265	36500	11204	0.306959	0.301685	0.279593
GOI*	DiazK	HEK293T	H3	Q19	mut5	RK*LA	CGCAAG*CTGGCC	0.36	TAG	0	1	10264	18949	404	0.0213204	0.0220923	0
GOI*	DiazK	HEK293T	H3	R26	mut6	AA*KS	GCCGCC*AAGAGC	1.78	TAG	0.5	1	10325	35451	15059	0.424784	0.417485	0.390644
GOI*	DiazK	HEK293T	H3	R26	mut6	AA*KS	GCCGCC*AAGAGC	1.78	TAG	0	1	10252	14477	375	0.0259032	0.026841	0
GOI*	DiazK	HEK293T	H3	R40	mut7	PH*YR	CCTCAC*TACCGT	2.38	TAG	0.5	1	10355	37077	12413	0.33479	0.329038	0.312577
GOI*	DiazK	HEK293T	H3	R40	mut7	PH*YR	CCTCAC*TACCGT	2.38	TAG	0	1	10340	23040	366	0.0158854	0.0164606	0
GOI*	DiazK	HEK293T	H3	R131	mut8	RI*GE	CGCATT*GGGGAG	-0.18	TAG	0.5	1	10377	28988	6729	0.232131	0.228142	0.218794
GOI*	DiazK	HEK293T	H3	R131	mut8	RI*GE	CGCATT*GGGGAG	-0.18	TAG	0	1	10320	24274	219	0.009022	0.00934864	0
GOI*	DiazK	HEK293T	H3	R134	mut9	GE*AL	GGGGAG*GCTCTC	0.9	TAG	0.5	1	10449	28240	8490	0.300637	0.295472	0.284554
GOI*	DiazK	HEK293T	H3	R134	mut9	GE*AL	GGGGAG*GCTCTC	0.9	TAG	0	1	10281	18697	197	0.0105364	0.0109179	0
GOI*	DiazK	HEK293T	H3	wt	wt	NA	NA	NA	NA	0.5	1	10141	24998	25435	1.01748	1	0
GOI*	DiazK	HEK293T	H3	wt	wt	NA	NA	NA	NA	0	1	10185	29021	28007	0.96506	1	0
GOI*	DiazK	HEK293T	H3	R2	mut1	RA*TK	CGCGCT*ACTAAG	0.42	TAG	0.5	2	10265	32389	7491	0.231282	0.241241	0.209946
GOI*	DiazK	HEK293T	H3	R2	mut1	RA*TK	CGCGCT*ACTAAG	0.42	TAG	0	2	10239	11737	340	0.0289682	0.0312949	0
GOI*	DiazK	HEK293T	H3	Q5	mut2	TK*TA	ACTAAG*ACCGCT	-0.11	TAG	0.5	2	10219	32867	9773	0.29735	0.310154	0.279274
GOI*	DiazK	HEK293T	H3	Q5	mut2	TK*TA	ACTAAG*ACCGCT	-0.11	TAG	0	2	10230	11475	328	0.0285839	0.0308796	0
GOI*	DiazK	HEK293T	H3	R8	mut3	TA*KS	ACCGCT*AAGTCC	1.31	TAG	0.5	2	10208	30289	9981	0.329526	0.343715	0.310217
GOI*	DiazK	HEK293T	H3	R8	mut3	TA*KS	ACCGCT*AAGTCC	1.31	TAG	0	2	10212	10578	328	0.0310078	0.0334982	0
GOI*	DiazK	HEK293T	H3	R17	mut4	AP*KQ	GCCCCG*AAGCAG	0.26	TAG	0.5	2	10196	24907	7130	0.286265	0.298592	0.26543
GOI*	DiazK	HEK293T	H3	R17	mut4	AP*KQ	GCCCCG*AAGCAG	0.26	TAG	0	2	10183	9415	289	0.0306957	0.0331611	0
GOI*	DiazK	HEK293T	H3	Q19	mut5	RK*LA	CGCAAG*CTGGCC	0.36	TAG	0.5	2	10164	32877	8653	0.263193	0.274526	0.250747
GOI*	DiazK	HEK293T	H3	Q19	mut5	RK*LA	CGCAAG*CTGGCC	0.36	TAG	0	2	10198	15810	348	0.0220114	0.0237793	0
GOI*	DiazK	HEK293T	H3	R26	mut6	AA*KS	GCCGCC*AAGAGC	1.78	TAG	0.5	2	10160	35862	13762	0.383749	0.400273	0.37075
GOI*	DiazK	HEK293T	H3	R26	mut6	AA*KS	GCCGCC*AAGAGC	1.78	TAG	0	2	10159	12368	338	0.0273286	0.0295235	0
GOI*	DiazK	HEK293T	H3	R40	mut7	PH*YR	CCTCAC*TACCGT	2.38	TAG	0.5	2	10239	33037	9859	0.298423	0.311273	0.294926
GOI*	DiazK	HEK293T	H3	R40	mut7	PH*YR	CCTCAC*TACCGT	2.38	TAG	0	2	10194	22337	338	0.0151318	0.0163472	0
GOI*	DiazK	HEK293T	H3	R131	mut8	RI*GE	CGCATT*GGGGAG	-0.18	TAG	0.5	2	10244	26677	5551	0.208082	0.217042	0.207684
GOI*	DiazK	HEK293T	H3	R131	mut8	RI*GE	CGCATT*GGGGAG	-0.18	TAG	0	2	10191	21935	190	0.00866196	0.00935766	0
GOI*	DiazK	HEK293T	H3	R134	mut9	GE*AL	GGGGAG*GCTCTC	0.9	TAG	0.5	2	10189	25031	6845	0.273461	0.285236	0.274692
GOI*	DiazK	HEK293T	H3	R134	mut9	GE*AL	GGGGAG*GCTCTC	0.9	TAG	0	2	10157	18238	178	0.00975984	0.0105437	0
GOI*	DiazK	HEK293T	H3	wt	wt	NA	NA	NA	NA	0.5	2	10252	25604	24547	0.958717	1	0
GOI*	DiazK	HEK293T	H3	wt	wt	NA	NA	NA	NA	0	2	10326	26740	24752	0.925654	1	0
GOI*	DiazK	HEK293T	H3	R2	mut1	RA*TK	CGCGCT*ACTAAG	0.42	TAG	0.5	3	10106	33207	8342	0.251212	0.271037	0.249384
GOI*	DiazK	HEK293T	H3	R2	mut1	RA*TK	CGCGCT*ACTAAG	0.42	TAG	0	3	10123	15204	298	0.0196001	0.0216527	0
GOI*	DiazK	HEK293T	H3	Q5	mut2	TK*TA	ACTAAG*ACCGCT	-0.11	TAG	0.5	3	9978	29993	9109	0.303704	0.327672	0.30478
GOI*	DiazK	HEK293T	H3	Q5	mut2	TK*TA	ACTAAG*ACCGCT	-0.11	TAG	0	3	10142	14140	293	0.0207214	0.0228914	0
GOI*	DiazK	HEK293T	H3	R8	mut3	TA*KS	ACCGCT*AAGTCC	1.31	TAG	0.5	3	10008	27947	9681	0.346406	0.373743	0.349809
GOI*	DiazK	HEK293T	H3	R8	mut3	TA*KS	ACCGCT*AAGTCC	1.31	TAG	0	3	10045	13524	293	0.0216652	0.0239341	0
GOI*	DiazK	HEK293T	H3	R17	mut4	AP*KQ	GCCCCG*AAGCAG	0.26	TAG	0.5	3	10096	30434	9150	0.300651	0.324377	0.302844
GOI*	DiazK	HEK293T	H3	R17	mut4	AP*KQ	GCCCCG*AAGCAG	0.26	TAG	0	3	10206	14211	277	0.0194919	0.0215332	0
GOI*	DiazK	HEK293T	H3	Q19	mut5	RK*LA	CGCAAG*CTGGCC	0.36	TAG	0.5	3	10118	30750	8180	0.266016	0.287009	0.268154
GOI*	DiazK	HEK293T	H3	Q19	mut5	RK*LA	CGCAAG*CTGGCC	0.36	TAG	0	3	10157	17870	305	0.0170677	0.0188551	0
GOI*	DiazK	HEK293T	H3	R26	mut6	AA*KS	GCCGCC*AAGAGC	1.78	TAG	0.5	3	10102	36640	14465	0.394787	0.425942	0.406201
GOI*	DiazK	HEK293T	H3	R26	mut6	AA*KS	GCCGCC*AAGAGC	1.78	TAG	0	3	10159	18243	326	0.0178699	0.0197413	0
GOI*	DiazK	HEK293T	H3	R40	mut7	PH*YR	CCTCAC*TACCGT	2.38	TAG	0.5	3	10125	30425	9471	0.31129	0.335856	0.32306
GOI*	DiazK	HEK293T	H3	R40	mut7	PH*YR	CCTCAC*TACCGT	2.38	TAG	0	3	10163	25900	300	0.011583	0.012796	0
GOI*	DiazK	HEK293T	H3	R131	mut8	RI*GE	CGCATT*GGGGAG	-0.18	TAG	0.5	3	10095	23567	4688	0.198922	0.214621	0.205879
GOI*	DiazK	HEK293T	H3	R131	mut8	RI*GE	CGCATT*GGGGAG	-0.18	TAG	0	3	10169	21232	168	0.00791258	0.00874123	0
GOI*	DiazK	HEK293T	H3	R134	mut9	GE*AL	GGGGAG*GCTCTC	0.9	TAG	0.5	3	10110	23676	6422	0.271245	0.292651	0.283384
GOI*	DiazK	HEK293T	H3	R134	mut9	GE*AL	GGGGAG*GCTCTC	0.9	TAG	0	3	10083	19669	165	0.00838884	0.00926735	0
GOI*	DiazK	HEK293T	H3	wt	wt	NA	NA	NA	NA	0.5	3	9978	20357	18868	0.926856	1	0
GOI*	DiazK	HEK293T	H3	wt	wt	NA	NA	NA	NA	0	3	10031	22353	20234	0.905203	1	0
GOI*	DiazK	HEK293T	Dnmt3b	T107	mut1	RE*KD	CGTGAG*AAGGAC	-0.89	TAG	0.5	1	10482	12819	3135	0.244559	0.239087	0.0846453
GOI*	DiazK	HEK293T	Dnmt3b	T107	mut1	RE*KD	CGTGAG*AAGGAC	-0.89	TAG	0	1	10489	3214	492	0.15308	0.154442	0
GOI*	DiazK	HEK293T	Dnmt3b	K108	mut2	ET*DT	GAGACC*GACACC	1	TAG	0.5	1	10143	12211	4755	0.389403	0.380691	0.244585
GOI*	DiazK	HEK293T	Dnmt3b	K108	mut2	ET*DT	GAGACC*GACACC	1	TAG	0	1	10532	3180	429	0.134906	0.136106	0
GOI*	DiazK	HEK293T	Dnmt3b	H123	mut3	TR*SN	ACCCGA*AGCAAT	0.69	TAG	0.5	1	10252	13419	4152	0.309412	0.302489	0.166572
GOI*	DiazK	HEK293T	Dnmt3b	H123	mut3	TR*SN	ACCCGA*AGCAAT	0.69	TAG	0	1	10169	3511	473	0.134719	0.135918	0
GOI*	DiazK	HEK293T	Dnmt3b	K241	mut4	KI*GF	AAGATC*GGCTTC	0.05	TAG	0.5	1	10193	10812	2976	0.27525	0.269092	0.167276
GOI*	DiazK	HEK293T	Dnmt3b	K241	mut4	KI*GF	AAGATC*GGCTTC	0.05	TAG	0	1	10132	4469	451	0.100917	0.101815	0
GOI*	DiazK	HEK293T	Dnmt3b	P263	mut5	AM*GM	GCCATG*GGAATG	0.44	TAG	0.5	1	10143	11101	4532	0.408252	0.399118	0.239442
GOI*	DiazK	HEK293T	Dnmt3b	P263	mut5	AM*GM	GCCATG*GGAATG	0.44	TAG	0	1	10176	5219	826	0.158268	0.159676	0
GOI*	DiazK	HEK293T	Dnmt3b	N392	mut6	TT*DA	ACAACC*GACTCT	2.28	TAG	0.5	1	10190	11329	4759	0.420072	0.410674	0.374063
GOI*	DiazK	HEK293T	Dnmt3b	N392	mut6	TT*DA	ACAACC*GACTCT	2.28	TAG	0	1	10186	5043	183	0.0362879	0.0366107	0
GOI*	DiazK	HEK293T	Dnmt3b	R490	mut7	EG*EL	GAGGGC*GAACTG	0.75	TAG	0.5	1	10165	12414	4153	0.334542	0.327057	0.245605
GOI*	DiazK	HEK293T	Dnmt3b	R490	mut7	EG*EL	GAGGGC*GAACTG	0.75	TAG	0	1	10146	4360	352	0.0807339	0.0814521	0
GOI*	DiazK	HEK293T	Dnmt3b	L492	mut8	RE*LL	CGTGAA*CTGCTG	1.55	TAG	0.5	1	9127	14196	7478	0.526768	0.514983	0.47079
GOI*	DiazK	HEK293T	Dnmt3b	L492	mut8	RE*LL	CGTGAA*CTGCTG	1.55	TAG	0	1	9119	5890	258	0.0438031	0.0441927	0
GOI*	DiazK	HEK293T	Dnmt3b	E562	mut9	DL*EF	GACCTG*GAATTT	-0.61	TAG	0.5	1	10122	7536	1400	0.185775	0.181619	0.143869
GOI*	DiazK	HEK293T	Dnmt3b	E562	mut9	DL*EF	GACCTG*GAATTT	-0.61	TAG	0	1	10079	4490	168	0.0374165	0.0377493	0
GOI*	DiazK	HEK293T	Dnmt3b	L569	mut10	PK*YP	CCCAAG*TACCCA	1.92	TAG	0.5	1	10172	12776	4777	0.373904	0.365539	0.339253
GOI*	DiazK	HEK293T	Dnmt3b	L569	mut10	PK*YP	CCCAAG*TACCCA	1.92	TAG	0	1	10120	7139	186	0.0260541	0.0262858	0
GOI*	DiazK	HEK293T	Dnmt3b	Y671	mut11	GL*EG	GGTTTA*GAGGGC	1.51	TAG	0.5	1	10119	8078	2401	0.297227	0.290577	0.252836
GOI*	DiazK	HEK293T	Dnmt3b	Y671	mut11	GL*EG	GGTTTA*GAGGGC	1.51	TAG	0	1	10193	4491	168	0.0374082	0.0377409	0
GOI*	DiazK	HEK293T	Dnmt3b	K691	mut12	RP*EG	CGCCCC*GAGGGC	0.7	TAG	0.5	1	10198	7485	847	0.11316	0.110628	0.072386
GOI*	DiazK	HEK293T	Dnmt3b	K691	mut12	RP*EG	CGCCCC*GAGGGC	0.7	TAG	0	1	10158	5250	199	0.0379048	0.0382419	0
GOI*	DiazK	HEK293T	Dnmt3b	wt	wt	NA	NA	NA	NA	0.5	1	10209	8346	8537	1.02289	1	0
GOI*	DiazK	HEK293T	Dnmt3b	wt	wt	NA	NA	NA	NA	0	1	10240	7372	7307	0.991183	1	0
GOI*	DiazK	HEK293T	Dnmt3b	T107	mut1	RE*KD	CGTGAG*AAGGAC	-0.89	TAG	0.5	2	10193	17238	4759	0.276076	0.284226	0.0825391
GOI*	DiazK	HEK293T	Dnmt3b	T107	mut1	RE*KD	CGTGAG*AAGGAC	-0.89	TAG	0	2	10191	4292	786	0.183131	0.201686	0
GOI*	DiazK	HEK293T	Dnmt3b	K108	mut2	ET*DT	GAGACC*GACACC	1	TAG	0.5	2	10212	16232	6727	0.414428	0.426662	0.267507
GOI*	DiazK	HEK293T	Dnmt3b	K108	mut2	ET*DT	GAGACC*GACACC	1	TAG	0	2	10240	4747	686	0.144512	0.159154	0
GOI*	DiazK	HEK293T	Dnmt3b	H123	mut3	TR*SN	ACCCGA*AGCAAT	0.69	TAG	0.5	2	10278	19022	6270	0.329618	0.339348	0.171401
GOI*	DiazK	HEK293T	Dnmt3b	H123	mut3	TR*SN	ACCCGA*AGCAAT	0.69	TAG	0	2	10227	5187	791	0.152497	0.167948	0
GOI*	DiazK	HEK293T	Dnmt3b	K241	mut4	KI*GF	AAGATC*GGCTTC	0.05	TAG	0.5	2	10237	14698	4546	0.309294	0.318424	0.19716
GOI*	DiazK	HEK293T	Dnmt3b	K241	mut4	KI*GF	AAGATC*GGCTTC	0.05	TAG	0	2	10245	6757	744	0.110108	0.121264	0
GOI*	DiazK	HEK293T	Dnmt3b	P263	mut5	AM*GM	GCCATG*GGAATG	0.44	TAG	0.5	2	10199	16381	7630	0.465784	0.479533	0.287785
GOI*	DiazK	HEK293T	Dnmt3b	P263	mut5	AM*GM	GCCATG*GGAATG	0.44	TAG	0	2	10223	7616	1326	0.174107	0.191748	0
GOI*	DiazK	HEK293T	Dnmt3b	N392	mut6	TT*DA	ACAACC*GACTCT	2.28	TAG	0.5	2	10170	15139	6773	0.447388	0.460594	0.430393
GOI*	DiazK	HEK293T	Dnmt3b	N392	mut6	TT*DA	ACAACC*GACTCT	2.28	TAG	0	2	10147	6491	178	0.0274226	0.0302011	0
GOI*	DiazK	HEK293T	Dnmt3b	R490	mut7	EG*EL	GAGGGC*GAACTG	0.75	TAG	0.5	2	10174	17821	6664	0.373941	0.384979	0.312129
GOI*	DiazK	HEK293T	Dnmt3b	R490	mut7	EG*EL	GAGGGC*GAACTG	0.75	TAG	0	2	10252	5911	391	0.0661479	0.07285	0
GOI*	DiazK	HEK293T	Dnmt3b	L492	mut8	RE*LL	CGTGAA*CTGCTG	1.55	TAG	0.5	2	10198	15377	8285	0.538792	0.554696	0.521313
GOI*	DiazK	HEK293T	Dnmt3b	L492	mut8	RE*LL	CGTGAA*CTGCTG	1.55	TAG	0	2	10303	6829	207	0.0303119	0.0333831	0
GOI*	DiazK	HEK293T	Dnmt3b	E562	mut9	DL*EF	GACCTG*GAATTT	-0.61	TAG	0.5	2	10230	15456	3157	0.204257	0.210287	0.1699
GOI*	DiazK	HEK293T	Dnmt3b	E562	mut9	DL*EF	GACCTG*GAATTT	-0.61	TAG	0	2	10236	12462	457	0.0366715	0.0403871	0
GOI*	DiazK	HEK293T	Dnmt3b	L569	mut10	PK*YP	CCCAAG*TACCCA	1.92	TAG	0.5	2	10147	18677	7826	0.419018	0.431387	0.408929
GOI*	DiazK	HEK293T	Dnmt3b	L569	mut10	PK*YP	CCCAAG*TACCCA	1.92	TAG	0	2	10198	9808	200	0.0203915	0.0224576	0
GOI*	DiazK	HEK293T	Dnmt3b	Y671	mut11	GL*EG	GGTTTA*GAGGGC	1.51	TAG	0.5	2	10163	8888	2906	0.326958	0.336609	0.300659
GOI*	DiazK	HEK293T	Dnmt3b	Y671	mut11	GL*EG	GGTTTA*GAGGGC	1.51	TAG	0	2	10171	5116	167	0.0326427	0.0359501	0
GOI*	DiazK	HEK293T	Dnmt3b	K691	mut12	RP*EG	CGCCCC*GAGGGC	0.7	TAG	0.5	2	10209	9113	1093	0.119939	0.123479	0.0868039
GOI*	DiazK	HEK293T	Dnmt3b	K691	mut12	RP*EG	CGCCCC*GAGGGC	0.7	TAG	0	2	10144	6186	206	0.033301	0.0366751	0
GOI*	DiazK	HEK293T	Dnmt3b	wt	wt	NA	NA	NA	NA	0.5	2	10073	9033	8774	0.971327	1	0
GOI*	DiazK	HEK293T	Dnmt3b	wt	wt	NA	NA	NA	NA	0	2	10074	8587	7797	0.908	1	0
GOI*	DiazK	HEK293T	Dnmt3b	T107	mut1	RE*KD	CGTGAG*AAGGAC	-0.89	TAG	0.5	3	10127	21931	6101	0.278191	0.315214	0.130431
GOI*	DiazK	HEK293T	Dnmt3b	T107	mut1	RE*KD	CGTGAG*AAGGAC	-0.89	TAG	0	3	10125	6794	1028	0.15131	0.184783	0
GOI*	DiazK	HEK293T	Dnmt3b	K108	mut2	ET*DT	GAGACC*GACACC	1	TAG	0.5	3	10051	20196	8829	0.437166	0.495346	0.332528
GOI*	DiazK	HEK293T	Dnmt3b	K108	mut2	ET*DT	GAGACC*GACACC	1	TAG	0	3	10098	7388	985	0.133324	0.162818	0
GOI*	DiazK	HEK293T	Dnmt3b	H123	mut3	TR*SN	ACCCGA*AGCAAT	0.69	TAG	0.5	3	10087	20525	7263	0.353861	0.400955	0.236487
GOI*	DiazK	HEK293T	Dnmt3b	H123	mut3	TR*SN	ACCCGA*AGCAAT	0.69	TAG	0	3	10105	7752	1044	0.134675	0.164468	0
GOI*	DiazK	HEK293T	Dnmt3b	K241	mut4	KI*GF	AAGATC*GGCTTC	0.05	TAG	0.5	3	10006	18566	5706	0.307336	0.348238	0.234116
GOI*	DiazK	HEK293T	Dnmt3b	K241	mut4	KI*GF	AAGATC*GGCTTC	0.05	TAG	0	3	10113	9663	903	0.0934492	0.114122	0
GOI*	DiazK	HEK293T	Dnmt3b	P263	mut5	AM*GM	GCCATG*GGAATG	0.44	TAG	0.5	3	10112	18096	8262	0.456565	0.517327	0.34354
GOI*	DiazK	HEK293T	Dnmt3b	P263	mut5	AM*GM	GCCATG*GGAATG	0.44	TAG	0	3	10122	10632	1513	0.142306	0.173787	0
GOI*	DiazK	HEK293T	Dnmt3b	N392	mut6	TT*DA	ACAACC*GACTCT	2.28	TAG	0.5	3	10138	18267	8341	0.456616	0.517385	0.487561
GOI*	DiazK	HEK293T	Dnmt3b	N392	mut6	TT*DA	ACAACC*GACTCT	2.28	TAG	0	3	10147	9582	234	0.0244208	0.0298232	0
GOI*	DiazK	HEK293T	Dnmt3b	R490	mut7	EG*EL	GAGGGC*GAACTG	0.75	TAG	0.5	3	10092	21656	8377	0.386821	0.438301	0.353805
GOI*	DiazK	HEK293T	Dnmt3b	R490	mut7	EG*EL	GAGGGC*GAACTG	0.75	TAG	0	3	10135	8455	585	0.0691898	0.084496	0
GOI*	DiazK	HEK293T	Dnmt3b	L492	mut8	RE*LL	CGTGAA*CTGCTG	1.55	TAG	0.5	3	10077	15582	8257	0.529906	0.600429	0.563179
GOI*	DiazK	HEK293T	Dnmt3b	L492	mut8	RE*LL	CGTGAA*CTGCTG	1.55	TAG	0	3	10113	8655	264	0.0305026	0.0372504	0
GOI*	DiazK	HEK293T	Dnmt3b	E562	mut9	DL*EF	GACCTG*GAATTT	-0.61	TAG	0.5	3	10107	18034	3781	0.20966	0.237562	0.21353
GOI*	DiazK	HEK293T	Dnmt3b	E562	mut9	DL*EF	GACCTG*GAATTT	-0.61	TAG	0	3	10159	12755	251	0.0196786	0.0240319	0
GOI*	DiazK	HEK293T	Dnmt3b	L569	mut10	PK*YP	CCCAAG*TACCCA	1.92	TAG	0.5	3	10088	18668	7822	0.419006	0.474769	0.451121
GOI*	DiazK	HEK293T	Dnmt3b	L569	mut10	PK*YP	CCCAAG*TACCCA	1.92	TAG	0	3	10143	12497	242	0.0193646	0.0236485	0
GOI*	DiazK	HEK293T	Dnmt3b	Y671	mut11	GL*EG	GGTTTA*GAGGGC	1.51	TAG	0.5	3	10149	14280	4987	0.34923	0.395707	0.362925
GOI*	DiazK	HEK293T	Dnmt3b	Y671	mut11	GL*EG	GGTTTA*GAGGGC	1.51	TAG	0	3	10087	9127	245	0.0268434	0.0327817	0
GOI*	DiazK	HEK293T	Dnmt3b	K691	mut12	RP*EG	CGCCCC*GAGGGC	0.7	TAG	0.5	3	10177	12056	1616	0.134041	0.15188	0.110099
GOI*	DiazK	HEK293T	Dnmt3b	K691	mut12	RP*EG	CGCCCC*GAGGGC	0.7	TAG	0	3	10140	8301	284	0.0342127	0.0417813	0
GOI*	DiazK	HEK293T	Dnmt3b	wt	wt	NA	NA	NA	NA	0.5	3	10062	13086	11549	0.882546	1	0
GOI*	DiazK	HEK293T	Dnmt3b	wt	wt	NA	NA	NA	NA	0	3	10071	13271	10867	0.818853	1	0
GOI*	BcnK	mESC	Dnmt3b	K241	mut4	KI*GF	AAGATC*GGCTTC	0.05	TAG	0.5	1	9824	878	53.2	0.0605923	0.0650973	0.0191919
GOI*	BcnK	mESC	Dnmt3b	K241	mut4	KI*GF	AAGATC*GGCTTC	0.05	TAG	0	1	9853	508	21.8	0.0429134	0.0459054	0
GOI*	BcnK	mESC	Dnmt3b	P263	mut5	AM*GM	GCCATG*GGAATG	0.44	TAG	0.5	1	9874	1252	202	0.161342	0.173338	0.118119
GOI*	BcnK	mESC	Dnmt3b	P263	mut5	AM*GM	GCCATG*GGAATG	0.44	TAG	0	1	9900	463	23.9	0.0516199	0.0552189	0
GOI*	BcnK	mESC	Dnmt3b	N392	mut6	TT*DA	ACAACC*GACTCT	2.28	TAG	0.5	1	9898	1131	156	0.137931	0.148186	0.103693
GOI*	BcnK	mESC	Dnmt3b	N392	mut6	TT*DA	ACAACC*GACTCT	2.28	TAG	0	1	9903	452	18.8	0.0415929	0.0444928	0
GOI*	BcnK	mESC	Dnmt3b	Y671	mut11	GL*EG	GGTTTA*GAGGGC	1.51	TAG	0.5	1	9815	872	86	0.0986239	0.105956	0.0715888
GOI*	BcnK	mESC	Dnmt3b	Y671	mut11	GL*EG	GGTTTA*GAGGGC	1.51	TAG	0	1	9854	470	15.1	0.0321277	0.0343676	0
GOI*	BcnK	mESC	Dnmt3b	K691	mut12	RP*EG	CGCCCC*GAGGGC	0.7	TAG	0.5	1	9864	557	29.1	0.0522442	0.0561285	0.0158341
GOI*	BcnK	mESC	Dnmt3b	K691	mut12	RP*EG	CGCCCC*GAGGGC	0.7	TAG	0	1	9865	446	16.8	0.0376682	0.0402944	0
GOI*	BcnK	mESC	Dnmt3b	wt	wt	NA	NA	NA	NA	0.5	1	9776	578	538	0.930796	1	0
GOI*	BcnK	mESC	Dnmt3b	wt	wt	NA	NA	NA	NA	0	1	9792	537	502	0.934823	1	0
GOI*	BcnK	mESC	H2A	R3	mut1	SG*GK	TCTGGA*GGAAAG	1.95	TAG	0.5	1	9877	2613	509	0.194795	0.201834	0.160739
GOI*	BcnK	mESC	H2A	R3	mut1	SG*GK	TCTGGA*GGAAAG	1.95	TAG	0	1	9838	654	27	0.0412844	0.0410951	0
GOI*	BcnK	mESC	H2A	R17	mut4	KT*SS	AAGACC*TCCTCC	-0.17	TAG	0.5	1	9853	794	39.8	0.0501259	0.0519373	0.0108189
GOI*	BcnK	mESC	H2A	R17	mut4	KT*SS	AAGACC*TCCTCC	-0.17	TAG	0	1	9853	627	25.9	0.0413078	0.0411184	0
GOI*	BcnK	mESC	H2A	Q24	mut6	GL*FP	GGCCTG*TTCCCC	2.5	TAG	0.5	1	9841	2343	301	0.128468	0.13311	0.100909
GOI*	BcnK	mESC	H2A	Q24	mut6	GL*FP	GGCCTG*TTCCCC	2.5	TAG	0	1	9901	745	24.1	0.032349	0.0322007	0
GOI*	BcnK	mESC	H2A	Q112	mut8	NI*AV	AACATC*GCCGTG	0.24	TAG	0.5	1	9871	2372	124	0.0522766	0.0541656	0.0339981
GOI*	BcnK	mESC	H2A	Q112	mut8	NI*AV	AACATC*GCCGTG	0.24	TAG	0	1	9879	1382	28	0.0202605	0.0201676	0
GOI*	BcnK	mESC	H2A	L116	mut9	VL*PK	GTGCTG*CCCAAG	1.6	TAG	0.5	1	9904	3417	536	0.156863	0.162531	0.138436
GOI*	BcnK	mESC	H2A	L116	mut9	VL*PK	GTGCTG*CCCAAG	1.6	TAG	0	1	9913	1355	32.8	0.0242066	0.0240956	0
GOI*	BcnK	mESC	H2A	wt	wt	NA	NA	NA	NA	0.5	1	9936	2982	2878	0.965124	1	0
GOI*	BcnK	mESC	H2A	wt	wt	NA	NA	NA	NA	0	1	10137	2822	2835	1.00461	1	0
GOI*	BcnK	mESC	H3	R2	mut1	RA*TK	CGCGCT*ACTAAG	0.42	TAG	0.5	1	9887	1404	81.8	0.0582621	0.0587408	0.024857
GOI*	BcnK	mESC	H3	R2	mut1	RA*TK	CGCGCT*ACTAAG	0.42	TAG	0	1	9896	844	29.4	0.0348341	0.0338838	0
GOI*	BcnK	mESC	H3	R8	mut3	TA*KS	ACCGCT*AAGTCC	1.31	TAG	0.5	1	9896	1915	215	0.112272	0.113194	0.0752231
GOI*	BcnK	mESC	H3	R8	mut3	TA*KS	ACCGCT*AAGTCC	1.31	TAG	0	1	9882	643	25.1	0.0390358	0.0379708	0
GOI*	BcnK	mESC	H3	R26	mut6	AA*KS	GCCGCC*AAGAGC	1.78	TAG	0.5	1	9895	2458	368	0.149715	0.150945	0.115298
GOI*	BcnK	mESC	H3	R26	mut6	AA*KS	GCCGCC*AAGAGC	1.78	TAG	0	1	9925	674	24.7	0.0366469	0.0356471	0
GOI*	BcnK	mESC	H3	R131	mut8	RI*GE	CGCATT*GGGGAG	-0.18	TAG	0.5	1	9896	1593	42.7	0.0268048	0.027025	0.00734263
GOI*	BcnK	mESC	H3	R131	mut8	RI*GE	CGCATT*GGGGAG	-0.18	TAG	0	1	9900	1280	25.9	0.0202344	0.0196824	0
GOI*	BcnK	mESC	H3	R134	mut9	GE*AL	GGGGAG*GCTCTC	0.9	TAG	0.5	1	9934	2493	255	0.102286	0.103127	0.0819598
GOI*	BcnK	mESC	H3	R134	mut9	GE*AL	GGGGAG*GCTCTC	0.9	TAG	0	1	9903	1011	22	0.0217606	0.021167	0
GOI*	BcnK	mESC	H3	wt	wt	NA	NA	NA	NA	0.5	1	9826	2209	2191	0.991852	1	0
GOI*	BcnK	mESC	H3	wt	wt	NA	NA	NA	NA	0	1	9889	2068	2126	1.02805	1	0
GOI*	BcnK	mESC	Dnmt3b	K241	mut4	KI*GF	AAGATC*GGCTTC	0.05	TAG	0.5	2	10123	1140	63.6	0.0557895	0.0587045	0.0192753
GOI*	BcnK	mESC	Dnmt3b	K241	mut4	KI*GF	AAGATC*GGCTTC	0.05	TAG	0	2	10117	624	23.5	0.0376603	0.0394291	0
GOI*	BcnK	mESC	Dnmt3b	P263	mut5	AM*GM	GCCATG*GGAATG	0.44	TAG	0.5	2	10101	1788	283	0.158277	0.166547	0.117822
GOI*	BcnK	mESC	Dnmt3b	P263	mut5	AM*GM	GCCATG*GGAATG	0.44	TAG	0	2	10099	578	26.9	0.0465398	0.0487258	0
GOI*	BcnK	mESC	Dnmt3b	N392	mut6	TT*DA	ACAACC*GACTCT	2.28	TAG	0.5	2	10127	1297	172	0.132614	0.139543	0.0983116
GOI*	BcnK	mESC	Dnmt3b	N392	mut6	TT*DA	ACAACC*GACTCT	2.28	TAG	0	2	10122	485	19.1	0.0393814	0.0412312	0
GOI*	BcnK	mESC	Dnmt3b	Y671	mut11	GL*EG	GGTTTA*GAGGGC	1.51	TAG	0.5	2	10167	1070	105	0.0981308	0.103258	0.071245
GOI*	BcnK	mESC	Dnmt3b	Y671	mut11	GL*EG	GGTTTA*GAGGGC	1.51	TAG	0	2	10065	520	15.9	0.0305769	0.0320131	0
GOI*	BcnK	mESC	Dnmt3b	K691	mut12	RP*EG	CGCCCC*GAGGGC	0.7	TAG	0.5	2	10142	635	26.5	0.0417323	0.0439128	0.00958591
GOI*	BcnK	mESC	Dnmt3b	K691	mut12	RP*EG	CGCCCC*GAGGGC	0.7	TAG	0	2	10049	488	16	0.0327869	0.0343269	0
GOI*	BcnK	mESC	Dnmt3b	wt	wt	NA	NA	NA	NA	0.5	2	10002	725	689	0.950345	1	0
GOI*	BcnK	mESC	Dnmt3b	wt	wt	NA	NA	NA	NA	0	2	10019	691	660	0.955137	1	0
GOI*	BcnK	mESC	H2A	R3	mut1	SG*GK	TCTGGA*GGAAAG	1.95	TAG	0.5	2	9938	2362	415	0.175699	0.191532	0.15369
GOI*	BcnK	mESC	H2A	R3	mut1	SG*GK	TCTGGA*GGAAAG	1.95	TAG	0	2	9978	562	19.9	0.0354093	0.0378418	0
GOI*	BcnK	mESC	H2A	R17	mut4	KT*SS	AAGACC*TCCTCC	-0.17	TAG	0.5	2	9904	752	32.7	0.043484	0.0474027	0.00753126
GOI*	BcnK	mESC	H2A	R17	mut4	KT*SS	AAGACC*TCCTCC	-0.17	TAG	0	2	9927	587	21.9	0.0373083	0.0398714	0
GOI*	BcnK	mESC	H2A	Q24	mut6	GL*FP	GGCCTG*TTCCCC	2.5	TAG	0.5	2	9976	2373	284	0.11968	0.130465	0.0971306
GOI*	BcnK	mESC	H2A	Q24	mut6	GL*FP	GGCCTG*TTCCCC	2.5	TAG	0	2	9950	747	23.3	0.0311914	0.0333343	0
GOI*	BcnK	mESC	H2A	Q112	mut8	NI*AV	AACATC*GCCGTG	0.24	TAG	0.5	2	9985	2307	117	0.0507152	0.0552855	0.0340805
GOI*	BcnK	mESC	H2A	Q112	mut8	NI*AV	AACATC*GCCGTG	0.24	TAG	0	2	9968	1265	25.1	0.0198419	0.021205	0
GOI*	BcnK	mESC	H2A	L116	mut9	VL*PK	GTGCTG*CCCAAG	1.6	TAG	0.5	2	9866	3423	480	0.140228	0.152865	0.131419
GOI*	BcnK	mESC	H2A	L116	mut9	VL*PK	GTGCTG*CCCAAG	1.6	TAG	0	2	9977	1186	23.8	0.0200675	0.0214461	0
GOI*	BcnK	mESC	H2A	wt	wt	NA	NA	NA	NA	0.5	2	9878	2625	2408	0.917333	1	0
GOI*	BcnK	mESC	H2A	wt	wt	NA	NA	NA	NA	0	2	9913	2629	2460	0.935717	1	0
GOI*	BcnK	mESC	H3	R2	mut1	RA*TK	CGCGCT*ACTAAG	0.42	TAG	0.5	2	9980	1369	70	0.0511322	0.0544264	0.02169
GOI*	BcnK	mESC	H3	R2	mut1	RA*TK	CGCGCT*ACTAAG	0.42	TAG	0	2	9968	811	25.6	0.031566	0.0327364	0
GOI*	BcnK	mESC	H3	R8	mut3	TA*KS	ACCGCT*AAGTCC	1.31	TAG	0.5	2	9877	1781	184	0.103313	0.109969	0.0702398
GOI*	BcnK	mESC	H3	R8	mut3	TA*KS	ACCGCT*AAGTCC	1.31	TAG	0	2	10030	603	23.1	0.0383085	0.0397289	0
GOI*	BcnK	mESC	H3	R26	mut6	AA*KS	GCCGCC*AAGAGC	1.78	TAG	0.5	2	9986	2362	336	0.142252	0.151417	0.115996
GOI*	BcnK	mESC	H3	R26	mut6	AA*KS	GCCGCC*AAGAGC	1.78	TAG	0	2	9948	609	20.8	0.0341544	0.0354208	0
GOI*	BcnK	mESC	H3	R131	mut8	RI*GE	CGCATT*GGGGAG	-0.18	TAG	0.5	2	10033	1474	34.7	0.0235414	0.0250581	0.00640806
GOI*	BcnK	mESC	H3	R131	mut8	RI*GE	CGCATT*GGGGAG	-0.18	TAG	0	2	10084	1190	21.4	0.0179832	0.01865	0
GOI*	BcnK	mESC	H3	R134	mut9	GE*AL	GGGGAG*GCTCTC	0.9	TAG	0.5	2	9982	2469	232	0.0939652	0.100019	0.0779486
GOI*	BcnK	mESC	H3	R134	mut9	GE*AL	GGGGAG*GCTCTC	0.9	TAG	0	2	10109	921	19.6	0.0212812	0.0220703	0
GOI*	BcnK	mESC	H3	wt	wt	NA	NA	NA	NA	0.5	2	9887	1900	1785	0.939474	1	0
GOI*	BcnK	mESC	H3	wt	wt	NA	NA	NA	NA	0	2	9945	1818	1753	0.964246	1	0
GOI*	BcnK	mESC	Dnmt3b	K241	mut4	KI*GF	AAGATC*GGCTTC	0.05	TAG	0.5	3	9912	1083	53.7	0.0495845	0.052135	0.0127556
GOI*	BcnK	mESC	Dnmt3b	K241	mut4	KI*GF	AAGATC*GGCTTC	0.05	TAG	0	3	9906	591	22.9	0.0387479	0.0393793	0
GOI*	BcnK	mESC	Dnmt3b	P263	mut5	AM*GM	GCCATG*GGAATG	0.44	TAG	0.5	3	9890	1875	275	0.146667	0.154211	0.109837
GOI*	BcnK	mESC	Dnmt3b	P263	mut5	AM*GM	GCCATG*GGAATG	0.44	TAG	0	3	9899	568	24.8	0.043662	0.0443735	0
GOI*	BcnK	mESC	Dnmt3b	N392	mut6	TT*DA	ACAACC*GACTCT	2.28	TAG	0.5	3	9920	1331	167	0.12547	0.131923	0.088214
GOI*	BcnK	mESC	Dnmt3b	N392	mut6	TT*DA	ACAACC*GACTCT	2.28	TAG	0	3	9942	472	20.3	0.0430085	0.0437094	0
GOI*	BcnK	mESC	Dnmt3b	Y671	mut11	GL*EG	GGTTTA*GAGGGC	1.51	TAG	0.5	3	9884	1119	99.9	0.0892761	0.0938683	0.0613468
GOI*	BcnK	mESC	Dnmt3b	Y671	mut11	GL*EG	GGTTTA*GAGGGC	1.51	TAG	0	3	9927	500	16	0.032	0.0325215	0
GOI*	BcnK	mESC	Dnmt3b	K691	mut12	RP*EG	CGCCCC*GAGGGC	0.7	TAG	0.5	3	9904	624	25.8	0.0413462	0.0434729	0.00838392
GOI*	BcnK	mESC	Dnmt3b	K691	mut12	RP*EG	CGCCCC*GAGGGC	0.7	TAG	0	3	9939	475	16.4	0.0345263	0.035089	0
GOI*	BcnK	mESC	Dnmt3b	wt	wt	NA	NA	NA	NA	0.5	3	9872	695	661	0.951079	1	0
GOI*	BcnK	mESC	Dnmt3b	wt	wt	NA	NA	NA	NA	0	3	9889	686	675	0.983965	1	0
GOI*	BcnK	mESC	H2A	R3	mut1	SG*GK	TCTGGA*GGAAAG	1.95	TAG	0.5	3	9776	2667	476	0.178478	0.191454	0.149949
GOI*	BcnK	mESC	H2A	R3	mut1	SG*GK	TCTGGA*GGAAAG	1.95	TAG	0	3	9695	558	22.3	0.0399642	0.0415052	0
GOI*	BcnK	mESC	H2A	R17	mut4	KT*SS	AAGACC*TCCTCC	-0.17	TAG	0.5	3	9774	756	34.3	0.0453704	0.048669	0.00854274
GOI*	BcnK	mESC	H2A	R17	mut4	KT*SS	AAGACC*TCCTCC	-0.17	TAG	0	3	9737	572	22.1	0.0386364	0.0401262	0
GOI*	BcnK	mESC	H2A	Q24	mut6	GL*FP	GGCCTG*TTCCCC	2.5	TAG	0.5	3	9803	2499	295	0.118047	0.12663	0.0921635
GOI*	BcnK	mESC	H2A	Q24	mut6	GL*FP	GGCCTG*TTCCCC	2.5	TAG	0	3	9803	681	22.6	0.0331865	0.0344662	0
GOI*	BcnK	mESC	H2A	Q112	mut8	NI*AV	AACATC*GCCGTG	0.24	TAG	0.5	3	9823	2412	117	0.0485075	0.0520342	0.0320883
GOI*	BcnK	mESC	H2A	Q112	mut8	NI*AV	AACATC*GCCGTG	0.24	TAG	0	3	9767	1208	23.2	0.0192053	0.0199459	0
GOI*	BcnK	mESC	H2A	L116	mut9	VL*PK	GTGCTG*CCCAAG	1.6	TAG	0.5	3	9837	3720	524	0.14086	0.151101	0.129768
GOI*	BcnK	mESC	H2A	L116	mut9	VL*PK	GTGCTG*CCCAAG	1.6	TAG	0	3	9776	1183	24.3	0.020541	0.0213331	0
GOI*	BcnK	mESC	H2A	wt	wt	NA	NA	NA	NA	0.5	3	9737	2523	2352	0.932224	1	0
GOI*	BcnK	mESC	H2A	wt	wt	NA	NA	NA	NA	0	3	9731	2397	2308	0.96287	1	0
GOI*	BcnK	mESC	H3	R2	mut1	RA*TK	CGCGCT*ACTAAG	0.42	TAG	0.5	3	10003	1306	65.6	0.0502297	0.0529973	0.0192108
GOI*	BcnK	mESC	H3	R2	mut1	RA*TK	CGCGCT*ACTAAG	0.42	TAG	0	3	9871	769	25.6	0.03329	0.0337866	0
GOI*	BcnK	mESC	H3	R8	mut3	TA*KS	ACCGCT*AAGTCC	1.31	TAG	0.5	3	9955	1921	194	0.100989	0.106554	0.0661605
GOI*	BcnK	mESC	H3	R8	mut3	TA*KS	ACCGCT*AAGTCC	1.31	TAG	0	3	10065	598	23.8	0.0397993	0.040393	0
GOI*	BcnK	mESC	H3	R26	mut6	AA*KS	GCCGCC*AAGAGC	1.78	TAG	0.5	3	9952	2638	361	0.136846	0.144386	0.106699
GOI*	BcnK	mESC	H3	R26	mut6	AA*KS	GCCGCC*AAGAGC	1.78	TAG	0	3	9894	614	22.8	0.0371336	0.0376875	0
GOI*	BcnK	mESC	H3	R131	mut8	RI*GE	CGCATT*GGGGAG	-0.18	TAG	0.5	3	9912	1505	35.9	0.0238538	0.0251682	0.0060658
GOI*	BcnK	mESC	H3	R131	mut8	RI*GE	CGCATT*GGGGAG	-0.18	TAG	0	3	9936	1222	23	0.0188216	0.0191024	0
GOI*	BcnK	mESC	H3	R134	mut9	GE*AL	GGGGAG*GCTCTC	0.9	TAG	0.5	3	9870	2665	235	0.0881801	0.0930388	0.0715923
GOI*	BcnK	mESC	H3	R134	mut9	GE*AL	GGGGAG*GCTCTC	0.9	TAG	0	3	9933	937	19.8	0.0211313	0.0214465	0
GOI*	BcnK	mESC	H3	wt	wt	NA	NA	NA	NA	0.5	3	9724	1800	1706	0.947778	1	0
GOI*	BcnK	mESC	H3	wt	wt	NA	NA	NA	NA	0	3	9739	1769	1743	0.985302	1	0
GOI*	DiazK	mESC	Dnmt3b	K241	mut4	KI*GF	AAGATC*GGCTTC	0.05	TAG	0.5	1	10204	1681	243	0.144557	0.139578	0.0844628
GOI*	DiazK	mESC	Dnmt3b	K241	mut4	KI*GF	AAGATC*GGCTTC	0.05	TAG	0	1	10000	601	34.4	0.0572379	0.0551152	0
GOI*	DiazK	mESC	Dnmt3b	P263	mut5	AM*GM	GCCATG*GGAATG	0.44	TAG	0.5	1	10166	1800	468	0.26	0.251045	0.202279
GOI*	DiazK	mESC	Dnmt3b	P263	mut5	AM*GM	GCCATG*GGAATG	0.44	TAG	0	1	9964	543	27.5	0.0506446	0.0487664	0
GOI*	DiazK	mESC	Dnmt3b	N392	mut6	TT*DA	ACAACC*GACTCT	2.28	TAG	0.5	1	10144	1573	372	0.236491	0.228346	0.19382
GOI*	DiazK	mESC	Dnmt3b	N392	mut6	TT*DA	ACAACC*GACTCT	2.28	TAG	0	1	10031	555	19.9	0.0358559	0.0345261	0
GOI*	DiazK	mESC	Dnmt3b	Y671	mut11	GL*EG	GGTTTA*GAGGGC	1.51	TAG	0.5	1	10269	1162	162	0.139415	0.134613	0.0885828
GOI*	DiazK	mESC	Dnmt3b	Y671	mut11	GL*EG	GGTTTA*GAGGGC	1.51	TAG	0	1	10089	569	27.2	0.0478032	0.0460303	0
GOI*	DiazK	mESC	Dnmt3b	K691	mut12	RP*EG	CGCCCC*GAGGGC	0.7	TAG	0.5	1	10430	995	107	0.107538	0.103834	0.0520498
GOI*	DiazK	mESC	Dnmt3b	K691	mut12	RP*EG	CGCCCC*GAGGGC	0.7	TAG	0	1	10096	569	30.6	0.0537786	0.0517841	0
GOI*	DiazK	mESC	Dnmt3b	wt	wt	NA	NA	NA	NA	0.5	1	9955	813	842	1.03567	1	0
GOI*	DiazK	mESC	Dnmt3b	wt	wt	NA	NA	NA	NA	0	1	9854	727	755	1.03851	1	0
GOI*	DiazK	mESC	H2A	R3	mut1	SG*GK	TCTGGA*GGAAAG	1.95	TAG	0.5	1	9852	2840	701	0.246831	0.29359	0.247191
GOI*	DiazK	mESC	H2A	R3	mut1	SG*GK	TCTGGA*GGAAAG	1.95	TAG	0	1	9746	630	24.9	0.0395238	0.0463997	0
GOI*	DiazK	mESC	H2A	R17	mut4	KT*SS	AAGACC*TCCTCC	-0.17	TAG	0.5	1	10003	1938	311	0.160475	0.190875	0.145708
GOI*	DiazK	mESC	H2A	R17	mut4	KT*SS	AAGACC*TCCTCC	-0.17	TAG	0	1	9788	616	23.7	0.038474	0.0451673	0
GOI*	DiazK	mESC	H2A	Q24	mut6	GL*FP	GGCCTG*TTCCCC	2.5	TAG	0.5	1	10031	3450	644	0.186667	0.222028	0.183331
GOI*	DiazK	mESC	H2A	Q24	mut6	GL*FP	GGCCTG*TTCCCC	2.5	TAG	0	1	9821	810	26.7	0.032963	0.0386975	0
GOI*	DiazK	mESC	H2A	Q112	mut8	NI*AV	AACATC*GCCGTG	0.24	TAG	0.5	1	9889	3935	459	0.116645	0.138743	0.115972
GOI*	DiazK	mESC	H2A	Q112	mut8	NI*AV	AACATC*GCCGTG	0.24	TAG	0	1	9848	1722	33.4	0.0193961	0.0227703	0
GOI*	DiazK	mESC	H2A	L116	mut9	VL*PK	GTGCTG*CCCAAG	1.6	TAG	0.5	1	9948	4464	1309	0.293235	0.348785	0.322447
GOI*	DiazK	mESC	H2A	L116	mut9	VL*PK	GTGCTG*CCCAAG	1.6	TAG	0	1	9831	1569	35.2	0.0224347	0.0263376	0
GOI*	DiazK	mESC	H2A	wt	wt	NA	NA	NA	NA	0.5	1	9721	2838	2386	0.840733	1	0
GOI*	DiazK	mESC	H2A	wt	wt	NA	NA	NA	NA	0	1	9794	2787	2374	0.851812	1	0
GOI*	DiazK	mESC	H3	R2	mut1	RA*TK	CGCGCT*ACTAAG	0.42	TAG	0.5	1	9962	2809	312	0.111072	0.127904	0.092372
GOI*	DiazK	mESC	H3	R2	mut1	RA*TK	CGCGCT*ACTAAG	0.42	TAG	0	1	9859	933	29.8	0.03194	0.035532	0
GOI*	DiazK	mESC	H3	R8	mut3	TA*KS	ACCGCT*AAGTCC	1.31	TAG	0.5	1	10041	3069	522	0.170088	0.195864	0.156592
GOI*	DiazK	mESC	H3	R8	mut3	TA*KS	ACCGCT*AAGTCC	1.31	TAG	0	1	9947	745	26.3	0.035302	0.0392721	0
GOI*	DiazK	mESC	H3	R26	mut6	AA*KS	GCCGCC*AAGAGC	1.78	TAG	0.5	1	10009	3349	668	0.199463	0.22969	0.189417
GOI*	DiazK	mESC	H3	R26	mut6	AA*KS	GCCGCC*AAGAGC	1.78	TAG	0	1	9837	732	26.5	0.0362022	0.0402736	0
GOI*	DiazK	mESC	H3	R131	mut8	RI*GE	CGCATT*GGGGAG	-0.18	TAG	0.5	1	9934	2736	220	0.0804094	0.0925951	0.0690144
GOI*	DiazK	mESC	H3	R131	mut8	RI*GE	CGCATT*GGGGAG	-0.18	TAG	0	1	10019	1387	29.4	0.0211968	0.0235807	0
GOI*	DiazK	mESC	H3	R134	mut9	GE*AL	GGGGAG*GCTCTC	0.9	TAG	0.5	1	10065	3010	402	0.133555	0.153794	0.123684
GOI*	DiazK	mESC	H3	R134	mut9	GE*AL	GGGGAG*GCTCTC	0.9	TAG	0	1	9969	1016	27.5	0.0270669	0.0301109	0
GOI*	DiazK	mESC	H3	wt	wt	NA	NA	NA	NA	0.5	1	9738	2272	1973	0.868398	1	0
GOI*	DiazK	mESC	H3	wt	wt	NA	NA	NA	NA	0	1	9816	2196	1974	0.898907	1	0
GOI*	DiazK	mESC	Dnmt3b	K241	mut4	KI*GF	AAGATC*GGCTTC	0.05	TAG	0.5	2	10079	1864	298	0.159871	0.15228	0.0803444
GOI*	DiazK	mESC	Dnmt3b	K241	mut4	KI*GF	AAGATC*GGCTTC	0.05	TAG	0	2	9889	662	49.5	0.0747734	0.071936	0
GOI*	DiazK	mESC	Dnmt3b	P263	mut5	AM*GM	GCCATG*GGAATG	0.44	TAG	0.5	2	9846	2031	558	0.274742	0.261697	0.211958
GOI*	DiazK	mESC	Dnmt3b	P263	mut5	AM*GM	GCCATG*GGAATG	0.44	TAG	0	2	9897	588	30.4	0.0517007	0.0497388	0
GOI*	DiazK	mESC	Dnmt3b	N392	mut6	TT*DA	ACAACC*GACTCT	2.28	TAG	0.5	2	9871	1780	444	0.249438	0.237595	0.202467
GOI*	DiazK	mESC	Dnmt3b	N392	mut6	TT*DA	ACAACC*GACTCT	2.28	TAG	0	2	9872	608	22.2	0.0365132	0.0351276	0
GOI*	DiazK	mESC	Dnmt3b	Y671	mut11	GL*EG	GGTTTA*GAGGGC	1.51	TAG	0.5	2	9863	1382	234	0.16932	0.16128	0.115685
GOI*	DiazK	mESC	Dnmt3b	Y671	mut11	GL*EG	GGTTTA*GAGGGC	1.51	TAG	0	2	9832	614	29.1	0.0473941	0.0455957	0
GOI*	DiazK	mESC	Dnmt3b	K691	mut12	RP*EG	CGCCCC*GAGGGC	0.7	TAG	0.5	2	9916	1154	141	0.122184	0.116382	0.0557907
GOI*	DiazK	mESC	Dnmt3b	K691	mut12	RP*EG	CGCCCC*GAGGGC	0.7	TAG	0	2	9911	597	37.6	0.0629816	0.0605916	0
GOI*	DiazK	mESC	Dnmt3b	wt	wt	NA	NA	NA	NA	0.5	2	9855	983	1032	1.04985	1	0
GOI*	DiazK	mESC	Dnmt3b	wt	wt	NA	NA	NA	NA	0	2	9862	862	896	1.03944	1	0
GOI*	DiazK	mESC	H2A	R3	mut1	SG*GK	TCTGGA*GGAAAG	1.95	TAG	0.5	2	9724	2771	712	0.256947	0.287952	0.242522
GOI*	DiazK	mESC	H2A	R3	mut1	SG*GK	TCTGGA*GGAAAG	1.95	TAG	0	2	9552	596	25.5	0.0427852	0.0454303	0
GOI*	DiazK	mESC	H2A	R17	mut4	KT*SS	AAGACC*TCCTCC	-0.17	TAG	0.5	2	9694	1770	263	0.148588	0.166517	0.123202
GOI*	DiazK	mESC	H2A	R17	mut4	KT*SS	AAGACC*TCCTCC	-0.17	TAG	0	2	9628	630	25.7	0.0407937	0.0433156	0
GOI*	DiazK	mESC	H2A	Q24	mut6	GL*FP	GGCCTG*TTCCCC	2.5	TAG	0.5	2	9696	3420	643	0.188012	0.210699	0.173391
GOI*	DiazK	mESC	H2A	Q24	mut6	GL*FP	GGCCTG*TTCCCC	2.5	TAG	0	2	9526	777	27.3	0.0351351	0.0373073	0
GOI*	DiazK	mESC	H2A	Q112	mut8	NI*AV	AACATC*GCCGTG	0.24	TAG	0.5	2	9700	3811	446	0.11703	0.131151	0.109292
GOI*	DiazK	mESC	H2A	Q112	mut8	NI*AV	AACATC*GCCGTG	0.24	TAG	0	2	9538	1705	35.1	0.0205865	0.0218592	0
GOI*	DiazK	mESC	H2A	L116	mut9	VL*PK	GTGCTG*CCCAAG	1.6	TAG	0.5	2	9717	4191	1170	0.27917	0.312857	0.285003
GOI*	DiazK	mESC	H2A	L116	mut9	VL*PK	GTGCTG*CCCAAG	1.6	TAG	0	2	9560	1502	39.4	0.0262317	0.0278534	0
GOI*	DiazK	mESC	H2A	wt	wt	NA	NA	NA	NA	0.5	2	9567	2684	2395	0.892325	1	0
GOI*	DiazK	mESC	H2A	wt	wt	NA	NA	NA	NA	0	2	9534	2645	2491	0.941777	1	0
GOI*	DiazK	mESC	H3	R2	mut1	RA*TK	CGCGCT*ACTAAG	0.42	TAG	0.5	2	9727	2623	294	0.112085	0.123381	0.0876852
GOI*	DiazK	mESC	H3	R2	mut1	RA*TK	CGCGCT*ACTAAG	0.42	TAG	0	2	9671	884	30.2	0.0341629	0.0356956	0
GOI*	DiazK	mESC	H3	R8	mut3	TA*KS	ACCGCT*AAGTCC	1.31	TAG	0.5	2	9783	3039	514	0.169135	0.186179	0.146593
GOI*	DiazK	mESC	H3	R8	mut3	TA*KS	ACCGCT*AAGTCC	1.31	TAG	0	2	9644	776	29.4	0.0378866	0.0395864	0
GOI*	DiazK	mESC	H3	R26	mut6	AA*KS	GCCGCC*AAGAGC	1.78	TAG	0.5	2	9809	3194	647	0.202567	0.222981	0.182978
GOI*	DiazK	mESC	H3	R26	mut6	AA*KS	GCCGCC*AAGAGC	1.78	TAG	0	2	9658	700	26.8	0.0382857	0.0400034	0
GOI*	DiazK	mESC	H3	R131	mut8	RI*GE	CGCATT*GGGGAG	-0.18	TAG	0.5	2	9739	2584	208	0.0804954	0.0886073	0.0652776
GOI*	DiazK	mESC	H3	R131	mut8	RI*GE	CGCATT*GGGGAG	-0.18	TAG	0	2	9658	1366	30.5	0.022328	0.0233297	0
GOI*	DiazK	mESC	H3	R134	mut9	GE*AL	GGGGAG*GCTCTC	0.9	TAG	0.5	2	9708	2925	380	0.129915	0.143007	0.113458
GOI*	DiazK	mESC	H3	R134	mut9	GE*AL	GGGGAG*GCTCTC	0.9	TAG	0	2	9659	1029	29.1	0.0282799	0.0295487	0
GOI*	DiazK	mESC	H3	wt	wt	NA	NA	NA	NA	0.5	2	9605	1988	1806	0.908451	1	0
GOI*	DiazK	mESC	H3	wt	wt	NA	NA	NA	NA	0	2	9639	1933	1850	0.957062	1	0
GOI*	DiazK	mESC	Dnmt3b	K241	mut4	KI*GF	AAGATC*GGCTTC	0.05	TAG	0.5	3	9890	1962	311	0.158512	0.164335	0.0820124
GOI*	DiazK	mESC	Dnmt3b	K241	mut4	KI*GF	AAGATC*GGCTTC	0.05	TAG	0	3	9787	675	53	0.0785185	0.0823222	0
GOI*	DiazK	mESC	Dnmt3b	P263	mut5	AM*GM	GCCATG*GGAATG	0.44	TAG	0.5	3	9876	2129	567	0.266322	0.276105	0.223683
GOI*	DiazK	mESC	Dnmt3b	P263	mut5	AM*GM	GCCATG*GGAATG	0.44	TAG	0	3	9812	586	29.3	0.05	0.0524221	0
GOI*	DiazK	mESC	Dnmt3b	N392	mut6	TT*DA	ACAACC*GACTCT	2.28	TAG	0.5	3	9879	1840	434	0.23587	0.244534	0.210228
GOI*	DiazK	mESC	Dnmt3b	N392	mut6	TT*DA	ACAACC*GACTCT	2.28	TAG	0	3	9868	599	19.6	0.0327212	0.0343063	0
GOI*	DiazK	mESC	Dnmt3b	Y671	mut11	GL*EG	GGTTTA*GAGGGC	1.51	TAG	0.5	3	9915	1458	243	0.166667	0.172789	0.125257
GOI*	DiazK	mESC	Dnmt3b	Y671	mut11	GL*EG	GGTTTA*GAGGGC	1.51	TAG	0	3	9777	611	27.7	0.0453355	0.0475317	0
GOI*	DiazK	mESC	Dnmt3b	K691	mut12	RP*EG	CGCCCC*GAGGGC	0.7	TAG	0.5	3	9884	1179	141	0.119593	0.123986	0.0513614
GOI*	DiazK	mESC	Dnmt3b	K691	mut12	RP*EG	CGCCCC*GAGGGC	0.7	TAG	0	3	9872	602	41.7	0.0692691	0.0726247	0
GOI*	DiazK	mESC	Dnmt3b	wt	wt	NA	NA	NA	NA	0.5	3	9842	1016	980	0.964567	1	0
GOI*	DiazK	mESC	Dnmt3b	wt	wt	NA	NA	NA	NA	0	3	9821	909	867	0.953795	1	0
GOI*	DiazK	mESC	H2A	R3	mut1	SG*GK	TCTGGA*GGAAAG	1.95	TAG	0.5	3	9647	2954	772	0.261341	0.293824	0.250838
GOI*	DiazK	mESC	H2A	R3	mut1	SG*GK	TCTGGA*GGAAAG	1.95	TAG	0	3	9723	593	23.9	0.0403035	0.042986	0
GOI*	DiazK	mESC	H2A	R17	mut4	KT*SS	AAGACC*TCCTCC	-0.17	TAG	0.5	3	9699	1973	289	0.146477	0.164684	0.124323
GOI*	DiazK	mESC	H2A	R17	mut4	KT*SS	AAGACC*TCCTCC	-0.17	TAG	0	3	9671	621	23.5	0.0378422	0.0403609	0
GOI*	DiazK	mESC	H2A	Q24	mut6	GL*FP	GGCCTG*TTCCCC	2.5	TAG	0.5	3	9695	3536	643	0.181844	0.204446	0.169125
GOI*	DiazK	mESC	H2A	Q24	mut6	GL*FP	GGCCTG*TTCCCC	2.5	TAG	0	3	9621	770	25.5	0.0331169	0.035321	0
GOI*	DiazK	mESC	H2A	Q112	mut8	NI*AV	AACATC*GCCGTG	0.24	TAG	0.5	3	9659	4059	470	0.115792	0.130184	0.109539
GOI*	DiazK	mESC	H2A	Q112	mut8	NI*AV	AACATC*GCCGTG	0.24	TAG	0	3	9706	1648	31.9	0.0193568	0.0206451	0
GOI*	DiazK	mESC	H2A	L116	mut9	VL*PK	GTGCTG*CCCAAG	1.6	TAG	0.5	3	9670	4521	1293	0.285999	0.321547	0.2951
GOI*	DiazK	mESC	H2A	L116	mut9	VL*PK	GTGCTG*CCCAAG	1.6	TAG	0	3	9706	1472	36.5	0.0247962	0.0264466	0
GOI*	DiazK	mESC	H2A	wt	wt	NA	NA	NA	NA	0.5	3	9637	2786	2478	0.889447	1	0
GOI*	DiazK	mESC	H2A	wt	wt	NA	NA	NA	NA	0	3	9745	2596	2434	0.937596	1	0
GOI*	DiazK	mESC	H3	R2	mut1	RA*TK	CGCGCT*ACTAAG	0.42	TAG	0.5	3	9644	2714	297	0.109433	0.120296	0.0873926
GOI*	DiazK	mESC	H3	R2	mut1	RA*TK	CGCGCT*ACTAAG	0.42	TAG	0	3	9666	891	28.3	0.0317621	0.0329038	0
GOI*	DiazK	mESC	H3	R8	mut3	TA*KS	ACCGCT*AAGTCC	1.31	TAG	0.5	3	9624	3225	534	0.165581	0.182019	0.147032
GOI*	DiazK	mESC	H3	R8	mut3	TA*KS	ACCGCT*AAGTCC	1.31	TAG	0	3	9696	758	25.6	0.0337731	0.0349872	0
GOI*	DiazK	mESC	H3	R26	mut6	AA*KS	GCCGCC*AAGAGC	1.78	TAG	0.5	3	9587	3516	727	0.206769	0.227296	0.189625
GOI*	DiazK	mESC	H3	R26	mut6	AA*KS	GCCGCC*AAGAGC	1.78	TAG	0	3	9612	715	26	0.0363636	0.0376708	0
GOI*	DiazK	mESC	H3	R131	mut8	RI*GE	CGCATT*GGGGAG	-0.18	TAG	0.5	3	9581	2733	222	0.0812294	0.0892935	0.0681671
GOI*	DiazK	mESC	H3	R131	mut8	RI*GE	CGCATT*GGGGAG	-0.18	TAG	0	3	9613	1373	28	0.0203933	0.0211264	0
GOI*	DiazK	mESC	H3	R134	mut9	GE*AL	GGGGAG*GCTCTC	0.9	TAG	0.5	3	9634	3136	423	0.134885	0.148276	0.121848
GOI*	DiazK	mESC	H3	R134	mut9	GE*AL	GGGGAG*GCTCTC	0.9	TAG	0	3	9544	1027	26.2	0.0255112	0.0264283	0
GOI*	DiazK	mESC	H3	wt	wt	NA	NA	NA	NA	0.5	3	9621	1971	1793	0.909691	1	0
GOI*	DiazK	mESC	H3	wt	wt	NA	NA	NA	NA	0	3	9624	1902	1836	0.9653	1	0
context*	DiazK	HEK293T	not_optimized	-0.2_RLPR	NA	RL*PR	AGGCTT*CCACGT	-0.2	TAG	0.5	1	10147	27083	8313	0.306945	0.318409	0.300997
context*	DiazK	HEK293T	not_optimized	-0.2_RLPR	NA	RL*PR	AGGCTT*CCACGT	-0.2	TAG	0.5	2	10240	29062	9586	0.329847	0.330274	0.312902
context*	DiazK	HEK293T	not_optimized	-0.2_RLPR	NA	RL*PR	AGGCTT*CCACGT	-0.2	TAG	0.5	3	10299	25395	8846	0.348336	0.37579	0.357561
context*	DiazK	HEK293T	not_optimized	-0.2_RLPR	NA	RL*PR	AGGCTT*CCACGT	-0.2	TAG	0	1	10110	16984	262	0.0154263	0.0174116	0
context*	DiazK	HEK293T	not_optimized	-0.2_RLPR	NA	RL*PR	AGGCTT*CCACGT	-0.2	TAG	0	2	10184	19002	296	0.0155773	0.0173723	0
context*	DiazK	HEK293T	not_optimized	-0.2_RLPR	NA	RL*PR	AGGCTT*CCACGT	-0.2	TAG	0	3	10257	17578	281	0.0159859	0.0182297	0
context*	DiazK	HEK293T	not_optimized	-0.2_RLPR	NA	RL*PR	AGGCTT*CCACGT	-0.2	AAG	0.5	1	10341	31331	30203	0.963997	1	0
context*	DiazK	HEK293T	not_optimized	-0.2_RLPR	NA	RL*PR	AGGCTT*CCACGT	-0.2	AAG	0.5	2	10313	29377	29339	0.998706	1	0
context*	DiazK	HEK293T	not_optimized	-0.2_RLPR	NA	RL*PR	AGGCTT*CCACGT	-0.2	AAG	0.5	3	10226	29388	27241	0.926943	1	0
context*	DiazK	HEK293T	not_optimized	-0.2_RLPR	NA	RL*PR	AGGCTT*CCACGT	-0.2	AAG	0	1	10234	34011	30133	0.885978	1	0
context*	DiazK	HEK293T	not_optimized	-0.2_RLPR	NA	RL*PR	AGGCTT*CCACGT	-0.2	AAG	0	2	10336	32897	29498	0.896678	1	0
context*	DiazK	HEK293T	not_optimized	-0.2_RLPR	NA	RL*PR	AGGCTT*CCACGT	-0.2	AAG	0	3	10348	32985	28925	0.876914	1	0
context*	DiazK	HEK293T	not_optimized	-0.3_RGIR	NA	RG*IR	AGGGGT*ATACGT	-0.29	TAG	0.5	1	10371	26202	5767	0.220098	0.213012	0.185392
context*	DiazK	HEK293T	not_optimized	-0.3_RGIR	NA	RG*IR	AGGGGT*ATACGT	-0.29	TAG	0.5	2	10367	21232	5469	0.257583	0.254988	0.228233
context*	DiazK	HEK293T	not_optimized	-0.3_RGIR	NA	RG*IR	AGGGGT*ATACGT	-0.29	TAG	0.5	3	10389	22001	5521	0.250943	0.27901	0.251995
context*	DiazK	HEK293T	not_optimized	-0.3_RGIR	NA	RG*IR	AGGGGT*ATACGT	-0.29	TAG	0	1	10235	9323	216	0.0231685	0.0276197	0
context*	DiazK	HEK293T	not_optimized	-0.3_RGIR	NA	RG*IR	AGGGGT*ATACGT	-0.29	TAG	0	2	10272	8847	204	0.0230587	0.0267551	0
context*	DiazK	HEK293T	not_optimized	-0.3_RGIR	NA	RG*IR	AGGGGT*ATACGT	-0.29	TAG	0	3	10336	8623	199	0.0230778	0.0270151	0
context*	DiazK	HEK293T	not_optimized	-0.3_RGIR	NA	RG*IR	AGGGGT*ATACGT	-0.29	AAG	0.5	1	10430	29550	30533	1.03327	1	0
context*	DiazK	HEK293T	not_optimized	-0.3_RGIR	NA	RG*IR	AGGGGT*ATACGT	-0.29	AAG	0.5	2	10444	28888	29182	1.01018	1	0
context*	DiazK	HEK293T	not_optimized	-0.3_RGIR	NA	RG*IR	AGGGGT*ATACGT	-0.29	AAG	0.5	3	10429	33252	29907	0.899405	1	0
context*	DiazK	HEK293T	not_optimized	-0.3_RGIR	NA	RG*IR	AGGGGT*ATACGT	-0.29	AAG	0	1	10333	36070	30257	0.838841	1	0
context*	DiazK	HEK293T	not_optimized	-0.3_RGIR	NA	RG*IR	AGGGGT*ATACGT	-0.29	AAG	0	2	10384	32904	28358	0.861841	1	0
context*	DiazK	HEK293T	not_optimized	-0.3_RGIR	NA	RG*IR	AGGGGT*ATACGT	-0.29	AAG	0	3	10313	33511	28627	0.854257	1	0
context*	DiazK	HEK293T	not_optimized	-0.4_LALA	NA	LA*LA	TTGGCT*TTAGCT	-0.43	TAG	0.5	1	6229	35158	11376	0.323568	0.33663	0.32319
context*	DiazK	HEK293T	not_optimized	-0.4_LALA	NA	LA*LA	TTGGCT*TTAGCT	-0.43	TAG	0.5	2	7201	32320	11548	0.357302	0.38239	0.368414
context*	DiazK	HEK293T	not_optimized	-0.4_LALA	NA	LA*LA	TTGGCT*TTAGCT	-0.43	TAG	0.5	3	6979	32756	11805	0.360392	0.407318	0.390584
context*	DiazK	HEK293T	not_optimized	-0.4_LALA	NA	LA*LA	TTGGCT*TTAGCT	-0.43	TAG	0	1	8943	20635	271	0.013133	0.01344	0
context*	DiazK	HEK293T	not_optimized	-0.4_LALA	NA	LA*LA	TTGGCT*TTAGCT	-0.43	TAG	0	2	7966	21747	293	0.0134731	0.0139767	0
context*	DiazK	HEK293T	not_optimized	-0.4_LALA	NA	LA*LA	TTGGCT*TTAGCT	-0.43	TAG	0	3	7632	19344	283	0.0146299	0.0167341	0
context*	DiazK	HEK293T	not_optimized	-0.4_LALA	NA	LA*LA	TTGGCT*TTAGCT	-0.43	AAG	0.5	1	8995	31493	30271	0.961198	1	0
context*	DiazK	HEK293T	not_optimized	-0.4_LALA	NA	LA*LA	TTGGCT*TTAGCT	-0.43	AAG	0.5	2	6455	32587	30449	0.934391	1	0
context*	DiazK	HEK293T	not_optimized	-0.4_LALA	NA	LA*LA	TTGGCT*TTAGCT	-0.43	AAG	0.5	3	4848	35345	31273	0.884793	1	0
context*	DiazK	HEK293T	not_optimized	-0.4_LALA	NA	LA*LA	TTGGCT*TTAGCT	-0.43	AAG	0	1	7468	28506	27855	0.977163	1	0
context*	DiazK	HEK293T	not_optimized	-0.4_LALA	NA	LA*LA	TTGGCT*TTAGCT	-0.43	AAG	0	2	8713	27894	26889	0.963971	1	0
context*	DiazK	HEK293T	not_optimized	-0.4_LALA	NA	LA*LA	TTGGCT*TTAGCT	-0.43	AAG	0	3	9984	32923	28783	0.874252	1	0
context*	DiazK	HEK293T	not_optimized	-0.6_LGGR	NA	LG*GR	TTGGGT*GGACGT	-0.6	TAG	0.5	1	10190	25244	10202	0.404136	0.328755	0.302785
context*	DiazK	HEK293T	not_optimized	-0.6_LGGR	NA	LG*GR	TTGGGT*GGACGT	-0.6	TAG	0.5	2	10332	22477	10569	0.470214	0.401524	0.373637
context*	DiazK	HEK293T	not_optimized	-0.6_LGGR	NA	LG*GR	TTGGGT*GGACGT	-0.6	TAG	0.5	3	10317	25575	11584	0.452942	0.477817	0.446767
context*	DiazK	HEK293T	not_optimized	-0.6_LGGR	NA	LG*GR	TTGGGT*GGACGT	-0.6	TAG	0	1	10161	7881	204	0.025885	0.02597	0
context*	DiazK	HEK293T	not_optimized	-0.6_LGGR	NA	LG*GR	TTGGGT*GGACGT	-0.6	TAG	0	2	10202	7112	198	0.0278403	0.0278875	0
context*	DiazK	HEK293T	not_optimized	-0.6_LGGR	NA	LG*GR	TTGGGT*GGACGT	-0.6	TAG	0	3	10202	6698	190	0.0283667	0.03105	0
context*	DiazK	HEK293T	not_optimized	-0.6_LGGR	NA	LG*GR	TTGGGT*GGACGT	-0.6	AAG	0.5	1	10363	25051	30795	1.22929	1	0
context*	DiazK	HEK293T	not_optimized	-0.6_LGGR	NA	LG*GR	TTGGGT*GGACGT	-0.6	AAG	0.5	2	10308	25726	30127	1.17107	1	0
context*	DiazK	HEK293T	not_optimized	-0.6_LGGR	NA	LG*GR	TTGGGT*GGACGT	-0.6	AAG	0.5	3	10385	33712	31957	0.947941	1	0
context*	DiazK	HEK293T	not_optimized	-0.6_LGGR	NA	LG*GR	TTGGGT*GGACGT	-0.6	AAG	0	1	10250	28134	28042	0.99673	1	0
context*	DiazK	HEK293T	not_optimized	-0.6_LGGR	NA	LG*GR	TTGGGT*GGACGT	-0.6	AAG	0	2	10303	28961	28912	0.998308	1	0
context*	DiazK	HEK293T	not_optimized	-0.6_LGGR	NA	LG*GR	TTGGGT*GGACGT	-0.6	AAG	0	3	10310	32770	29938	0.913579	1	0
context*	DiazK	HEK293T	additional	-0.6_LMKE	NA	LM*KE	TTAATG*AAGGAG	-0.56	TAG	0.5	1	10084	35942	11755	0.327055	0.301877	0.289404
context*	DiazK	HEK293T	additional	-0.6_LMKE	NA	LM*KE	TTAATG*AAGGAG	-0.56	TAG	0.5	2	10302	33231	13044	0.392525	0.377072	0.361086
context*	DiazK	HEK293T	additional	-0.6_LMKE	NA	LM*KE	TTAATG*AAGGAG	-0.56	TAG	0.5	3	8600	32214	13422	0.416651	0.481422	0.463001
context*	DiazK	HEK293T	additional	-0.6_LMKE	NA	LM*KE	TTAATG*AAGGAG	-0.56	TAG	0	1	10003	23091	302	0.0130787	0.0124725	0
context*	DiazK	HEK293T	additional	-0.6_LMKE	NA	LM*KE	TTAATG*AAGGAG	-0.56	TAG	0	2	10203	18111	290	0.0160124	0.0159866	0
context*	DiazK	HEK293T	additional	-0.6_LMKE	NA	LM*KE	TTAATG*AAGGAG	-0.56	TAG	0	3	10193	15880	254	0.015995	0.0184206	0
context*	DiazK	HEK293T	additional	-0.6_LMKE	NA	LM*KE	TTAATG*AAGGAG	-0.56	AAG	0.5	1	10304	29207	31643	1.0834	1	0
context*	DiazK	HEK293T	additional	-0.6_LMKE	NA	LM*KE	TTAATG*AAGGAG	-0.56	AAG	0.5	2	10236	28355	29517	1.04098	1	0
context*	DiazK	HEK293T	additional	-0.6_LMKE	NA	LM*KE	TTAATG*AAGGAG	-0.56	AAG	0.5	3	10323	38717	33508	0.86546	1	0
context*	DiazK	HEK293T	additional	-0.6_LMKE	NA	LM*KE	TTAATG*AAGGAG	-0.56	AAG	0	1	10336	28806	30206	1.0486	1	0
context*	DiazK	HEK293T	additional	-0.6_LMKE	NA	LM*KE	TTAATG*AAGGAG	-0.56	AAG	0	2	10341	29135	29182	1.00161	1	0
context*	DiazK	HEK293T	additional	-0.6_LMKE	NA	LM*KE	TTAATG*AAGGAG	-0.56	AAG	0	3	10298	35168	30537	0.868318	1	0
context*	DiazK	HEK293T	not_optimized	-0.6_SSAG	NA	SS*AG	AGCAGT*GCAGGT	-0.55	TAG	0.5	1	10366	33852	11888	0.351176	0.351861	0.335906
context*	DiazK	HEK293T	not_optimized	-0.6_SSAG	NA	SS*AG	AGCAGT*GCAGGT	-0.55	TAG	0.5	2	10401	28088	12073	0.429828	0.43466	0.416715
context*	DiazK	HEK293T	not_optimized	-0.6_SSAG	NA	SS*AG	AGCAGT*GCAGGT	-0.55	TAG	0.5	3	10069	27354	12154	0.444323	0.497874	0.473783
context*	DiazK	HEK293T	not_optimized	-0.6_SSAG	NA	SS*AG	AGCAGT*GCAGGT	-0.55	TAG	0	1	10275	14796	229	0.0154772	0.015955	0
context*	DiazK	HEK293T	not_optimized	-0.6_SSAG	NA	SS*AG	AGCAGT*GCAGGT	-0.55	TAG	0	2	8573	11828	214	0.0180927	0.0179446	0
context*	DiazK	HEK293T	not_optimized	-0.6_SSAG	NA	SS*AG	AGCAGT*GCAGGT	-0.55	TAG	0	3	10002	11048	224	0.0202752	0.0240907	0
context*	DiazK	HEK293T	not_optimized	-0.6_SSAG	NA	SS*AG	AGCAGT*GCAGGT	-0.55	AAG	0.5	1	7732	31325	31264	0.998053	1	0
context*	DiazK	HEK293T	not_optimized	-0.6_SSAG	NA	SS*AG	AGCAGT*GCAGGT	-0.55	AAG	0.5	2	10466	30854	30511	0.988883	1	0
context*	DiazK	HEK293T	not_optimized	-0.6_SSAG	NA	SS*AG	AGCAGT*GCAGGT	-0.55	AAG	0.5	3	10411	36017	32143	0.89244	1	0
context*	DiazK	HEK293T	not_optimized	-0.6_SSAG	NA	SS*AG	AGCAGT*GCAGGT	-0.55	AAG	0	1	10379	32523	31549	0.970052	1	0
context*	DiazK	HEK293T	not_optimized	-0.6_SSAG	NA	SS*AG	AGCAGT*GCAGGT	-0.55	AAG	0	2	9197	27507	27734	1.00825	1	0
context*	DiazK	HEK293T	not_optimized	-0.6_SSAG	NA	SS*AG	AGCAGT*GCAGGT	-0.55	AAG	0	3	10358	32125	27037	0.841619	1	0
context*	DiazK	HEK293T	not_optimized	-0.7_LLQL	NA	LL*QL	TTGCTT*CAACTT	-0.68	TAG	0.5	1	7739	34649	16443	0.474559	0.539502	0.520483
context*	DiazK	HEK293T	not_optimized	-0.7_LLQL	NA	LL*QL	TTGCTT*CAACTT	-0.68	TAG	0.5	2	9492	33696	17171	0.509586	0.566106	0.544861
context*	DiazK	HEK293T	not_optimized	-0.7_LLQL	NA	LL*QL	TTGCTT*CAACTT	-0.68	TAG	0.5	3	7322	32464	16526	0.509056	0.585833	0.560645
context*	DiazK	HEK293T	not_optimized	-0.7_LLQL	NA	LL*QL	TTGCTT*CAACTT	-0.68	TAG	0	1	10341	20200	350	0.0173267	0.0190194	0
context*	DiazK	HEK293T	not_optimized	-0.7_LLQL	NA	LL*QL	TTGCTT*CAACTT	-0.68	TAG	0	2	8598	17309	335	0.0193541	0.0212447	0
context*	DiazK	HEK293T	not_optimized	-0.7_LLQL	NA	LL*QL	TTGCTT*CAACTT	-0.68	TAG	0	3	6093	13634	293	0.0214904	0.0251875	0
context*	DiazK	HEK293T	not_optimized	-0.7_LLQL	NA	LL*QL	TTGCTT*CAACTT	-0.68	AAG	0.5	1	7212	34010	29916	0.879624	1	0
context*	DiazK	HEK293T	not_optimized	-0.7_LLQL	NA	LL*QL	TTGCTT*CAACTT	-0.68	AAG	0.5	2	5369	31911	28725	0.90016	1	0
context*	DiazK	HEK293T	not_optimized	-0.7_LLQL	NA	LL*QL	TTGCTT*CAACTT	-0.68	AAG	0.5	3	5199	33154	28809	0.868945	1	0
context*	DiazK	HEK293T	not_optimized	-0.7_LLQL	NA	LL*QL	TTGCTT*CAACTT	-0.68	AAG	0	1	6748	29406	26789	0.911005	1	0
context*	DiazK	HEK293T	not_optimized	-0.7_LLQL	NA	LL*QL	TTGCTT*CAACTT	-0.68	AAG	0	2	7002	28429	25899	0.911006	1	0
context*	DiazK	HEK293T	not_optimized	-0.7_LLQL	NA	LL*QL	TTGCTT*CAACTT	-0.68	AAG	0	3	6155	32599	27814	0.853216	1	0
context*	DiazK	HEK293T	not_optimized	-0.7_SLRL	NA	SL*RL	AGCCTT*AGACTT	-0.66	TAG	0.5	1	7897	29530	8383	0.283881	0.255148	0.243891
context*	DiazK	HEK293T	not_optimized	-0.7_SLRL	NA	SL*RL	AGCCTT*AGACTT	-0.66	TAG	0.5	2	10061	30324	9785	0.322682	0.316731	0.300843
context*	DiazK	HEK293T	not_optimized	-0.7_SLRL	NA	SL*RL	AGCCTT*AGACTT	-0.66	TAG	0.5	3	10150	26569	8875	0.334036	0.335036	0.315597
context*	DiazK	HEK293T	not_optimized	-0.7_SLRL	NA	SL*RL	AGCCTT*AGACTT	-0.66	TAG	0	1	10125	17053	232	0.0136046	0.0112567	0
context*	DiazK	HEK293T	not_optimized	-0.7_SLRL	NA	SL*RL	AGCCTT*AGACTT	-0.66	TAG	0	2	10065	12558	236	0.0187928	0.0158881	0
context*	DiazK	HEK293T	not_optimized	-0.7_SLRL	NA	SL*RL	AGCCTT*AGACTT	-0.66	TAG	0	3	10180	12548	228	0.0181702	0.0194391	0
context*	DiazK	HEK293T	not_optimized	-0.7_SLRL	NA	SL*RL	AGCCTT*AGACTT	-0.66	AAG	0.5	1	10148	23958	26656	1.11261	1	0
context*	DiazK	HEK293T	not_optimized	-0.7_SLRL	NA	SL*RL	AGCCTT*AGACTT	-0.66	AAG	0.5	2	5736	26771	27274	1.01879	1	0
context*	DiazK	HEK293T	not_optimized	-0.7_SLRL	NA	SL*RL	AGCCTT*AGACTT	-0.66	AAG	0.5	3	7840	26120	26042	0.997014	1	0
context*	DiazK	HEK293T	not_optimized	-0.7_SLRL	NA	SL*RL	AGCCTT*AGACTT	-0.66	AAG	0	1	10123	20706	25025	1.20859	1	0
context*	DiazK	HEK293T	not_optimized	-0.7_SLRL	NA	SL*RL	AGCCTT*AGACTT	-0.66	AAG	0	2	10176	22399	26494	1.18282	1	0
context*	DiazK	HEK293T	not_optimized	-0.7_SLRL	NA	SL*RL	AGCCTT*AGACTT	-0.66	AAG	0	3	10183	29629	27695	0.934726	1	0
context*	DiazK	HEK293T	not_optimized	-0.8_LGRR	NA	LG*RR	TTGGGT*AGACGT	-0.77	TAG	0.5	1	10518	34806	7592	0.218123	0.287233	0.256373
context*	DiazK	HEK293T	not_optimized	-0.8_LGRR	NA	LG*RR	TTGGGT*AGACGT	-0.77	TAG	0.5	2	10218	34067	8074	0.237004	0.308693	0.275977
context*	DiazK	HEK293T	not_optimized	-0.8_LGRR	NA	LG*RR	TTGGGT*AGACGT	-0.77	TAG	0.5	3	9953	36301	8175	0.2252	0.296788	0.263715
context*	DiazK	HEK293T	not_optimized	-0.8_LGRR	NA	LG*RR	TTGGGT*AGACGT	-0.77	TAG	0	1	10424	9369	221	0.0235884	0.0308592	0
context*	DiazK	HEK293T	not_optimized	-0.8_LGRR	NA	LG*RR	TTGGGT*AGACGT	-0.77	TAG	0	2	10547	7849	204	0.0259906	0.032716	0
context*	DiazK	HEK293T	not_optimized	-0.8_LGRR	NA	LG*RR	TTGGGT*AGACGT	-0.77	TAG	0	3	9264	8800	219	0.0248864	0.0330732	0
context*	DiazK	HEK293T	not_optimized	-0.8_LGRR	NA	LG*RR	TTGGGT*AGACGT	-0.77	AAG	0.5	1	10575	41641	31622	0.759396	1	0
context*	DiazK	HEK293T	not_optimized	-0.8_LGRR	NA	LG*RR	TTGGGT*AGACGT	-0.77	AAG	0.5	2	10507	37630	28891	0.767765	1	0
context*	DiazK	HEK293T	not_optimized	-0.8_LGRR	NA	LG*RR	TTGGGT*AGACGT	-0.77	AAG	0.5	3	10497	42478	32232	0.758793	1	0
context*	DiazK	HEK293T	not_optimized	-0.8_LGRR	NA	LG*RR	TTGGGT*AGACGT	-0.77	AAG	0	1	10597	42256	32300	0.764388	1	0
context*	DiazK	HEK293T	not_optimized	-0.8_LGRR	NA	LG*RR	TTGGGT*AGACGT	-0.77	AAG	0	2	10526	36489	28988	0.794431	1	0
context*	DiazK	HEK293T	not_optimized	-0.8_LGRR	NA	LG*RR	TTGGGT*AGACGT	-0.77	AAG	0	3	10542	42915	32292	0.752464	1	0
context*	DiazK	HEK293T	not_optimized	-0.9_LLSR	NA	LL*SR	TTGCTT*TCACGT	-0.95	TAG	0.5	1	10207	33601	12741	0.379185	0.354026	0.339127
context*	DiazK	HEK293T	not_optimized	-0.9_LLSR	NA	LL*SR	TTGCTT*TCACGT	-0.95	TAG	0.5	2	10305	31279	13478	0.430896	0.401762	0.386019
context*	DiazK	HEK293T	not_optimized	-0.9_LLSR	NA	LL*SR	TTGCTT*TCACGT	-0.95	TAG	0.5	3	10333	29795	13111	0.44004	0.457368	0.442093
context*	DiazK	HEK293T	not_optimized	-0.9_LLSR	NA	LL*SR	TTGCTT*TCACGT	-0.95	TAG	0	1	10047	22345	298	0.0133363	0.0148985	0
context*	DiazK	HEK293T	not_optimized	-0.9_LLSR	NA	LL*SR	TTGCTT*TCACGT	-0.95	TAG	0	2	10146	21386	296	0.0138408	0.015743	0
context*	DiazK	HEK293T	not_optimized	-0.9_LLSR	NA	LL*SR	TTGCTT*TCACGT	-0.95	TAG	0	3	9955	20370	276	0.0135493	0.015275	0
context*	DiazK	HEK293T	not_optimized	-0.9_LLSR	NA	LL*SR	TTGCTT*TCACGT	-0.95	AAG	0.5	1	8408	29043	31107	1.07107	1	0
context*	DiazK	HEK293T	not_optimized	-0.9_LLSR	NA	LL*SR	TTGCTT*TCACGT	-0.95	AAG	0.5	2	10232	28642	30719	1.07252	1	0
context*	DiazK	HEK293T	not_optimized	-0.9_LLSR	NA	LL*SR	TTGCTT*TCACGT	-0.95	AAG	0.5	3	8102	32624	31388	0.962114	1	0
context*	DiazK	HEK293T	not_optimized	-0.9_LLSR	NA	LL*SR	TTGCTT*TCACGT	-0.95	AAG	0	1	8637	35039	31365	0.895145	1	0
context*	DiazK	HEK293T	not_optimized	-0.9_LLSR	NA	LL*SR	TTGCTT*TCACGT	-0.95	AAG	0	2	10368	35274	31012	0.879174	1	0
context*	DiazK	HEK293T	not_optimized	-0.9_LLSR	NA	LL*SR	TTGCTT*TCACGT	-0.95	AAG	0	3	7527	34761	30834	0.887029	1	0
context*	DiazK	HEK293T	not_optimized	-1.1_LLTG	NA	LL*TG	TTGCTT*ACAGGT	-1.12	TAG	0.5	1	10450	36345	10899	0.299876	0.332707	0.318558
context*	DiazK	HEK293T	not_optimized	-1.1_LLTG	NA	LL*TG	TTGCTT*ACAGGT	-1.12	TAG	0.5	2	10570	35343	11998	0.339473	0.370042	0.353897
context*	DiazK	HEK293T	not_optimized	-1.1_LLTG	NA	LL*TG	TTGCTT*ACAGGT	-1.12	TAG	0.5	3	10534	36244	12645	0.348885	0.403847	0.385945
context*	DiazK	HEK293T	not_optimized	-1.1_LLTG	NA	LL*TG	TTGCTT*ACAGGT	-1.12	TAG	0	1	10420	24087	302	0.0125379	0.0141492	0
context*	DiazK	HEK293T	not_optimized	-1.1_LLTG	NA	LL*TG	TTGCTT*ACAGGT	-1.12	TAG	0	2	10527	19914	283	0.0142111	0.0161445	0
context*	DiazK	HEK293T	not_optimized	-1.1_LLTG	NA	LL*TG	TTGCTT*ACAGGT	-1.12	TAG	0	3	10512	18423	268	0.014547	0.0179022	0
context*	DiazK	HEK293T	not_optimized	-1.1_LLTG	NA	LL*TG	TTGCTT*ACAGGT	-1.12	AAG	0.5	1	10523	36158	32590	0.901322	1	0
context*	DiazK	HEK293T	not_optimized	-1.1_LLTG	NA	LL*TG	TTGCTT*ACAGGT	-1.12	AAG	0.5	2	10539	34609	31750	0.917391	1	0
context*	DiazK	HEK293T	not_optimized	-1.1_LLTG	NA	LL*TG	TTGCTT*ACAGGT	-1.12	AAG	0.5	3	10500	35872	30990	0.863905	1	0
context*	DiazK	HEK293T	not_optimized	-1.1_LLTG	NA	LL*TG	TTGCTT*ACAGGT	-1.12	AAG	0	1	10522	34202	30307	0.886118	1	0
context*	DiazK	HEK293T	not_optimized	-1.1_LLTG	NA	LL*TG	TTGCTT*ACAGGT	-1.12	AAG	0	2	10577	32917	28975	0.880244	1	0
context*	DiazK	HEK293T	not_optimized	-1.1_LLTG	NA	LL*TG	TTGCTT*ACAGGT	-1.12	AAG	0	3	10459	38070	30935	0.812582	1	0
context*	DiazK	HEK293T	additional	-1.4_IKIH	NA	IK*IH	ATAAAG*ATACAT	-1.41	TAG	0.5	1	10029	38304	10259	0.267831	0.26085	0.244453
context*	DiazK	HEK293T	additional	-1.4_IKIH	NA	IK*IH	ATAAAG*ATACAT	-1.41	TAG	0.5	2	10239	29766	10487	0.352315	0.3586	0.34158
context*	DiazK	HEK293T	additional	-1.4_IKIH	NA	IK*IH	ATAAAG*ATACAT	-1.41	TAG	0.5	3	10175	32783	10856	0.331147	0.359998	0.342347
context*	DiazK	HEK293T	additional	-1.4_IKIH	NA	IK*IH	ATAAAG*ATACAT	-1.41	TAG	0	1	9997	19038	278	0.0146024	0.0163962	0
context*	DiazK	HEK293T	additional	-1.4_IKIH	NA	IK*IH	ATAAAG*ATACAT	-1.41	TAG	0	2	10058	16748	259	0.0154645	0.0170199	0
context*	DiazK	HEK293T	additional	-1.4_IKIH	NA	IK*IH	ATAAAG*ATACAT	-1.41	TAG	0	3	10052	16527	255	0.0154293	0.0176505	0
context*	DiazK	HEK293T	additional	-1.4_IKIH	NA	IK*IH	ATAAAG*ATACAT	-1.41	AAG	0.5	1	10169	28321	29079	1.02676	1	0
context*	DiazK	HEK293T	additional	-1.4_IKIH	NA	IK*IH	ATAAAG*ATACAT	-1.41	AAG	0.5	2	10201	30237	29707	0.982472	1	0
context*	DiazK	HEK293T	additional	-1.4_IKIH	NA	IK*IH	ATAAAG*ATACAT	-1.41	AAG	0.5	3	10242	32842	30210	0.919859	1	0
context*	DiazK	HEK293T	additional	-1.4_IKIH	NA	IK*IH	ATAAAG*ATACAT	-1.41	AAG	0	1	10125	32887	29289	0.890595	1	0
context*	DiazK	HEK293T	additional	-1.4_IKIH	NA	IK*IH	ATAAAG*ATACAT	-1.41	AAG	0	2	10187	31078	28238	0.908617	1	0
context*	DiazK	HEK293T	additional	-1.4_IKIH	NA	IK*IH	ATAAAG*ATACAT	-1.41	AAG	0	3	10206	32588	28487	0.874156	1	0
context*	DiazK	HEK293T	additional	-1.9_FNKQ	NA	FN*KQ	TTCAAT*AAACAA	-1.92	TAG	0.5	1	10479	38465	10848	0.282023	0.283554	0.271114
context*	DiazK	HEK293T	additional	-1.9_FNKQ	NA	FN*KQ	TTCAAT*AAACAA	-1.92	TAG	0.5	2	10400	34178	11133	0.325736	0.316668	0.301598
context*	DiazK	HEK293T	additional	-1.9_FNKQ	NA	FN*KQ	TTCAAT*AAACAA	-1.92	TAG	0.5	3	10515	37407	11924	0.318764	0.355631	0.338403
context*	DiazK	HEK293T	additional	-1.9_FNKQ	NA	FN*KQ	TTCAAT*AAACAA	-1.92	TAG	0	1	10395	23589	310	0.0131417	0.0124394	0
context*	DiazK	HEK293T	additional	-1.9_FNKQ	NA	FN*KQ	TTCAAT*AAACAA	-1.92	TAG	0	2	10380	20013	313	0.0156398	0.0150697	0
context*	DiazK	HEK293T	additional	-1.9_FNKQ	NA	FN*KQ	TTCAAT*AAACAA	-1.92	TAG	0	3	10465	19984	315	0.0157626	0.0172278	0
context*	DiazK	HEK293T	additional	-1.9_FNKQ	NA	FN*KQ	TTCAAT*AAACAA	-1.92	AAG	0.5	1	10493	33147	32968	0.9946	1	0
context*	DiazK	HEK293T	additional	-1.9_FNKQ	NA	FN*KQ	TTCAAT*AAACAA	-1.92	AAG	0.5	2	10416	27587	28377	1.02864	1	0
context*	DiazK	HEK293T	additional	-1.9_FNKQ	NA	FN*KQ	TTCAAT*AAACAA	-1.92	AAG	0.5	3	10475	34418	30850	0.896333	1	0
context*	DiazK	HEK293T	additional	-1.9_FNKQ	NA	FN*KQ	TTCAAT*AAACAA	-1.92	AAG	0	1	10485	27895	29470	1.05646	1	0
context*	DiazK	HEK293T	additional	-1.9_FNKQ	NA	FN*KQ	TTCAAT*AAACAA	-1.92	AAG	0	2	10476	29073	30173	1.03784	1	0
context*	DiazK	HEK293T	additional	-1.9_FNKQ	NA	FN*KQ	TTCAAT*AAACAA	-1.92	AAG	0	3	10461	33275	30445	0.914951	1	0
context*	DiazK	HEK293T	worst	-2.3_LNKD	NA	LN*KD	TTGAAT*AAAGAT	-2.27	TAG	0.5	1	10414	38682	9765	0.252443	0.293657	0.280616
context*	DiazK	HEK293T	worst	-2.3_LNKD	NA	LN*KD	TTGAAT*AAAGAT	-2.27	TAG	0.5	2	10428	38239	10364	0.271032	0.31874	0.303154
context*	DiazK	HEK293T	worst	-2.3_LNKD	NA	LN*KD	TTGAAT*AAAGAT	-2.27	TAG	0.5	3	10473	40372	10718	0.265481	0.317457	0.296175
context*	DiazK	HEK293T	worst	-2.3_LNKD	NA	LN*KD	TTGAAT*AAAGAT	-2.27	TAG	0	1	10457	24603	308	0.0125188	0.0130406	0
context*	DiazK	HEK293T	worst	-2.3_LNKD	NA	LN*KD	TTGAAT*AAAGAT	-2.27	TAG	0	2	10425	20059	295	0.0147066	0.0155853	0
context*	DiazK	HEK293T	worst	-2.3_LNKD	NA	LN*KD	TTGAAT*AAAGAT	-2.27	TAG	0	3	10462	21010	379	0.018039	0.021282	0
context*	DiazK	HEK293T	worst	-2.3_LNKD	NA	LN*KD	TTGAAT*AAAGAT	-2.27	AAG	0.5	1	10549	40735	35018	0.859654	1	0
context*	DiazK	HEK293T	worst	-2.3_LNKD	NA	LN*KD	TTGAAT*AAAGAT	-2.27	AAG	0.5	2	10538	41169	35007	0.850324	1	0
context*	DiazK	HEK293T	worst	-2.3_LNKD	NA	LN*KD	TTGAAT*AAAGAT	-2.27	AAG	0.5	3	10525	41991	35116	0.836274	1	0
context*	DiazK	HEK293T	worst	-2.3_LNKD	NA	LN*KD	TTGAAT*AAAGAT	-2.27	AAG	0	1	10487	32413	31116	0.959985	1	0
context*	DiazK	HEK293T	worst	-2.3_LNKD	NA	LN*KD	TTGAAT*AAAGAT	-2.27	AAG	0	2	10506	34001	32084	0.943619	1	0
context*	DiazK	HEK293T	worst	-2.3_LNKD	NA	LN*KD	TTGAAT*AAAGAT	-2.27	AAG	0	3	10491	38863	32941	0.847619	1	0
context*	DiazK	HEK293T	not_optimized	0.0_RGLL	NA	RG*LL	AGGGGT*TTACTT	-0.02	TAG	0.5	1	10205	25621	6937	0.270754	0.308825	0.277967
context*	DiazK	HEK293T	not_optimized	0.0_RGLL	NA	RG*LL	AGGGGT*TTACTT	-0.02	TAG	0.5	2	10210	19802	6346	0.320473	0.356257	0.325071
context*	DiazK	HEK293T	not_optimized	0.0_RGLL	NA	RG*LL	AGGGGT*TTACTT	-0.02	TAG	0.5	3	10304	21749	6571	0.302129	0.391823	0.360777
context*	DiazK	HEK293T	not_optimized	0.0_RGLL	NA	RG*LL	AGGGGT*TTACTT	-0.02	TAG	0	1	10097	7765	188	0.0242112	0.0308574	0
context*	DiazK	HEK293T	not_optimized	0.0_RGLL	NA	RG*LL	AGGGGT*TTACTT	-0.02	TAG	0	2	10137	7884	195	0.0247336	0.0311865	0
context*	DiazK	HEK293T	not_optimized	0.0_RGLL	NA	RG*LL	AGGGGT*TTACTT	-0.02	TAG	0	3	10153	7628	183	0.0239906	0.0310463	0
context*	DiazK	HEK293T	not_optimized	0.0_RGLL	NA	RG*LL	AGGGGT*TTACTT	-0.02	AAG	0.5	1	10296	29406	25781	0.876726	1	0
context*	DiazK	HEK293T	not_optimized	0.0_RGLL	NA	RG*LL	AGGGGT*TTACTT	-0.02	AAG	0.5	2	10248	26910	24207	0.899554	1	0
context*	DiazK	HEK293T	not_optimized	0.0_RGLL	NA	RG*LL	AGGGGT*TTACTT	-0.02	AAG	0.5	3	10251	33436	25782	0.771085	1	0
context*	DiazK	HEK293T	not_optimized	0.0_RGLL	NA	RG*LL	AGGGGT*TTACTT	-0.02	AAG	0	1	10247	34752	27267	0.784617	1	0
context*	DiazK	HEK293T	not_optimized	0.0_RGLL	NA	RG*LL	AGGGGT*TTACTT	-0.02	AAG	0	2	10266	32202	25539	0.793087	1	0
context*	DiazK	HEK293T	not_optimized	0.0_RGLL	NA	RG*LL	AGGGGT*TTACTT	-0.02	AAG	0	3	10245	31074	24012	0.772736	1	0
context*	DiazK	HEK293T	not_optimized	0.1_GGVR	NA	GG*VR	GGGGGT*GTACGT	0.13	TAG	0.5	1	10410	30707	9584	0.312111	0.337593	0.314266
context*	DiazK	HEK293T	not_optimized	0.1_GGVR	NA	GG*VR	GGGGGT*GTACGT	0.13	TAG	0.5	2	10447	26724	9751	0.364878	0.395209	0.368425
context*	DiazK	HEK293T	not_optimized	0.1_GGVR	NA	GG*VR	GGGGGT*GTACGT	0.13	TAG	0.5	3	10459	29471	10435	0.354077	0.4378	0.406852
context*	DiazK	HEK293T	not_optimized	0.1_GGVR	NA	GG*VR	GGGGGT*GTACGT	0.13	TAG	0	1	10329	8829	198	0.0224261	0.0233267	0
context*	DiazK	HEK293T	not_optimized	0.1_GGVR	NA	GG*VR	GGGGGT*GTACGT	0.13	TAG	0	2	10386	7245	194	0.0267771	0.0267841	0
context*	DiazK	HEK293T	not_optimized	0.1_GGVR	NA	GG*VR	GGGGGT*GTACGT	0.13	TAG	0	3	10324	7055	189	0.0267895	0.0309472	0
context*	DiazK	HEK293T	not_optimized	0.1_GGVR	NA	GG*VR	GGGGGT*GTACGT	0.13	AAG	0.5	1	10487	29306	27094	0.924521	1	0
context*	DiazK	HEK293T	not_optimized	0.1_GGVR	NA	GG*VR	GGGGGT*GTACGT	0.13	AAG	0.5	2	10523	28470	26285	0.923253	1	0
context*	DiazK	HEK293T	not_optimized	0.1_GGVR	NA	GG*VR	GGGGGT*GTACGT	0.13	AAG	0.5	3	10520	30988	25062	0.808765	1	0
context*	DiazK	HEK293T	not_optimized	0.1_GGVR	NA	GG*VR	GGGGGT*GTACGT	0.13	AAG	0	1	10472	25513	24528	0.961392	1	0
context*	DiazK	HEK293T	not_optimized	0.1_GGVR	NA	GG*VR	GGGGGT*GTACGT	0.13	AAG	0	2	10415	22906	22900	0.999738	1	0
context*	DiazK	HEK293T	not_optimized	0.1_GGVR	NA	GG*VR	GGGGGT*GTACGT	0.13	AAG	0	3	10463	27295	23628	0.865653	1	0
context*	DiazK	HEK293T	additional	0.3_VRQF	NA	VR*QF	GTCAGA*CAATTC	0.29	TAG	0.5	1	10363	28376	13100	0.461658	0.497698	0.476653
context*	DiazK	HEK293T	additional	0.3_VRQF	NA	VR*QF	GTCAGA*CAATTC	0.29	TAG	0.5	2	10399	27946	14251	0.509948	0.555026	0.532484
context*	DiazK	HEK293T	additional	0.3_VRQF	NA	VR*QF	GTCAGA*CAATTC	0.29	TAG	0.5	3	10018	24724	13724	0.555088	0.64545	0.618799
context*	DiazK	HEK293T	additional	0.3_VRQF	NA	VR*QF	GTCAGA*CAATTC	0.29	TAG	0	1	9928	14218	274	0.0192713	0.0210455	0
context*	DiazK	HEK293T	additional	0.3_VRQF	NA	VR*QF	GTCAGA*CAATTC	0.29	TAG	0	2	10336	13001	270	0.0207676	0.0225413	0
context*	DiazK	HEK293T	additional	0.3_VRQF	NA	VR*QF	GTCAGA*CAATTC	0.29	TAG	0	3	8324	11800	259	0.0219492	0.026651	0
context*	DiazK	HEK293T	additional	0.3_VRQF	NA	VR*QF	GTCAGA*CAATTC	0.29	AAG	0.5	1	10454	35435	32869	0.927586	1	0
context*	DiazK	HEK293T	additional	0.3_VRQF	NA	VR*QF	GTCAGA*CAATTC	0.29	AAG	0.5	2	10425	35805	32897	0.918782	1	0
context*	DiazK	HEK293T	additional	0.3_VRQF	NA	VR*QF	GTCAGA*CAATTC	0.29	AAG	0.5	3	10392	37829	32533	0.860002	1	0
context*	DiazK	HEK293T	additional	0.3_VRQF	NA	VR*QF	GTCAGA*CAATTC	0.29	AAG	0	1	10402	32800	30035	0.915701	1	0
context*	DiazK	HEK293T	additional	0.3_VRQF	NA	VR*QF	GTCAGA*CAATTC	0.29	AAG	0	2	10346	30183	27808	0.921313	1	0
context*	DiazK	HEK293T	additional	0.3_VRQF	NA	VR*QF	GTCAGA*CAATTC	0.29	AAG	0	3	10365	39343	32402	0.823577	1	0
context*	DiazK	HEK293T	not_optimized	0.6_RGCL	NA	RG*CL	AGGGGT*TGTCTT	0.62	TAG	0.5	1	10547	35502	9603	0.270492	0.36082	0.333334
context*	DiazK	HEK293T	not_optimized	0.6_RGCL	NA	RG*CL	AGGGGT*TGTCTT	0.62	TAG	0.5	2	8344	30093	9304	0.309175	0.405498	0.375485
context*	DiazK	HEK293T	not_optimized	0.6_RGCL	NA	RG*CL	AGGGGT*TGTCTT	0.62	TAG	0.5	3	5999	29208	9281	0.317755	0.446462	0.413246
context*	DiazK	HEK293T	not_optimized	0.6_RGCL	NA	RG*CL	AGGGGT*TGTCTT	0.62	TAG	0	1	10367	10174	217	0.0213289	0.0274863	0
context*	DiazK	HEK293T	not_optimized	0.6_RGCL	NA	RG*CL	AGGGGT*TGTCTT	0.62	TAG	0	2	5510	10225	234	0.0228851	0.0300129	0
context*	DiazK	HEK293T	not_optimized	0.6_RGCL	NA	RG*CL	AGGGGT*TGTCTT	0.62	TAG	0	3	5954	8405	202	0.0240333	0.0332158	0
context*	DiazK	HEK293T	not_optimized	0.6_RGCL	NA	RG*CL	AGGGGT*TGTCTT	0.62	AAG	0.5	1	6347	32160	24109	0.749658	1	0
context*	DiazK	HEK293T	not_optimized	0.6_RGCL	NA	RG*CL	AGGGGT*TGTCTT	0.62	AAG	0.5	2	5986	34537	26333	0.762458	1	0
context*	DiazK	HEK293T	not_optimized	0.6_RGCL	NA	RG*CL	AGGGGT*TGTCTT	0.62	AAG	0.5	3	6291	36846	26224	0.711719	1	0
context*	DiazK	HEK293T	not_optimized	0.6_RGCL	NA	RG*CL	AGGGGT*TGTCTT	0.62	AAG	0	1	4903	30426	23610	0.775981	1	0
context*	DiazK	HEK293T	not_optimized	0.6_RGCL	NA	RG*CL	AGGGGT*TGTCTT	0.62	AAG	0	2	6060	31938	24353	0.762509	1	0
context*	DiazK	HEK293T	not_optimized	0.6_RGCL	NA	RG*CL	AGGGGT*TGTCTT	0.62	AAG	0	3	6197	35406	25618	0.72355	1	0
context*	DiazK	HEK293T	swap	0.8_LNLM	NA	LN*LM	TTGAAT*CTCATG	0.77	TAG	0.5	1	9502	28690	13606	0.474242	0.437597	0.424442
context*	DiazK	HEK293T	swap	0.8_LNLM	NA	LN*LM	TTGAAT*CTCATG	0.77	TAG	0.5	2	10027	27319	14902	0.545481	0.522306	0.504518
context*	DiazK	HEK293T	swap	0.8_LNLM	NA	LN*LM	TTGAAT*CTCATG	0.77	TAG	0.5	3	9967	27592	14731	0.533887	0.538656	0.514164
context*	DiazK	HEK293T	swap	0.8_LNLM	NA	LN*LM	TTGAAT*CTCATG	0.77	TAG	0	1	9920	20410	335	0.0164135	0.0131542	0
context*	DiazK	HEK293T	swap	0.8_LNLM	NA	LN*LM	TTGAAT*CTCATG	0.77	TAG	0	2	9689	16392	354	0.0215959	0.0177882	0
context*	DiazK	HEK293T	swap	0.8_LNLM	NA	LN*LM	TTGAAT*CTCATG	0.77	TAG	0	3	9963	16077	381	0.0236985	0.024492	0
context*	DiazK	HEK293T	swap	0.8_LNLM	NA	LN*LM	TTGAAT*CTCATG	0.77	AAG	0.5	1	10035	29567	32043	1.08374	1	0
context*	DiazK	HEK293T	swap	0.8_LNLM	NA	LN*LM	TTGAAT*CTCATG	0.77	AAG	0.5	2	6963	29524	30834	1.04437	1	0
context*	DiazK	HEK293T	swap	0.8_LNLM	NA	LN*LM	TTGAAT*CTCATG	0.77	AAG	0.5	3	7351	30153	29886	0.991145	1	0
context*	DiazK	HEK293T	swap	0.8_LNLM	NA	LN*LM	TTGAAT*CTCATG	0.77	AAG	0	1	10062	24328	30356	1.24778	1	0
context*	DiazK	HEK293T	swap	0.8_LNLM	NA	LN*LM	TTGAAT*CTCATG	0.77	AAG	0	2	9993	24241	29430	1.21406	1	0
context*	DiazK	HEK293T	swap	0.8_LNLM	NA	LN*LM	TTGAAT*CTCATG	0.77	AAG	0	3	10039	29352	28401	0.9676	1	0
context*	DiazK	HEK293T	swap	0.9_HGKD	NA	HG*KD	CATGGA*AAAGAT	0.87	TAG	0.5	1	8447	22541	13118	0.581962	0.520686	0.503675
context*	DiazK	HEK293T	swap	0.9_HGKD	NA	HG*KD	CATGGA*AAAGAT	0.87	TAG	0.5	2	7382	20256	12739	0.6289	0.58616	0.571014
context*	DiazK	HEK293T	swap	0.9_HGKD	NA	HG*KD	CATGGA*AAAGAT	0.87	TAG	0.5	3	9698	19789	12817	0.647683	0.637348	0.621201
context*	DiazK	HEK293T	swap	0.9_HGKD	NA	HG*KD	CATGGA*AAAGAT	0.87	TAG	0	1	9679	5062	85.5	0.0168906	0.0170112	0
context*	DiazK	HEK293T	swap	0.9_HGKD	NA	HG*KD	CATGGA*AAAGAT	0.87	TAG	0	2	9803	5335	80.7	0.0151265	0.015146	0
context*	DiazK	HEK293T	swap	0.9_HGKD	NA	HG*KD	CATGGA*AAAGAT	0.87	TAG	0	3	9782	4655	73.5	0.0157895	0.0161466	0
context*	DiazK	HEK293T	swap	0.9_HGKD	NA	HG*KD	CATGGA*AAAGAT	0.87	AAG	0.5	1	8140	23351	26099	1.11768	1	0
context*	DiazK	HEK293T	swap	0.9_HGKD	NA	HG*KD	CATGGA*AAAGAT	0.87	AAG	0.5	2	7318	26565	28502	1.07292	1	0
context*	DiazK	HEK293T	swap	0.9_HGKD	NA	HG*KD	CATGGA*AAAGAT	0.87	AAG	0.5	3	6664	26517	26947	1.01622	1	0
context*	DiazK	HEK293T	swap	0.9_HGKD	NA	HG*KD	CATGGA*AAAGAT	0.87	AAG	0	1	9902	27767	27570	0.992905	1	0
context*	DiazK	HEK293T	swap	0.9_HGKD	NA	HG*KD	CATGGA*AAAGAT	0.87	AAG	0	2	9914	27272	27237	0.998717	1	0
context*	DiazK	HEK293T	swap	0.9_HGKD	NA	HG*KD	CATGGA*AAAGAT	0.87	AAG	0	3	9952	27577	26967	0.97788	1	0
context*	DiazK	HEK293T	additional	1.1_VLHG	NA	VL*HG	GTACTC*CATGGA	1.07	TAG	0.5	1	10225	32265	17540	0.543623	0.492723	0.476971
context*	DiazK	HEK293T	additional	1.1_VLHG	NA	VL*HG	GTACTC*CATGGA	1.07	TAG	0.5	2	10262	30542	17546	0.574488	0.552928	0.537151
context*	DiazK	HEK293T	additional	1.1_VLHG	NA	VL*HG	GTACTC*CATGGA	1.07	TAG	0.5	3	10284	33756	18530	0.548939	0.560532	0.542536
context*	DiazK	HEK293T	additional	1.1_VLHG	NA	VL*HG	GTACTC*CATGGA	1.07	TAG	0	1	10219	17227	250	0.0145121	0.0157524	0
context*	DiazK	HEK293T	additional	1.1_VLHG	NA	VL*HG	GTACTC*CATGGA	1.07	TAG	0	2	10238	16776	255	0.0152003	0.0157778	0
context*	DiazK	HEK293T	additional	1.1_VLHG	NA	VL*HG	GTACTC*CATGGA	1.07	TAG	0	3	10259	14558	228	0.0156615	0.0179961	0
context*	DiazK	HEK293T	additional	1.1_VLHG	NA	VL*HG	GTACTC*CATGGA	1.07	AAG	0.5	1	10344	27066	29862	1.1033	1	0
context*	DiazK	HEK293T	additional	1.1_VLHG	NA	VL*HG	GTACTC*CATGGA	1.07	AAG	0.5	2	10330	29135	30271	1.03899	1	0
context*	DiazK	HEK293T	additional	1.1_VLHG	NA	VL*HG	GTACTC*CATGGA	1.07	AAG	0.5	3	10351	30848	30210	0.979318	1	0
context*	DiazK	HEK293T	additional	1.1_VLHG	NA	VL*HG	GTACTC*CATGGA	1.07	AAG	0	1	10327	32095	29568	0.921265	1	0
context*	DiazK	HEK293T	additional	1.1_VLHG	NA	VL*HG	GTACTC*CATGGA	1.07	AAG	0	2	10275	31172	30031	0.963397	1	0
context*	DiazK	HEK293T	additional	1.1_VLHG	NA	VL*HG	GTACTC*CATGGA	1.07	AAG	0	3	10327	37186	32362	0.870274	1	0
context*	DiazK	HEK293T	additional	1.1_YLYK	NA	YL*YK	TACTTG*TACAAG	1.14	TAG	0.5	1	10356	35877	11623	0.323968	0.397551	0.381989
context*	DiazK	HEK293T	additional	1.1_YLYK	NA	YL*YK	TACTTG*TACAAG	1.14	TAG	0.5	2	10431	41495	14245	0.343294	0.413425	0.396034
context*	DiazK	HEK293T	additional	1.1_YLYK	NA	YL*YK	TACTTG*TACAAG	1.14	TAG	0.5	3	10494	41794	14347	0.343279	0.415248	0.396576
context*	DiazK	HEK293T	additional	1.1_YLYK	NA	YL*YK	TACTTG*TACAAG	1.14	TAG	0	1	10395	21224	287	0.0135224	0.015562	0
context*	DiazK	HEK293T	additional	1.1_YLYK	NA	YL*YK	TACTTG*TACAAG	1.14	TAG	0	2	10443	20071	299	0.0148971	0.0173908	0
context*	DiazK	HEK293T	additional	1.1_YLYK	NA	YL*YK	TACTTG*TACAAG	1.14	TAG	0	3	10411	19452	292	0.0150113	0.0186715	0
context*	DiazK	HEK293T	additional	1.1_YLYK	NA	YL*YK	TACTTG*TACAAG	1.14	AAG	0.5	1	10479	42509	34641	0.81491	1	0
context*	DiazK	HEK293T	additional	1.1_YLYK	NA	YL*YK	TACTTG*TACAAG	1.14	AAG	0.5	2	10413	39102	32469	0.830367	1	0
context*	DiazK	HEK293T	additional	1.1_YLYK	NA	YL*YK	TACTTG*TACAAG	1.14	AAG	0.5	3	10441	40360	33365	0.826685	1	0
context*	DiazK	HEK293T	additional	1.1_YLYK	NA	YL*YK	TACTTG*TACAAG	1.14	AAG	0	1	10453	34160	29683	0.86894	1	0
context*	DiazK	HEK293T	additional	1.1_YLYK	NA	YL*YK	TACTTG*TACAAG	1.14	AAG	0	2	10475	35714	30593	0.856611	1	0
context*	DiazK	HEK293T	additional	1.1_YLYK	NA	YL*YK	TACTTG*TACAAG	1.14	AAG	0	3	10471	41381	33269	0.803968	1	0
context*	DiazK	HEK293T	optimized	1.8_LLTG	NA	LL*TG	CTTTTA*ACCGGG	1.77	TAG	0.5	1	10448	34250	11867	0.346482	0.414184	0.399369
context*	DiazK	HEK293T	optimized	1.8_LLTG	NA	LL*TG	CTTTTA*ACCGGG	1.77	TAG	0.5	2	10530	36956	13182	0.356694	0.425056	0.408213
context*	DiazK	HEK293T	optimized	1.8_LLTG	NA	LL*TG	CTTTTA*ACCGGG	1.77	TAG	0.5	3	10564	38803	13682	0.352602	0.41841	0.400668
context*	DiazK	HEK293T	optimized	1.8_LLTG	NA	LL*TG	CTTTTA*ACCGGG	1.77	TAG	0	1	11655	22697	296	0.0130414	0.0148148	0
context*	DiazK	HEK293T	optimized	1.8_LLTG	NA	LL*TG	CTTTTA*ACCGGG	1.77	TAG	0	2	10531	19706	293	0.0148686	0.0168426	0
context*	DiazK	HEK293T	optimized	1.8_LLTG	NA	LL*TG	CTTTTA*ACCGGG	1.77	TAG	0	3	10539	20974	305	0.0145418	0.0177419	0
context*	DiazK	HEK293T	optimized	1.8_LLTG	NA	LL*TG	CTTTTA*ACCGGG	1.77	AAG	0.5	1	10562	40689	34038	0.836541	1	0
context*	DiazK	HEK293T	optimized	1.8_LLTG	NA	LL*TG	CTTTTA*ACCGGG	1.77	AAG	0.5	2	10504	40260	33785	0.83917	1	0
context*	DiazK	HEK293T	optimized	1.8_LLTG	NA	LL*TG	CTTTTA*ACCGGG	1.77	AAG	0.5	3	10474	38879	32764	0.842717	1	0
context*	DiazK	HEK293T	optimized	1.8_LLTG	NA	LL*TG	CTTTTA*ACCGGG	1.77	AAG	0	1	10580	35378	31143	0.880293	1	0
context*	DiazK	HEK293T	optimized	1.8_LLTG	NA	LL*TG	CTTTTA*ACCGGG	1.77	AAG	0	2	10556	34018	30031	0.882797	1	0
context*	DiazK	HEK293T	optimized	1.8_LLTG	NA	LL*TG	CTTTTA*ACCGGG	1.77	AAG	0	3	10530	39447	32332	0.819631	1	0
context*	DiazK	HEK293T	optimized	1.9_LLQL	NA	LL*QL	CTTTTA*CAGTTG	1.9	TAG	0.5	1	10478	32233	17174	0.532808	0.632356	0.608734
context*	DiazK	HEK293T	optimized	1.9_LLQL	NA	LL*QL	CTTTTA*CAGTTG	1.9	TAG	0.5	2	10390	34444	18461	0.535971	0.633338	0.608596
context*	DiazK	HEK293T	optimized	1.9_LLQL	NA	LL*QL	CTTTTA*CAGTTG	1.9	TAG	0.5	3	7592	33599	18267	0.543677	0.654381	0.629055
context*	DiazK	HEK293T	optimized	1.9_LLQL	NA	LL*QL	CTTTTA*CAGTTG	1.9	TAG	0	1	10359	18333	371	0.0202367	0.0236214	0
context*	DiazK	HEK293T	optimized	1.9_LLQL	NA	LL*QL	CTTTTA*CAGTTG	1.9	TAG	0	2	10428	18027	388	0.0215233	0.024742	0
context*	DiazK	HEK293T	optimized	1.9_LLQL	NA	LL*QL	CTTTTA*CAGTTG	1.9	TAG	0	3	9080	18621	392	0.0210515	0.0253263	0
context*	DiazK	HEK293T	optimized	1.9_LLQL	NA	LL*QL	CTTTTA*CAGTTG	1.9	AAG	0.5	1	7611	35992	30326	0.842576	1	0
context*	DiazK	HEK293T	optimized	1.9_LLQL	NA	LL*QL	CTTTTA*CAGTTG	1.9	AAG	0.5	2	6722	35444	29995	0.846265	1	0
context*	DiazK	HEK293T	optimized	1.9_LLQL	NA	LL*QL	CTTTTA*CAGTTG	1.9	AAG	0.5	3	5488	34166	28386	0.830826	1	0
context*	DiazK	HEK293T	optimized	1.9_LLQL	NA	LL*QL	CTTTTA*CAGTTG	1.9	AAG	0	1	9762	32403	27760	0.856711	1	0
context*	DiazK	HEK293T	optimized	1.9_LLQL	NA	LL*QL	CTTTTA*CAGTTG	1.9	AAG	0	2	10499	30655	26667	0.869907	1	0
context*	DiazK	HEK293T	optimized	1.9_LLQL	NA	LL*QL	CTTTTA*CAGTTG	1.9	AAG	0	3	6875	33367	27735	0.83121	1	0
context*	DiazK	HEK293T	additional	2.0_HLYL	NA	HL*YL	CACTTG*TACCTG	1.99	TAG	0.5	1	10215	31801	10853	0.341279	0.346322	0.33042
context*	DiazK	HEK293T	additional	2.0_HLYL	NA	HL*YL	CACTTG*TACCTG	1.99	TAG	0.5	2	10351	30413	11980	0.39391	0.365298	0.349486
context*	DiazK	HEK293T	additional	2.0_HLYL	NA	HL*YL	CACTTG*TACCTG	1.99	TAG	0.5	3	10373	30076	12548	0.41721	0.457324	0.439609
context*	DiazK	HEK293T	additional	2.0_HLYL	NA	HL*YL	CACTTG*TACCTG	1.99	TAG	0	1	10145	19793	271	0.0136917	0.0159024	0
context*	DiazK	HEK293T	additional	2.0_HLYL	NA	HL*YL	CACTTG*TACCTG	1.99	TAG	0	2	10311	19174	274	0.0142902	0.0158125	0
context*	DiazK	HEK293T	additional	2.0_HLYL	NA	HL*YL	CACTTG*TACCTG	1.99	TAG	0	3	10225	17413	264	0.0151611	0.0177157	0
context*	DiazK	HEK293T	additional	2.0_HLYL	NA	HL*YL	CACTTG*TACCTG	1.99	AAG	0.5	1	10408	33576	33087	0.985436	1	0
context*	DiazK	HEK293T	additional	2.0_HLYL	NA	HL*YL	CACTTG*TACCTG	1.99	AAG	0.5	2	10292	26760	28856	1.07833	1	0
context*	DiazK	HEK293T	additional	2.0_HLYL	NA	HL*YL	CACTTG*TACCTG	1.99	AAG	0.5	3	7256	32742	29870	0.912284	1	0
context*	DiazK	HEK293T	additional	2.0_HLYL	NA	HL*YL	CACTTG*TACCTG	1.99	AAG	0	1	10290	35061	30187	0.860985	1	0
context*	DiazK	HEK293T	additional	2.0_HLYL	NA	HL*YL	CACTTG*TACCTG	1.99	AAG	0	2	10263	31452	28424	0.903726	1	0
context*	DiazK	HEK293T	additional	2.0_HLYL	NA	HL*YL	CACTTG*TACCTG	1.99	AAG	0	3	10230	34015	29110	0.855799	1	0
context*	DiazK	HEK293T	optimized	2.2_LLSR	NA	LL*SR	CTTTTA*TCCAGG	2.16	TAG	0.5	1	10315	33353	15733	0.471712	0.475295	0.461205
context*	DiazK	HEK293T	optimized	2.2_LLSR	NA	LL*SR	CTTTTA*TCCAGG	2.16	TAG	0.5	2	10412	31777	16689	0.525191	0.517593	0.499506
context*	DiazK	HEK293T	optimized	2.2_LLSR	NA	LL*SR	CTTTTA*TCCAGG	2.16	TAG	0.5	3	6973	26723	13581	0.508214	0.544818	0.525162
context*	DiazK	HEK293T	optimized	2.2_LLSR	NA	LL*SR	CTTTTA*TCCAGG	2.16	TAG	0	1	10304	20681	286	0.0138291	0.0140899	0
context*	DiazK	HEK293T	optimized	2.2_LLSR	NA	LL*SR	CTTTTA*TCCAGG	2.16	TAG	0	2	7520	15298	268	0.0175186	0.0180871	0
context*	DiazK	HEK293T	optimized	2.2_LLSR	NA	LL*SR	CTTTTA*TCCAGG	2.16	TAG	0	3	10034	17360	296	0.0170507	0.0196564	0
context*	DiazK	HEK293T	optimized	2.2_LLSR	NA	LL*SR	CTTTTA*TCCAGG	2.16	AAG	0.5	1	7955	31704	31465	0.992462	1	0
context*	DiazK	HEK293T	optimized	2.2_LLSR	NA	LL*SR	CTTTTA*TCCAGG	2.16	AAG	0.5	2	7464	29497	29930	1.01468	1	0
context*	DiazK	HEK293T	optimized	2.2_LLSR	NA	LL*SR	CTTTTA*TCCAGG	2.16	AAG	0.5	3	6954	32983	30767	0.932814	1	0
context*	DiazK	HEK293T	optimized	2.2_LLSR	NA	LL*SR	CTTTTA*TCCAGG	2.16	AAG	0	1	9677	31018	30444	0.981495	1	0
context*	DiazK	HEK293T	optimized	2.2_LLSR	NA	LL*SR	CTTTTA*TCCAGG	2.16	AAG	0	2	9019	30387	29432	0.968572	1	0
context*	DiazK	HEK293T	optimized	2.2_LLSR	NA	LL*SR	CTTTTA*TCCAGG	2.16	AAG	0	3	8836	35628	30905	0.867436	1	0
context*	DiazK	HEK293T	optimized	2.3_SLRL	NA	SL*RL	TCTTTA*CGCTTG	2.35	TAG	0.5	1	10245	28849	14228	0.493189	0.529855	0.512872
context*	DiazK	HEK293T	optimized	2.3_SLRL	NA	SL*RL	TCTTTA*CGCTTG	2.35	TAG	0.5	2	5866	27187	14033	0.516166	0.563183	0.544419
context*	DiazK	HEK293T	optimized	2.3_SLRL	NA	SL*RL	TCTTTA*CGCTTG	2.35	TAG	0.5	3	10192	30810	15683	0.509023	0.54918	0.527363
context*	DiazK	HEK293T	optimized	2.3_SLRL	NA	SL*RL	TCTTTA*CGCTTG	2.35	TAG	0	1	10201	18053	311	0.0172271	0.0169837	0
context*	DiazK	HEK293T	optimized	2.3_SLRL	NA	SL*RL	TCTTTA*CGCTTG	2.35	TAG	0	2	10180	16032	307	0.0191492	0.0187643	0
context*	DiazK	HEK293T	optimized	2.3_SLRL	NA	SL*RL	TCTTTA*CGCTTG	2.35	TAG	0	3	10196	14978	301	0.0200961	0.0218175	0
context*	DiazK	HEK293T	optimized	2.3_SLRL	NA	SL*RL	TCTTTA*CGCTTG	2.35	AAG	0.5	1	9136	28251	26296	0.930799	1	0
context*	DiazK	HEK293T	optimized	2.3_SLRL	NA	SL*RL	TCTTTA*CGCTTG	2.35	AAG	0.5	2	4971	31347	28730	0.916515	1	0
context*	DiazK	HEK293T	optimized	2.3_SLRL	NA	SL*RL	TCTTTA*CGCTTG	2.35	AAG	0.5	3	7162	30456	28229	0.926878	1	0
context*	DiazK	HEK293T	optimized	2.3_SLRL	NA	SL*RL	TCTTTA*CGCTTG	2.35	AAG	0	1	10204	25684	26052	1.01433	1	0
context*	DiazK	HEK293T	optimized	2.3_SLRL	NA	SL*RL	TCTTTA*CGCTTG	2.35	AAG	0	2	10263	27060	27615	1.02051	1	0
context*	DiazK	HEK293T	optimized	2.3_SLRL	NA	SL*RL	TCTTTA*CGCTTG	2.35	AAG	0	3	10239	29240	26933	0.921101	1	0
context*	DiazK	HEK293T	optimized	2.6_LALA	NA	LA*LA	CTTGCA*CTCGCG	2.61	TAG	0.5	1	10158	33275	15916	0.478317	0.552821	0.53385
context*	DiazK	HEK293T	optimized	2.6_LALA	NA	LA*LA	CTTGCA*CTCGCG	2.61	TAG	0.5	2	10394	33089	15602	0.471516	0.544881	0.524235
context*	DiazK	HEK293T	optimized	2.6_LALA	NA	LA*LA	CTTGCA*CTCGCG	2.61	TAG	0.5	3	7190	36798	17560	0.4772	0.566348	0.543567
context*	DiazK	HEK293T	optimized	2.6_LALA	NA	LA*LA	CTTGCA*CTCGCG	2.61	TAG	0	1	7564	21308	359	0.0168481	0.0189707	0
context*	DiazK	HEK293T	optimized	2.6_LALA	NA	LA*LA	CTTGCA*CTCGCG	2.61	TAG	0	2	10381	20103	378	0.0188032	0.0206466	0
context*	DiazK	HEK293T	optimized	2.6_LALA	NA	LA*LA	CTTGCA*CTCGCG	2.61	TAG	0	3	8706	19734	375	0.0190027	0.0227814	0
context*	DiazK	HEK293T	optimized	2.6_LALA	NA	LA*LA	CTTGCA*CTCGCG	2.61	AAG	0.5	1	10430	37115	32113	0.86523	1	0
context*	DiazK	HEK293T	optimized	2.6_LALA	NA	LA*LA	CTTGCA*CTCGCG	2.61	AAG	0.5	2	7026	37083	32090	0.865356	1	0
context*	DiazK	HEK293T	optimized	2.6_LALA	NA	LA*LA	CTTGCA*CTCGCG	2.61	AAG	0.5	3	5679	41262	34767	0.842591	1	0
context*	DiazK	HEK293T	optimized	2.6_LALA	NA	LA*LA	CTTGCA*CTCGCG	2.61	AAG	0	1	10462	34311	30472	0.888112	1	0
context*	DiazK	HEK293T	optimized	2.6_LALA	NA	LA*LA	CTTGCA*CTCGCG	2.61	AAG	0	2	9704	32939	29998	0.910714	1	0
context*	DiazK	HEK293T	optimized	2.6_LALA	NA	LA*LA	CTTGCA*CTCGCG	2.61	AAG	0	3	10499	39327	32804	0.834134	1	0
context*	DiazK	HEK293T	optimized	2.7_RLPR	NA	RL*PR	CGTTTA*CCCAGG	2.71	TAG	0.5	1	10207	28480	9712	0.341011	0.335924	0.319586
context*	DiazK	HEK293T	optimized	2.7_RLPR	NA	RL*PR	CGTTTA*CCCAGG	2.71	TAG	0.5	2	10364	26568	9765	0.367547	0.385392	0.367572
context*	DiazK	HEK293T	optimized	2.7_RLPR	NA	RL*PR	CGTTTA*CCCAGG	2.71	TAG	0.5	3	7569	26551	10034	0.377914	0.428413	0.408312
context*	DiazK	HEK293T	optimized	2.7_RLPR	NA	RL*PR	CGTTTA*CCCAGG	2.71	TAG	0	1	10295	21689	354	0.0163216	0.0163385	0
context*	DiazK	HEK293T	optimized	2.7_RLPR	NA	RL*PR	CGTTTA*CCCAGG	2.71	TAG	0	2	10405	19413	339	0.0174625	0.0178198	0
context*	DiazK	HEK293T	optimized	2.7_RLPR	NA	RL*PR	CGTTTA*CCCAGG	2.71	TAG	0	3	9780	18853	337	0.0178751	0.0201009	0
context*	DiazK	HEK293T	optimized	2.7_RLPR	NA	RL*PR	CGTTTA*CCCAGG	2.71	AAG	0.5	1	6542	28527	28959	1.01514	1	0
context*	DiazK	HEK293T	optimized	2.7_RLPR	NA	RL*PR	CGTTTA*CCCAGG	2.71	AAG	0.5	2	6369	31942	30463	0.953697	1	0
context*	DiazK	HEK293T	optimized	2.7_RLPR	NA	RL*PR	CGTTTA*CCCAGG	2.71	AAG	0.5	3	7355	35682	31476	0.882125	1	0
context*	DiazK	HEK293T	optimized	2.7_RLPR	NA	RL*PR	CGTTTA*CCCAGG	2.71	AAG	0	1	10456	29144	29114	0.998971	1	0
context*	DiazK	HEK293T	optimized	2.7_RLPR	NA	RL*PR	CGTTTA*CCCAGG	2.71	AAG	0	2	10382	28431	27861	0.979951	1	0
context*	DiazK	HEK293T	optimized	2.7_RLPR	NA	RL*PR	CGTTTA*CCCAGG	2.71	AAG	0	3	9397	32033	28486	0.88927	1	0
context*	DiazK	HEK293T	optimized	2.8_GGVR	NA	GG*VR	GGTGGA*GTCAGG	2.84	TAG	0.5	1	10511	36106	18870	0.522628	0.588272	0.559393
context*	DiazK	HEK293T	optimized	2.8_GGVR	NA	GG*VR	GGTGGA*GTCAGG	2.84	TAG	0.5	2	10499	33161	18737	0.565031	0.642693	0.612988
context*	DiazK	HEK293T	optimized	2.8_GGVR	NA	GG*VR	GGTGGA*GTCAGG	2.84	TAG	0.5	3	10489	34880	19271	0.552494	0.626099	0.587164
context*	DiazK	HEK293T	optimized	2.8_GGVR	NA	GG*VR	GGTGGA*GTCAGG	2.84	TAG	0	1	10446	7768	208	0.0267765	0.0288789	0
context*	DiazK	HEK293T	optimized	2.8_GGVR	NA	GG*VR	GGTGGA*GTCAGG	2.84	TAG	0	2	10513	7321	208	0.0284114	0.0297051	0
context*	DiazK	HEK293T	optimized	2.8_GGVR	NA	GG*VR	GGTGGA*GTCAGG	2.84	TAG	0	3	10491	7348	255	0.0347033	0.0389349	0
context*	DiazK	HEK293T	optimized	2.8_GGVR	NA	GG*VR	GGTGGA*GTCAGG	2.84	AAG	0.5	1	10521	35416	31464	0.888412	1	0
context*	DiazK	HEK293T	optimized	2.8_GGVR	NA	GG*VR	GGTGGA*GTCAGG	2.84	AAG	0.5	2	10520	35196	30943	0.879162	1	0
context*	DiazK	HEK293T	optimized	2.8_GGVR	NA	GG*VR	GGTGGA*GTCAGG	2.84	AAG	0.5	3	10062	28666	25296	0.882439	1	0
context*	DiazK	HEK293T	optimized	2.8_GGVR	NA	GG*VR	GGTGGA*GTCAGG	2.84	AAG	0	1	10521	31071	28809	0.927199	1	0
context*	DiazK	HEK293T	optimized	2.8_GGVR	NA	GG*VR	GGTGGA*GTCAGG	2.84	AAG	0	2	10450	27944	26727	0.956449	1	0
context*	DiazK	HEK293T	optimized	2.8_GGVR	NA	GG*VR	GGTGGA*GTCAGG	2.84	AAG	0	3	10476	31348	27941	0.891317	1	0
context*	DiazK	HEK293T	optimized	2.8_LGGR	NA	LG*GR	CTTGGA*GGCAGG	2.8	TAG	0.5	1	10288	30848	18098	0.586683	0.515463	0.489315
context*	DiazK	HEK293T	optimized	2.8_LGGR	NA	LG*GR	CTTGGA*GGCAGG	2.8	TAG	0.5	2	10302	29908	19846	0.663568	0.577066	0.54757
context*	DiazK	HEK293T	optimized	2.8_LGGR	NA	LG*GR	CTTGGA*GGCAGG	2.8	TAG	0.5	3	10381	26180	19057	0.727922	0.721775	0.687107
context*	DiazK	HEK293T	optimized	2.8_LGGR	NA	LG*GR	CTTGGA*GGCAGG	2.8	TAG	0	1	10269	6811	214	0.0314198	0.0261488	0
context*	DiazK	HEK293T	optimized	2.8_LGGR	NA	LG*GR	CTTGGA*GGCAGG	2.8	TAG	0	2	10316	5557	195	0.0350909	0.0294954	0
context*	DiazK	HEK293T	optimized	2.8_LGGR	NA	LG*GR	CTTGGA*GGCAGG	2.8	TAG	0	3	9765	5140	188	0.0365759	0.0346682	0
context*	DiazK	HEK293T	optimized	2.8_LGGR	NA	LG*GR	CTTGGA*GGCAGG	2.8	AAG	0.5	1	10447	28263	32168	1.13817	1	0
context*	DiazK	HEK293T	optimized	2.8_LGGR	NA	LG*GR	CTTGGA*GGCAGG	2.8	AAG	0.5	2	10474	26791	30807	1.1499	1	0
context*	DiazK	HEK293T	optimized	2.8_LGGR	NA	LG*GR	CTTGGA*GGCAGG	2.8	AAG	0.5	3	10441	29941	30196	1.00852	1	0
context*	DiazK	HEK293T	optimized	2.8_LGGR	NA	LG*GR	CTTGGA*GGCAGG	2.8	AAG	0	1	10416	22726	27307	1.20158	1	0
context*	DiazK	HEK293T	optimized	2.8_LGGR	NA	LG*GR	CTTGGA*GGCAGG	2.8	AAG	0	2	10372	23278	27694	1.18971	1	0
context*	DiazK	HEK293T	optimized	2.8_LGGR	NA	LG*GR	CTTGGA*GGCAGG	2.8	AAG	0	3	10378	26442	27897	1.05503	1	0
context*	DiazK	HEK293T	optimized	2.8_RGIR	NA	RG*IR	CGTGGA*ATCAGG	2.85	TAG	0.5	1	10379	31601	11675	0.36945	0.371158	0.349181
context*	DiazK	HEK293T	optimized	2.8_RGIR	NA	RG*IR	CGTGGA*ATCAGG	2.85	TAG	0.5	2	10442	28480	12858	0.451475	0.452143	0.425375
context*	DiazK	HEK293T	optimized	2.8_RGIR	NA	RG*IR	CGTGGA*ATCAGG	2.85	TAG	0.5	3	10404	25908	12226	0.471901	0.526276	0.497076
context*	DiazK	HEK293T	optimized	2.8_RGIR	NA	RG*IR	CGTGGA*ATCAGG	2.85	TAG	0	1	10330	10571	231	0.0218522	0.021977	0
context*	DiazK	HEK293T	optimized	2.8_RGIR	NA	RG*IR	CGTGGA*ATCAGG	2.85	TAG	0	2	10423	8028	218	0.027155	0.0267682	0
context*	DiazK	HEK293T	optimized	2.8_RGIR	NA	RG*IR	CGTGGA*ATCAGG	2.85	TAG	0	3	10393	8466	213	0.0251595	0.0292004	0
context*	DiazK	HEK293T	optimized	2.8_RGIR	NA	RG*IR	CGTGGA*ATCAGG	2.85	AAG	0.5	1	10510	32824	32673	0.9954	1	0
context*	DiazK	HEK293T	optimized	2.8_RGIR	NA	RG*IR	CGTGGA*ATCAGG	2.85	AAG	0.5	2	10458	31104	31058	0.998521	1	0
context*	DiazK	HEK293T	optimized	2.8_RGIR	NA	RG*IR	CGTGGA*ATCAGG	2.85	AAG	0.5	3	10454	34291	30748	0.896678	1	0
context*	DiazK	HEK293T	optimized	2.8_RGIR	NA	RG*IR	CGTGGA*ATCAGG	2.85	AAG	0	1	10523	29408	29241	0.994321	1	0
context*	DiazK	HEK293T	optimized	2.8_RGIR	NA	RG*IR	CGTGGA*ATCAGG	2.85	AAG	0	2	10464	26782	27169	1.01445	1	0
context*	DiazK	HEK293T	optimized	2.8_RGIR	NA	RG*IR	CGTGGA*ATCAGG	2.85	AAG	0	3	10502	35784	30832	0.861614	1	0
context*	DiazK	HEK293T	additional	2.9_QGFR	NA	QG*FR	CAGGGG*TTCCGG	2.85	TAG	0.5	1	10345	31464	11497	0.365402	0.392713	0.366514
context*	DiazK	HEK293T	additional	2.9_QGFR	NA	QG*FR	CAGGGG*TTCCGG	2.85	TAG	0.5	2	10403	31245	12590	0.402944	0.418498	0.389984
context*	DiazK	HEK293T	additional	2.9_QGFR	NA	QG*FR	CAGGGG*TTCCGG	2.85	TAG	0.5	3	10495	32871	12909	0.392717	0.484834	0.451134
context*	DiazK	HEK293T	additional	2.9_QGFR	NA	QG*FR	CAGGGG*TTCCGG	2.85	TAG	0	1	10321	9361	218	0.0232881	0.0261991	0
context*	DiazK	HEK293T	additional	2.9_QGFR	NA	QG*FR	CAGGGG*TTCCGG	2.85	TAG	0	2	8472	8387	217	0.0258734	0.0285141	0
context*	DiazK	HEK293T	additional	2.9_QGFR	NA	QG*FR	CAGGGG*TTCCGG	2.85	TAG	0	3	9711	7318	203	0.0277398	0.0337002	0
context*	DiazK	HEK293T	additional	2.9_QGFR	NA	QG*FR	CAGGGG*TTCCGG	2.85	AAG	0.5	1	10471	35560	33087	0.930456	1	0
context*	DiazK	HEK293T	additional	2.9_QGFR	NA	QG*FR	CAGGGG*TTCCGG	2.85	AAG	0.5	2	10393	28952	27876	0.962835	1	0
context*	DiazK	HEK293T	additional	2.9_QGFR	NA	QG*FR	CAGGGG*TTCCGG	2.85	AAG	0.5	3	10020	39490	31987	0.810003	1	0
context*	DiazK	HEK293T	additional	2.9_QGFR	NA	QG*FR	CAGGGG*TTCCGG	2.85	AAG	0	1	10196	37224	33088	0.888889	1	0
context*	DiazK	HEK293T	additional	2.9_QGFR	NA	QG*FR	CAGGGG*TTCCGG	2.85	AAG	0	2	10435	34542	31343	0.907388	1	0
context*	DiazK	HEK293T	additional	2.9_QGFR	NA	QG*FR	CAGGGG*TTCCGG	2.85	AAG	0	3	10132	39047	32141	0.823136	1	0
context*	DiazK	HEK293T	optimized	3.0_RGCL	NA	RG*CL	CGTGGA*TGCTTG	3.04	TAG	0.5	1	10505	36501	18813	0.515411	0.613595	0.584488
context*	DiazK	HEK293T	optimized	3.0_RGCL	NA	RG*CL	CGTGGA*TGCTTG	3.04	TAG	0.5	2	9725	37977	19640	0.517155	0.620501	0.588177
context*	DiazK	HEK293T	optimized	3.0_RGCL	NA	RG*CL	CGTGGA*TGCTTG	3.04	TAG	0.5	3	6055	39239	20176	0.514182	0.616645	0.584503
context*	DiazK	HEK293T	optimized	3.0_RGCL	NA	RG*CL	CGTGGA*TGCTTG	3.04	TAG	0	1	10450	10203	251	0.0246006	0.0291065	0
context*	DiazK	HEK293T	optimized	3.0_RGCL	NA	RG*CL	CGTGGA*TGCTTG	3.04	TAG	0	2	7505	8633	235	0.0272211	0.0323244	0
context*	DiazK	HEK293T	optimized	3.0_RGCL	NA	RG*CL	CGTGGA*TGCTTG	3.04	TAG	0	3	6726	9441	248	0.0262684	0.0321422	0
context*	DiazK	HEK293T	optimized	3.0_RGCL	NA	RG*CL	CGTGGA*TGCTTG	3.04	AAG	0.5	1	9992	35853	30116	0.839985	1	0
context*	DiazK	HEK293T	optimized	3.0_RGCL	NA	RG*CL	CGTGGA*TGCTTG	3.04	AAG	0.5	2	5405	37856	31551	0.833448	1	0
context*	DiazK	HEK293T	optimized	3.0_RGCL	NA	RG*CL	CGTGGA*TGCTTG	3.04	AAG	0.5	3	7747	37295	31098	0.833838	1	0
context*	DiazK	HEK293T	optimized	3.0_RGCL	NA	RG*CL	CGTGGA*TGCTTG	3.04	AAG	0	1	6979	33965	28707	0.845194	1	0
context*	DiazK	HEK293T	optimized	3.0_RGCL	NA	RG*CL	CGTGGA*TGCTTG	3.04	AAG	0	2	8774	35642	30015	0.842124	1	0
context*	DiazK	HEK293T	optimized	3.0_RGCL	NA	RG*CL	CGTGGA*TGCTTG	3.04	AAG	0	3	5990	36948	30196	0.817257	1	0
context*	DiazK	HEK293T	optimized	3.1_LGRR	NA	LG*RR	CTTGGA*CGCAGG	3.06	TAG	0.5	1	10284	31282	20293	0.648712	0.533269	0.50328
context*	DiazK	HEK293T	optimized	3.1_LGRR	NA	LG*RR	CTTGGA*CGCAGG	3.06	TAG	0.5	2	10337	25592	20866	0.815333	0.671219	0.64243
context*	DiazK	HEK293T	optimized	3.1_LGRR	NA	LG*RR	CTTGGA*CGCAGG	3.06	TAG	0.5	3	10380	26255	21707	0.826776	0.858562	0.829132
context*	DiazK	HEK293T	optimized	3.1_LGRR	NA	LG*RR	CTTGGA*CGCAGG	3.06	TAG	0	1	10241	8931	234	0.0262009	0.0299887	0
context*	DiazK	HEK293T	optimized	3.1_LGRR	NA	LG*RR	CTTGGA*CGCAGG	3.06	TAG	0	2	10298	9427	239	0.0253527	0.0287889	0
context*	DiazK	HEK293T	optimized	3.1_LGRR	NA	LG*RR	CTTGGA*CGCAGG	3.06	TAG	0	3	10260	9619	242	0.0251585	0.0294301	0
context*	DiazK	HEK293T	optimized	3.1_LGRR	NA	LG*RR	CTTGGA*CGCAGG	3.06	AAG	0.5	1	10407	23129	28136	1.21648	1	0
context*	DiazK	HEK293T	optimized	3.1_LGRR	NA	LG*RR	CTTGGA*CGCAGG	3.06	AAG	0.5	2	10334	22836	27739	1.2147	1	0
context*	DiazK	HEK293T	optimized	3.1_LGRR	NA	LG*RR	CTTGGA*CGCAGG	3.06	AAG	0.5	3	10357	30495	29366	0.962978	1	0
context*	DiazK	HEK293T	optimized	3.1_LGRR	NA	LG*RR	CTTGGA*CGCAGG	3.06	AAG	0	1	10354	32191	28125	0.873691	1	0
context*	DiazK	HEK293T	optimized	3.1_LGRR	NA	LG*RR	CTTGGA*CGCAGG	3.06	AAG	0	2	10328	28042	24695	0.880643	1	0
context*	DiazK	HEK293T	optimized	3.1_LGRR	NA	LG*RR	CTTGGA*CGCAGG	3.06	AAG	0	3	10372	30763	26298	0.854858	1	0
context*	DiazK	HEK293T	optimized	3.3_SSAG	NA	SS*AG	TCCTCC*GCCGGC	3.27	TAG	0.5	1	10360	34360	11636	0.33865	0.394534	0.379108
context*	DiazK	HEK293T	optimized	3.3_SSAG	NA	SS*AG	TCCTCC*GCCGGC	3.27	TAG	0.5	2	8121	29067	11402	0.392266	0.436931	0.420006
context*	DiazK	HEK293T	optimized	3.3_SSAG	NA	SS*AG	TCCTCC*GCCGGC	3.27	TAG	0.5	3	7676	29371	11600	0.394947	0.464674	0.445143
context*	DiazK	HEK293T	optimized	3.3_SSAG	NA	SS*AG	TCCTCC*GCCGGC	3.27	TAG	0	1	10433	18132	251	0.0138429	0.0154258	0
context*	DiazK	HEK293T	optimized	3.3_SSAG	NA	SS*AG	TCCTCC*GCCGGC	3.27	TAG	0	2	6055	15715	241	0.0153357	0.016925	0
context*	DiazK	HEK293T	optimized	3.3_SSAG	NA	SS*AG	TCCTCC*GCCGGC	3.27	TAG	0	3	5195	14832	230	0.015507	0.0195304	0
context*	DiazK	HEK293T	optimized	3.3_SSAG	NA	SS*AG	TCCTCC*GCCGGC	3.27	AAG	0.5	1	5745	40022	34353	0.858353	1	0
context*	DiazK	HEK293T	optimized	3.3_SSAG	NA	SS*AG	TCCTCC*GCCGGC	3.27	AAG	0.5	2	10098	35373	31757	0.897775	1	0
context*	DiazK	HEK293T	optimized	3.3_SSAG	NA	SS*AG	TCCTCC*GCCGGC	3.27	AAG	0.5	3	7809	35927	30536	0.849946	1	0
context*	DiazK	HEK293T	optimized	3.3_SSAG	NA	SS*AG	TCCTCC*GCCGGC	3.27	AAG	0	1	7570	31332	28117	0.897389	1	0
context*	DiazK	HEK293T	optimized	3.3_SSAG	NA	SS*AG	TCCTCC*GCCGGC	3.27	AAG	0	2	8464	29530	26757	0.906095	1	0
context*	DiazK	HEK293T	optimized	3.3_SSAG	NA	SS*AG	TCCTCC*GCCGGC	3.27	AAG	0	3	5194	37062	29427	0.793994	1	0
context*	DiazK	HEK293T	optimized	3.4_RGLL	NA	RG*LL	CGTGGA*CTCTTG	3.43	TAG	0.5	1	9569	27832	16166	0.580842	0.51645	0.482412
context*	DiazK	HEK293T	optimized	3.4_RGLL	NA	RG*LL	CGTGGA*CTCTTG	3.43	TAG	0.5	2	10275	24288	15721	0.647274	0.650478	0.612676
context*	DiazK	HEK293T	optimized	3.4_RGLL	NA	RG*LL	CGTGGA*CTCTTG	3.43	TAG	0.5	3	10343	20092	15328	0.762891	0.838126	0.794781
context*	DiazK	HEK293T	optimized	3.4_RGLL	NA	RG*LL	CGTGGA*CTCTTG	3.43	TAG	0	1	10240	9223	324	0.0351296	0.0340382	0
context*	DiazK	HEK293T	optimized	3.4_RGLL	NA	RG*LL	CGTGGA*CTCTTG	3.43	TAG	0	2	10255	7732	297	0.0384118	0.0378018	0
context*	DiazK	HEK293T	optimized	3.4_RGLL	NA	RG*LL	CGTGGA*CTCTTG	3.43	TAG	0	3	10317	7989	310	0.0388034	0.0433457	0
context*	DiazK	HEK293T	optimized	3.4_RGLL	NA	RG*LL	CGTGGA*CTCTTG	3.43	AAG	0.5	1	10334	25200	28342	1.12468	1	0
context*	DiazK	HEK293T	optimized	3.4_RGLL	NA	RG*LL	CGTGGA*CTCTTG	3.43	AAG	0.5	2	9402	30461	30311	0.995076	1	0
context*	DiazK	HEK293T	optimized	3.4_RGLL	NA	RG*LL	CGTGGA*CTCTTG	3.43	AAG	0.5	3	6886	32696	29761	0.910234	1	0
context*	DiazK	HEK293T	optimized	3.4_RGLL	NA	RG*LL	CGTGGA*CTCTTG	3.43	AAG	0	1	10345	27353	28230	1.03206	1	0
context*	DiazK	HEK293T	optimized	3.4_RGLL	NA	RG*LL	CGTGGA*CTCTTG	3.43	AAG	0	2	10332	26522	26950	1.01614	1	0
context*	DiazK	HEK293T	optimized	3.4_RGLL	NA	RG*LL	CGTGGA*CTCTTG	3.43	AAG	0	3	9917	33113	29643	0.895207	1	0
context*	DiazK	HEK293T	additional	3.5_PGLI	NA	PG*LI	CCTGGG*CTCATA	3.47	TAG	0.5	1	10350	27188	16025	0.589414	0.52276	0.496556
context*	DiazK	HEK293T	additional	3.5_PGLI	NA	PG*LI	CCTGGG*CTCATA	3.47	TAG	0.5	2	10367	24038	15727	0.654256	0.627322	0.59129
context*	DiazK	HEK293T	additional	3.5_PGLI	NA	PG*LI	CCTGGG*CTCATA	3.47	TAG	0.5	3	10393	28900	17710	0.612803	0.634245	0.589352
context*	DiazK	HEK293T	additional	3.5_PGLI	NA	PG*LI	CCTGGG*CTCATA	3.47	TAG	0	1	10178	6852	216	0.0315236	0.026204	0
context*	DiazK	HEK293T	additional	3.5_PGLI	NA	PG*LI	CCTGGG*CTCATA	3.47	TAG	0	2	10297	5295	218	0.0411709	0.0360314	0
context*	DiazK	HEK293T	additional	3.5_PGLI	NA	PG*LI	CCTGGG*CTCATA	3.47	TAG	0	3	10392	4868	207	0.0425226	0.0448925	0
context*	DiazK	HEK293T	additional	3.5_PGLI	NA	PG*LI	CCTGGG*CTCATA	3.47	AAG	0.5	1	10448	28195	31790	1.1275	1	0
context*	DiazK	HEK293T	additional	3.5_PGLI	NA	PG*LI	CCTGGG*CTCATA	3.47	AAG	0.5	2	10386	29789	31068	1.04294	1	0
context*	DiazK	HEK293T	additional	3.5_PGLI	NA	PG*LI	CCTGGG*CTCATA	3.47	AAG	0.5	3	10378	30674	29637	0.966193	1	0
context*	DiazK	HEK293T	additional	3.5_PGLI	NA	PG*LI	CCTGGG*CTCATA	3.47	AAG	0	1	10400	23275	28000	1.20301	1	0
context*	DiazK	HEK293T	additional	3.5_PGLI	NA	PG*LI	CCTGGG*CTCATA	3.47	AAG	0	2	10398	24979	28542	1.14264	1	0
context*	DiazK	HEK293T	additional	3.5_PGLI	NA	PG*LI	CCTGGG*CTCATA	3.47	AAG	0	3	10347	32013	30323	0.947209	1	0
context*	DiazK	HEK293T	best	3.7_HGLM	NA	HG*LM	CATGGA*CTCATG	3.7	TAG	0.5	1	8920	32581	18269	0.560726	0.656682	0.615038
context*	DiazK	HEK293T	best	3.7_HGLM	NA	HG*LM	CATGGA*CTCATG	3.7	TAG	0.5	2	9181	30070	17993	0.59837	0.697719	0.648504
context*	DiazK	HEK293T	best	3.7_HGLM	NA	HG*LM	CATGGA*CTCATG	3.7	TAG	0.5	3	8874	31100	18810	0.604823	0.734128	0.680951
context*	DiazK	HEK293T	best	3.7_HGLM	NA	HG*LM	CATGGA*CTCATG	3.7	TAG	0	1	9523	10196	376	0.0368772	0.041644	0
context*	DiazK	HEK293T	best	3.7_HGLM	NA	HG*LM	CATGGA*CTCATG	3.7	TAG	0	2	6904	9942	418	0.0420439	0.0492152	0
context*	DiazK	HEK293T	best	3.7_HGLM	NA	HG*LM	CATGGA*CTCATG	3.7	TAG	0	3	7445	9404	396	0.0421097	0.0531773	0
context*	DiazK	HEK293T	best	3.7_HGLM	NA	HG*LM	CATGGA*CTCATG	3.7	AAG	0.5	1	10495	38187	32607	0.853877	1	0
context*	DiazK	HEK293T	best	3.7_HGLM	NA	HG*LM	CATGGA*CTCATG	3.7	AAG	0.5	2	10510	35852	30747	0.857609	1	0
context*	DiazK	HEK293T	best	3.7_HGLM	NA	HG*LM	CATGGA*CTCATG	3.7	AAG	0.5	3	10449	35984	29646	0.823866	1	0
context*	DiazK	HEK293T	best	3.7_HGLM	NA	HG*LM	CATGGA*CTCATG	3.7	AAG	0	1	10495	33757	29893	0.885535	1	0
context*	DiazK	HEK293T	best	3.7_HGLM	NA	HG*LM	CATGGA*CTCATG	3.7	AAG	0	2	10540	33147	28317	0.854285	1	0
context*	DiazK	HEK293T	best	3.7_HGLM	NA	HG*LM	CATGGA*CTCATG	3.7	AAG	0	3	10439	40490	32063	0.791875	1	0
context*	BcnK	HEK293T	not_optimized	-0.2_RLPR	NA	RL*PR	AGGCTT*CCACGT	-0.2	TAG	0.5	1	9870	19173	463	0.0241485	0.0213646	0.00668684
context*	BcnK	HEK293T	not_optimized	-0.2_RLPR	NA	RL*PR	AGGCTT*CCACGT	-0.2	TAG	0.5	2	9816	18350	479	0.0261035	0.023334	0.00767384
context*	BcnK	HEK293T	not_optimized	-0.2_RLPR	NA	RL*PR	AGGCTT*CCACGT	-0.2	TAG	0.5	3	9777	18076	472	0.026112	0.0259512	0.00934677
context*	BcnK	HEK293T	not_optimized	-0.2_RLPR	NA	RL*PR	AGGCTT*CCACGT	-0.2	TAG	0	1	9798	15193	234	0.0154018	0.0146778	0
context*	BcnK	HEK293T	not_optimized	-0.2_RLPR	NA	RL*PR	AGGCTT*CCACGT	-0.2	TAG	0	2	9818	14267	243	0.0170323	0.0156601	0
context*	BcnK	HEK293T	not_optimized	-0.2_RLPR	NA	RL*PR	AGGCTT*CCACGT	-0.2	TAG	0	3	9823	15826	257	0.0162391	0.0166044	0
context*	BcnK	HEK293T	not_optimized	-0.2_RLPR	NA	RL*PR	AGGCTT*CCACGT	-0.2	AAG	0.5	1	9835	25824	29189	1.13031	1	0
context*	BcnK	HEK293T	not_optimized	-0.2_RLPR	NA	RL*PR	AGGCTT*CCACGT	-0.2	AAG	0.5	2	9870	25427	28445	1.11869	1	0
context*	BcnK	HEK293T	not_optimized	-0.2_RLPR	NA	RL*PR	AGGCTT*CCACGT	-0.2	AAG	0.5	3	9980	27117	27285	1.0062	1	0
context*	BcnK	HEK293T	not_optimized	-0.2_RLPR	NA	RL*PR	AGGCTT*CCACGT	-0.2	AAG	0	1	9905	26840	28164	1.04933	1	0
context*	BcnK	HEK293T	not_optimized	-0.2_RLPR	NA	RL*PR	AGGCTT*CCACGT	-0.2	AAG	0	2	9922	23955	26054	1.08762	1	0
context*	BcnK	HEK293T	not_optimized	-0.2_RLPR	NA	RL*PR	AGGCTT*CCACGT	-0.2	AAG	0	3	9984	28407	27782	0.977998	1	0
context*	BcnK	HEK293T	not_optimized	-0.3_RGIR	NA	RG*IR	AGGGGT*ATACGT	-0.29	TAG	0.5	1	10047	18909	1734	0.0917024	0.0946994	0.0720052
context*	BcnK	HEK293T	not_optimized	-0.3_RGIR	NA	RG*IR	AGGGGT*ATACGT	-0.29	TAG	0.5	2	10065	15765	1573	0.099778	0.103143	0.077565
context*	BcnK	HEK293T	not_optimized	-0.3_RGIR	NA	RG*IR	AGGGGT*ATACGT	-0.29	TAG	0.5	3	10133	16441	1641	0.0998114	0.111079	0.0839517
context*	BcnK	HEK293T	not_optimized	-0.3_RGIR	NA	RG*IR	AGGGGT*ATACGT	-0.29	TAG	0	1	10005	7948	180	0.0226472	0.0226942	0
context*	BcnK	HEK293T	not_optimized	-0.3_RGIR	NA	RG*IR	AGGGGT*ATACGT	-0.29	TAG	0	2	10029	7592	184	0.024236	0.0255779	0
context*	BcnK	HEK293T	not_optimized	-0.3_RGIR	NA	RG*IR	AGGGGT*ATACGT	-0.29	TAG	0	3	10083	7656	188	0.0245559	0.0271274	0
context*	BcnK	HEK293T	not_optimized	-0.3_RGIR	NA	RG*IR	AGGGGT*ATACGT	-0.29	AAG	0.5	1	10184	30176	29221	0.968352	1	0
context*	BcnK	HEK293T	not_optimized	-0.3_RGIR	NA	RG*IR	AGGGGT*ATACGT	-0.29	AAG	0.5	2	10151	30561	29564	0.967377	1	0
context*	BcnK	HEK293T	not_optimized	-0.3_RGIR	NA	RG*IR	AGGGGT*ATACGT	-0.29	AAG	0.5	3	10161	33459	30065	0.898562	1	0
context*	BcnK	HEK293T	not_optimized	-0.3_RGIR	NA	RG*IR	AGGGGT*ATACGT	-0.29	AAG	0	1	10145	26578	26523	0.997931	1	0
context*	BcnK	HEK293T	not_optimized	-0.3_RGIR	NA	RG*IR	AGGGGT*ATACGT	-0.29	AAG	0	2	10137	27354	25919	0.94754	1	0
context*	BcnK	HEK293T	not_optimized	-0.3_RGIR	NA	RG*IR	AGGGGT*ATACGT	-0.29	AAG	0	3	10155	30203	27340	0.905208	1	0
context*	BcnK	HEK293T	not_optimized	-0.4_LALA	NA	LA*LA	TTGGCT*TTAGCT	-0.43	TAG	0.5	1	9146	27416	3604	0.131456	0.12407	0.115409
context*	BcnK	HEK293T	not_optimized	-0.4_LALA	NA	LA*LA	TTGGCT*TTAGCT	-0.43	TAG	0.5	2	6770	28772	4096	0.142361	0.134854	0.122713
context*	BcnK	HEK293T	not_optimized	-0.4_LALA	NA	LA*LA	TTGGCT*TTAGCT	-0.43	TAG	0.5	3	5975	29389	4336	0.147538	0.153912	0.138517
context*	BcnK	HEK293T	not_optimized	-0.4_LALA	NA	LA*LA	TTGGCT*TTAGCT	-0.43	TAG	0	1	9813	19490	246	0.0126219	0.00866129	0
context*	BcnK	HEK293T	not_optimized	-0.4_LALA	NA	LA*LA	TTGGCT*TTAGCT	-0.43	TAG	0	2	3075	12896	224	0.0173697	0.0121404	0
context*	BcnK	HEK293T	not_optimized	-0.4_LALA	NA	LA*LA	TTGGCT*TTAGCT	-0.43	TAG	0	3	6269	15546	248	0.0159527	0.0153942	0
context*	BcnK	HEK293T	not_optimized	-0.4_LALA	NA	LA*LA	TTGGCT*TTAGCT	-0.43	AAG	0.5	1	9755	29951	31734	1.05953	1	0
context*	BcnK	HEK293T	not_optimized	-0.4_LALA	NA	LA*LA	TTGGCT*TTAGCT	-0.43	AAG	0.5	2	10066	28653	30248	1.05567	1	0
context*	BcnK	HEK293T	not_optimized	-0.4_LALA	NA	LA*LA	TTGGCT*TTAGCT	-0.43	AAG	0.5	3	10103	31877	30557	0.958591	1	0
context*	BcnK	HEK293T	not_optimized	-0.4_LALA	NA	LA*LA	TTGGCT*TTAGCT	-0.43	AAG	0	1	7462	18934	27592	1.45727	1	0
context*	BcnK	HEK293T	not_optimized	-0.4_LALA	NA	LA*LA	TTGGCT*TTAGCT	-0.43	AAG	0	2	10058	19088	27310	1.43074	1	0
context*	BcnK	HEK293T	not_optimized	-0.4_LALA	NA	LA*LA	TTGGCT*TTAGCT	-0.43	AAG	0	3	9214	28615	29653	1.03627	1	0
context*	BcnK	HEK293T	not_optimized	-0.6_LGGR	NA	LG*GR	TTGGGT*GGACGT	-0.6	TAG	0.5	1	8826	20293	3535	0.174198	0.145177	0.119342
context*	BcnK	HEK293T	not_optimized	-0.6_LGGR	NA	LG*GR	TTGGGT*GGACGT	-0.6	TAG	0.5	2	8785	17758	3607	0.20312	0.173402	0.149137
context*	BcnK	HEK293T	not_optimized	-0.6_LGGR	NA	LG*GR	TTGGGT*GGACGT	-0.6	TAG	0.5	3	6322	15007	3444	0.229493	0.221083	0.195323
context*	BcnK	HEK293T	not_optimized	-0.6_LGGR	NA	LG*GR	TTGGGT*GGACGT	-0.6	TAG	0	1	7912	7007	177	0.0252605	0.0258344	0
context*	BcnK	HEK293T	not_optimized	-0.6_LGGR	NA	LG*GR	TTGGGT*GGACGT	-0.6	TAG	0	2	7331	7173	182	0.0253729	0.0242653	0
context*	BcnK	HEK293T	not_optimized	-0.6_LGGR	NA	LG*GR	TTGGGT*GGACGT	-0.6	TAG	0	3	7009	6864	173	0.025204	0.0257601	0
context*	BcnK	HEK293T	not_optimized	-0.6_LGGR	NA	LG*GR	TTGGGT*GGACGT	-0.6	AAG	0.5	1	7063	22641	27167	1.1999	1	0
context*	BcnK	HEK293T	not_optimized	-0.6_LGGR	NA	LG*GR	TTGGGT*GGACGT	-0.6	AAG	0.5	2	7631	23375	27381	1.17138	1	0
context*	BcnK	HEK293T	not_optimized	-0.6_LGGR	NA	LG*GR	TTGGGT*GGACGT	-0.6	AAG	0.5	3	9040	26131	27125	1.03804	1	0
context*	BcnK	HEK293T	not_optimized	-0.6_LGGR	NA	LG*GR	TTGGGT*GGACGT	-0.6	AAG	0	1	9228	26646	26054	0.977783	1	0
context*	BcnK	HEK293T	not_optimized	-0.6_LGGR	NA	LG*GR	TTGGGT*GGACGT	-0.6	AAG	0	2	7877	23880	24970	1.04564	1	0
context*	BcnK	HEK293T	not_optimized	-0.6_LGGR	NA	LG*GR	TTGGGT*GGACGT	-0.6	AAG	0	3	8498	27097	26512	0.978411	1	0
context*	BcnK	HEK293T	additional	-0.6_LMKE	NA	LM*KE	TTAATG*AAGGAG	-0.56	TAG	0.5	1	9024	30831	3736	0.121177	0.124288	0.114377
context*	BcnK	HEK293T	additional	-0.6_LMKE	NA	LM*KE	TTAATG*AAGGAG	-0.56	TAG	0.5	2	7104	30019	3999	0.133216	0.137649	0.123937
context*	BcnK	HEK293T	additional	-0.6_LMKE	NA	LM*KE	TTAATG*AAGGAG	-0.56	TAG	0.5	3	7963	29237	3750	0.128262	0.14502	0.128054
context*	BcnK	HEK293T	additional	-0.6_LMKE	NA	LM*KE	TTAATG*AAGGAG	-0.56	TAG	0	1	9697	20417	233	0.0114121	0.00991077	0
context*	BcnK	HEK293T	additional	-0.6_LMKE	NA	LM*KE	TTAATG*AAGGAG	-0.56	TAG	0	2	7575	15959	235	0.0147252	0.0137127	0
context*	BcnK	HEK293T	additional	-0.6_LMKE	NA	LM*KE	TTAATG*AAGGAG	-0.56	TAG	0	3	9150	15676	240	0.01531	0.0169658	0
context*	BcnK	HEK293T	additional	-0.6_LMKE	NA	LM*KE	TTAATG*AAGGAG	-0.56	AAG	0.5	1	6382	28486	27773	0.97497	1	0
context*	BcnK	HEK293T	additional	-0.6_LMKE	NA	LM*KE	TTAATG*AAGGAG	-0.56	AAG	0.5	2	4881	29184	28244	0.967791	1	0
context*	BcnK	HEK293T	additional	-0.6_LMKE	NA	LM*KE	TTAATG*AAGGAG	-0.56	AAG	0.5	3	6482	31570	27922	0.884447	1	0
context*	BcnK	HEK293T	additional	-0.6_LMKE	NA	LM*KE	TTAATG*AAGGAG	-0.56	AAG	0	1	9139	22630	26058	1.15148	1	0
context*	BcnK	HEK293T	additional	-0.6_LMKE	NA	LM*KE	TTAATG*AAGGAG	-0.56	AAG	0	2	9309	24892	26730	1.07384	1	0
context*	BcnK	HEK293T	additional	-0.6_LMKE	NA	LM*KE	TTAATG*AAGGAG	-0.56	AAG	0	3	8292	28198	25446	0.902404	1	0
context*	BcnK	HEK293T	not_optimized	-0.6_SSAG	NA	SS*AG	AGCAGT*GCAGGT	-0.55	TAG	0.5	1	10211	29194	4545	0.155683	0.165905	0.149869
context*	BcnK	HEK293T	not_optimized	-0.6_SSAG	NA	SS*AG	AGCAGT*GCAGGT	-0.55	TAG	0.5	2	10054	24227	4211	0.173814	0.188792	0.169589
context*	BcnK	HEK293T	not_optimized	-0.6_SSAG	NA	SS*AG	AGCAGT*GCAGGT	-0.55	TAG	0.5	3	8805	25782	4552	0.176557	0.197988	0.175055
context*	BcnK	HEK293T	not_optimized	-0.6_SSAG	NA	SS*AG	AGCAGT*GCAGGT	-0.55	TAG	0	1	10149	11607	193	0.0166279	0.016036	0
context*	BcnK	HEK293T	not_optimized	-0.6_SSAG	NA	SS*AG	AGCAGT*GCAGGT	-0.55	TAG	0	2	10180	10429	198	0.0189855	0.0192037	0
context*	BcnK	HEK293T	not_optimized	-0.6_SSAG	NA	SS*AG	AGCAGT*GCAGGT	-0.55	TAG	0	3	10205	9575	193	0.0201567	0.0229326	0
context*	BcnK	HEK293T	not_optimized	-0.6_SSAG	NA	SS*AG	AGCAGT*GCAGGT	-0.55	AAG	0.5	1	10295	34586	32455	0.938385	1	0
context*	BcnK	HEK293T	not_optimized	-0.6_SSAG	NA	SS*AG	AGCAGT*GCAGGT	-0.55	AAG	0.5	2	10280	36049	33189	0.920664	1	0
context*	BcnK	HEK293T	not_optimized	-0.6_SSAG	NA	SS*AG	AGCAGT*GCAGGT	-0.55	AAG	0.5	3	10252	36788	32806	0.891758	1	0
context*	BcnK	HEK293T	not_optimized	-0.6_SSAG	NA	SS*AG	AGCAGT*GCAGGT	-0.55	AAG	0	1	10250	28365	29412	1.03691	1	0
context*	BcnK	HEK293T	not_optimized	-0.6_SSAG	NA	SS*AG	AGCAGT*GCAGGT	-0.55	AAG	0	2	10263	29135	28804	0.988639	1	0
context*	BcnK	HEK293T	not_optimized	-0.6_SSAG	NA	SS*AG	AGCAGT*GCAGGT	-0.55	AAG	0	3	10291	35903	31557	0.878952	1	0
context*	BcnK	HEK293T	not_optimized	-0.7_LLQL	NA	LL*QL	TTGCTT*CAACTT	-0.68	TAG	0.5	1	8954	26906	4890	0.181744	0.175873	0.160619
context*	BcnK	HEK293T	not_optimized	-0.7_LLQL	NA	LL*QL	TTGCTT*CAACTT	-0.68	TAG	0.5	2	10111	27023	5156	0.1908	0.179271	0.163101
context*	BcnK	HEK293T	not_optimized	-0.7_LLQL	NA	LL*QL	TTGCTT*CAACTT	-0.68	TAG	0.5	3	8285	25339	5228	0.206322	0.217505	0.197429
context*	BcnK	HEK293T	not_optimized	-0.7_LLQL	NA	LL*QL	TTGCTT*CAACTT	-0.68	TAG	0	1	8491	14263	262	0.0183692	0.0152546	0
context*	BcnK	HEK293T	not_optimized	-0.7_LLQL	NA	LL*QL	TTGCTT*CAACTT	-0.68	TAG	0	2	10069	14389	293	0.0203628	0.0161707	0
context*	BcnK	HEK293T	not_optimized	-0.7_LLQL	NA	LL*QL	TTGCTT*CAACTT	-0.68	TAG	0	3	8498	14184	288	0.0203046	0.0200757	0
context*	BcnK	HEK293T	not_optimized	-0.7_LLQL	NA	LL*QL	TTGCTT*CAACTT	-0.68	AAG	0.5	1	8555	28969	29936	1.03338	1	0
context*	BcnK	HEK293T	not_optimized	-0.7_LLQL	NA	LL*QL	TTGCTT*CAACTT	-0.68	AAG	0.5	2	10078	26030	27704	1.06431	1	0
context*	BcnK	HEK293T	not_optimized	-0.7_LLQL	NA	LL*QL	TTGCTT*CAACTT	-0.68	AAG	0.5	3	8171	29779	28248	0.948588	1	0
context*	BcnK	HEK293T	not_optimized	-0.7_LLQL	NA	LL*QL	TTGCTT*CAACTT	-0.68	AAG	0	1	10165	24028	28934	1.20418	1	0
context*	BcnK	HEK293T	not_optimized	-0.7_LLQL	NA	LL*QL	TTGCTT*CAACTT	-0.68	AAG	0	2	10155	21729	27362	1.25924	1	0
context*	BcnK	HEK293T	not_optimized	-0.7_LLQL	NA	LL*QL	TTGCTT*CAACTT	-0.68	AAG	0	3	10191	28072	28392	1.0114	1	0
context*	BcnK	HEK293T	not_optimized	-0.7_SLRL	NA	SL*RL	AGCCTT*AGACTT	-0.66	TAG	0.5	1	5851	20422	1998	0.0978357	0.0918432	0.0812283
context*	BcnK	HEK293T	not_optimized	-0.7_SLRL	NA	SL*RL	AGCCTT*AGACTT	-0.66	TAG	0.5	2	7300	22618	2339	0.103413	0.0965069	0.083623
context*	BcnK	HEK293T	not_optimized	-0.7_SLRL	NA	SL*RL	AGCCTT*AGACTT	-0.66	TAG	0.5	3	7543	22921	2310	0.100781	0.0990398	0.0838734
context*	BcnK	HEK293T	not_optimized	-0.7_SLRL	NA	SL*RL	AGCCTT*AGACTT	-0.66	TAG	0	1	8090	11551	174	0.0150636	0.0106149	0
context*	BcnK	HEK293T	not_optimized	-0.7_SLRL	NA	SL*RL	AGCCTT*AGACTT	-0.66	TAG	0	2	8782	9372	176	0.0187793	0.0128838	0
context*	BcnK	HEK293T	not_optimized	-0.7_SLRL	NA	SL*RL	AGCCTT*AGACTT	-0.66	TAG	0	3	6890	10492	182	0.0173465	0.0151665	0
context*	BcnK	HEK293T	not_optimized	-0.7_SLRL	NA	SL*RL	AGCCTT*AGACTT	-0.66	AAG	0.5	1	9944	26898	28653	1.06525	1	0
context*	BcnK	HEK293T	not_optimized	-0.7_SLRL	NA	SL*RL	AGCCTT*AGACTT	-0.66	AAG	0.5	2	8117	26033	27896	1.07156	1	0
context*	BcnK	HEK293T	not_optimized	-0.7_SLRL	NA	SL*RL	AGCCTT*AGACTT	-0.66	AAG	0.5	3	8732	25654	26105	1.01758	1	0
context*	BcnK	HEK293T	not_optimized	-0.7_SLRL	NA	SL*RL	AGCCTT*AGACTT	-0.66	AAG	0	1	8598	18072	25646	1.4191	1	0
context*	BcnK	HEK293T	not_optimized	-0.7_SLRL	NA	SL*RL	AGCCTT*AGACTT	-0.66	AAG	0	2	9610	17413	25381	1.45759	1	0
context*	BcnK	HEK293T	not_optimized	-0.7_SLRL	NA	SL*RL	AGCCTT*AGACTT	-0.66	AAG	0	3	8895	24161	27634	1.14374	1	0
context*	BcnK	HEK293T	not_optimized	-0.8_LGRR	NA	LG*RR	TTGGGT*AGACGT	-0.77	TAG	0.5	1	9655	24383	2824	0.115818	0.14429	0.11843
context*	BcnK	HEK293T	not_optimized	-0.8_LGRR	NA	LG*RR	TTGGGT*AGACGT	-0.77	TAG	0.5	2	8402	24364	2770	0.113692	0.138768	0.112551
context*	BcnK	HEK293T	not_optimized	-0.8_LGRR	NA	LG*RR	TTGGGT*AGACGT	-0.77	TAG	0.5	3	8563	27133	3044	0.112188	0.137791	0.109488
context*	BcnK	HEK293T	not_optimized	-0.8_LGRR	NA	LG*RR	TTGGGT*AGACGT	-0.77	TAG	0	1	8134	8851	197	0.0222574	0.0258592	0
context*	BcnK	HEK293T	not_optimized	-0.8_LGRR	NA	LG*RR	TTGGGT*AGACGT	-0.77	TAG	0	2	6958	8298	187	0.0225356	0.026217	0
context*	BcnK	HEK293T	not_optimized	-0.8_LGRR	NA	LG*RR	TTGGGT*AGACGT	-0.77	TAG	0	3	9424	8195	188	0.0229408	0.0283032	0
context*	BcnK	HEK293T	not_optimized	-0.8_LGRR	NA	LG*RR	TTGGGT*AGACGT	-0.77	AAG	0.5	1	7926	43128	34618	0.80268	1	0
context*	BcnK	HEK293T	not_optimized	-0.8_LGRR	NA	LG*RR	TTGGGT*AGACGT	-0.77	AAG	0.5	2	10271	37149	30436	0.819295	1	0
context*	BcnK	HEK293T	not_optimized	-0.8_LGRR	NA	LG*RR	TTGGGT*AGACGT	-0.77	AAG	0.5	3	7925	40170	32706	0.81419	1	0
context*	BcnK	HEK293T	not_optimized	-0.8_LGRR	NA	LG*RR	TTGGGT*AGACGT	-0.77	AAG	0	1	7032	34217	29451	0.860713	1	0
context*	BcnK	HEK293T	not_optimized	-0.8_LGRR	NA	LG*RR	TTGGGT*AGACGT	-0.77	AAG	0	2	10296	31797	27332	0.859578	1	0
context*	BcnK	HEK293T	not_optimized	-0.8_LGRR	NA	LG*RR	TTGGGT*AGACGT	-0.77	AAG	0	3	8309	37754	30601	0.810537	1	0
context*	BcnK	HEK293T	not_optimized	-0.9_LLSR	NA	LL*SR	TTGCTT*TCACGT	-0.95	TAG	0.5	1	10002	29696	3146	0.10594	0.0986251	0.0842842
context*	BcnK	HEK293T	not_optimized	-0.9_LLSR	NA	LL*SR	TTGCTT*TCACGT	-0.95	TAG	0.5	2	10008	25670	3139	0.122283	0.112851	0.0985553
context*	BcnK	HEK293T	not_optimized	-0.9_LLSR	NA	LL*SR	TTGCTT*TCACGT	-0.95	TAG	0.5	3	10045	24983	3359	0.134451	0.13735	0.122251
context*	BcnK	HEK293T	not_optimized	-0.9_LLSR	NA	LL*SR	TTGCTT*TCACGT	-0.95	TAG	0	1	9903	18344	251	0.0136829	0.0143409	0
context*	BcnK	HEK293T	not_optimized	-0.9_LLSR	NA	LL*SR	TTGCTT*TCACGT	-0.95	TAG	0	2	9931	17801	250	0.0140442	0.0142956	0
context*	BcnK	HEK293T	not_optimized	-0.9_LLSR	NA	LL*SR	TTGCTT*TCACGT	-0.95	TAG	0	3	10006	17421	242	0.0138913	0.0150985	0
context*	BcnK	HEK293T	not_optimized	-0.9_LLSR	NA	LL*SR	TTGCTT*TCACGT	-0.95	AAG	0.5	1	10125	28030	30109	1.07417	1	0
context*	BcnK	HEK293T	not_optimized	-0.9_LLSR	NA	LL*SR	TTGCTT*TCACGT	-0.95	AAG	0.5	2	10000	27806	30130	1.08358	1	0
context*	BcnK	HEK293T	not_optimized	-0.9_LLSR	NA	LL*SR	TTGCTT*TCACGT	-0.95	AAG	0.5	3	8808	31133	30476	0.978897	1	0
context*	BcnK	HEK293T	not_optimized	-0.9_LLSR	NA	LL*SR	TTGCTT*TCACGT	-0.95	AAG	0	1	10080	28769	27449	0.954117	1	0
context*	BcnK	HEK293T	not_optimized	-0.9_LLSR	NA	LL*SR	TTGCTT*TCACGT	-0.95	AAG	0	2	10090	26554	26087	0.982413	1	0
context*	BcnK	HEK293T	not_optimized	-0.9_LLSR	NA	LL*SR	TTGCTT*TCACGT	-0.95	AAG	0	3	10084	30691	28237	0.920042	1	0
context*	BcnK	HEK293T	not_optimized	-1.1_LLTG	NA	LL*TG	TTGCTT*ACAGGT	-1.12	TAG	0.5	1	10250	30487	3230	0.105947	0.112351	0.100351
context*	BcnK	HEK293T	not_optimized	-1.1_LLTG	NA	LL*TG	TTGCTT*ACAGGT	-1.12	TAG	0.5	2	10305	31262	3555	0.113716	0.123398	0.108035
context*	BcnK	HEK293T	not_optimized	-1.1_LLTG	NA	LL*TG	TTGCTT*ACAGGT	-1.12	TAG	0.5	3	10265	28942	3249	0.112259	0.127412	0.110696
context*	BcnK	HEK293T	not_optimized	-1.1_LLTG	NA	LL*TG	TTGCTT*ACAGGT	-1.12	TAG	0	1	10239	19888	249	0.0125201	0.012	0
context*	BcnK	HEK293T	not_optimized	-1.1_LLTG	NA	LL*TG	TTGCTT*ACAGGT	-1.12	TAG	0	2	10214	15531	243	0.0156461	0.0153637	0
context*	BcnK	HEK293T	not_optimized	-1.1_LLTG	NA	LL*TG	TTGCTT*ACAGGT	-1.12	TAG	0	3	10274	16275	247	0.0151767	0.016716	0
context*	BcnK	HEK293T	not_optimized	-1.1_LLTG	NA	LL*TG	TTGCTT*ACAGGT	-1.12	AAG	0.5	1	10296	30666	28918	0.942999	1	0
context*	BcnK	HEK293T	not_optimized	-1.1_LLTG	NA	LL*TG	TTGCTT*ACAGGT	-1.12	AAG	0.5	2	10242	32079	29562	0.921537	1	0
context*	BcnK	HEK293T	not_optimized	-1.1_LLTG	NA	LL*TG	TTGCTT*ACAGGT	-1.12	AAG	0.5	3	10278	32952	29033	0.881069	1	0
context*	BcnK	HEK293T	not_optimized	-1.1_LLTG	NA	LL*TG	TTGCTT*ACAGGT	-1.12	AAG	0	1	10306	25773	26890	1.04334	1	0
context*	BcnK	HEK293T	not_optimized	-1.1_LLTG	NA	LL*TG	TTGCTT*ACAGGT	-1.12	AAG	0	2	10252	26004	26482	1.01838	1	0
context*	BcnK	HEK293T	not_optimized	-1.1_LLTG	NA	LL*TG	TTGCTT*ACAGGT	-1.12	AAG	0	3	10261	31024	28167	0.90791	1	0
context*	BcnK	HEK293T	additional	-1.4_IKIH	NA	IK*IH	ATAAAG*ATACAT	-1.41	TAG	0.5	1	10016	30032	3887	0.129429	0.119728	0.105314
context*	BcnK	HEK293T	additional	-1.4_IKIH	NA	IK*IH	ATAAAG*ATACAT	-1.41	TAG	0.5	2	10032	27722	3946	0.142342	0.143077	0.128276
context*	BcnK	HEK293T	additional	-1.4_IKIH	NA	IK*IH	ATAAAG*ATACAT	-1.41	TAG	0.5	3	10081	27225	4033	0.148136	0.159948	0.145558
context*	BcnK	HEK293T	additional	-1.4_IKIH	NA	IK*IH	ATAAAG*ATACAT	-1.41	TAG	0	1	10010	17381	236	0.013578	0.0144136	0
context*	BcnK	HEK293T	additional	-1.4_IKIH	NA	IK*IH	ATAAAG*ATACAT	-1.41	TAG	0	2	10007	15748	220	0.01397	0.0148004	0
context*	BcnK	HEK293T	additional	-1.4_IKIH	NA	IK*IH	ATAAAG*ATACAT	-1.41	TAG	0	3	10046	17583	233	0.0132514	0.0143899	0
context*	BcnK	HEK293T	additional	-1.4_IKIH	NA	IK*IH	ATAAAG*ATACAT	-1.41	AAG	0.5	1	10133	22549	24376	1.08102	1	0
context*	BcnK	HEK293T	additional	-1.4_IKIH	NA	IK*IH	ATAAAG*ATACAT	-1.41	AAG	0.5	2	10092	26665	26528	0.994862	1	0
context*	BcnK	HEK293T	additional	-1.4_IKIH	NA	IK*IH	ATAAAG*ATACAT	-1.41	AAG	0.5	3	10157	27584	25547	0.926153	1	0
context*	BcnK	HEK293T	additional	-1.4_IKIH	NA	IK*IH	ATAAAG*ATACAT	-1.41	AAG	0	1	10136	28479	26828	0.942027	1	0
context*	BcnK	HEK293T	additional	-1.4_IKIH	NA	IK*IH	ATAAAG*ATACAT	-1.41	AAG	0	2	10098	27180	25655	0.943893	1	0
context*	BcnK	HEK293T	additional	-1.4_IKIH	NA	IK*IH	ATAAAG*ATACAT	-1.41	AAG	0	3	10101	28213	25981	0.920888	1	0
context*	BcnK	HEK293T	additional	-1.9_FNKQ	NA	FN*KQ	TTCAAT*AAACAA	-1.92	TAG	0.5	1	9367	30334	3311	0.109151	0.11961	0.107868
context*	BcnK	HEK293T	additional	-1.9_FNKQ	NA	FN*KQ	TTCAAT*AAACAA	-1.92	TAG	0.5	2	10268	29357	3426	0.116701	0.12819	0.114302
context*	BcnK	HEK293T	additional	-1.9_FNKQ	NA	FN*KQ	TTCAAT*AAACAA	-1.92	TAG	0.5	3	10280	29179	3484	0.119401	0.135141	0.118939
context*	BcnK	HEK293T	additional	-1.9_FNKQ	NA	FN*KQ	TTCAAT*AAACAA	-1.92	TAG	0	1	10233	20379	252	0.0123657	0.0117422	0
context*	BcnK	HEK293T	additional	-1.9_FNKQ	NA	FN*KQ	TTCAAT*AAACAA	-1.92	TAG	0	2	10273	17471	249	0.0142522	0.013888	0
context*	BcnK	HEK293T	additional	-1.9_FNKQ	NA	FN*KQ	TTCAAT*AAACAA	-1.92	TAG	0	3	10280	17137	246	0.0143549	0.0162015	0
context*	BcnK	HEK293T	additional	-1.9_FNKQ	NA	FN*KQ	TTCAAT*AAACAA	-1.92	AAG	0.5	1	8352	31211	28482	0.912563	1	0
context*	BcnK	HEK293T	additional	-1.9_FNKQ	NA	FN*KQ	TTCAAT*AAACAA	-1.92	AAG	0.5	2	10285	31332	28524	0.910379	1	0
context*	BcnK	HEK293T	additional	-1.9_FNKQ	NA	FN*KQ	TTCAAT*AAACAA	-1.92	AAG	0.5	3	7964	32978	29137	0.883528	1	0
context*	BcnK	HEK293T	additional	-1.9_FNKQ	NA	FN*KQ	TTCAAT*AAACAA	-1.92	AAG	0	1	10297	24956	26281	1.05309	1	0
context*	BcnK	HEK293T	additional	-1.9_FNKQ	NA	FN*KQ	TTCAAT*AAACAA	-1.92	AAG	0	2	10291	24558	25202	1.02622	1	0
context*	BcnK	HEK293T	additional	-1.9_FNKQ	NA	FN*KQ	TTCAAT*AAACAA	-1.92	AAG	0	3	10297	29567	26197	0.886022	1	0
context*	BcnK	HEK293T	worst	-2.3_LNKD	NA	LN*KD	TTGAAT*AAAGAT	-2.27	TAG	0.5	1	10320	32652	3159	0.0967475	0.114231	0.102048
context*	BcnK	HEK293T	worst	-2.3_LNKD	NA	LN*KD	TTGAAT*AAAGAT	-2.27	TAG	0.5	2	9497	33708	3357	0.0995906	0.116379	0.102689
context*	BcnK	HEK293T	worst	-2.3_LNKD	NA	LN*KD	TTGAAT*AAAGAT	-2.27	TAG	0.5	3	9106	33196	3396	0.102301	0.118959	0.104311
context*	BcnK	HEK293T	worst	-2.3_LNKD	NA	LN*KD	TTGAAT*AAAGAT	-2.27	TAG	0	1	10304	23132	268	0.0115857	0.0121829	0
context*	BcnK	HEK293T	worst	-2.3_LNKD	NA	LN*KD	TTGAAT*AAAGAT	-2.27	TAG	0	2	10345	19781	255	0.0128912	0.0136903	0
context*	BcnK	HEK293T	worst	-2.3_LNKD	NA	LN*KD	TTGAAT*AAAGAT	-2.27	TAG	0	3	10383	21025	265	0.012604	0.0146485	0
context*	BcnK	HEK293T	worst	-2.3_LNKD	NA	LN*KD	TTGAAT*AAAGAT	-2.27	AAG	0.5	1	4616	37372	31652	0.846944	1	0
context*	BcnK	HEK293T	worst	-2.3_LNKD	NA	LN*KD	TTGAAT*AAAGAT	-2.27	AAG	0.5	2	5778	35853	30681	0.855744	1	0
context*	BcnK	HEK293T	worst	-2.3_LNKD	NA	LN*KD	TTGAAT*AAAGAT	-2.27	AAG	0.5	3	5284	34821	29945	0.85997	1	0
context*	BcnK	HEK293T	worst	-2.3_LNKD	NA	LN*KD	TTGAAT*AAAGAT	-2.27	AAG	0	1	6788	28336	26947	0.950981	1	0
context*	BcnK	HEK293T	worst	-2.3_LNKD	NA	LN*KD	TTGAAT*AAAGAT	-2.27	AAG	0	2	6094	29295	27585	0.941628	1	0
context*	BcnK	HEK293T	worst	-2.3_LNKD	NA	LN*KD	TTGAAT*AAAGAT	-2.27	AAG	0	3	6209	34980	30098	0.860435	1	0
context*	BcnK	HEK293T	not_optimized	0.0_RGLL	NA	RG*LL	AGGGGT*TTACTT	-0.02	TAG	0.5	1	8459	15510	1652	0.106512	0.116772	0.0948338
context*	BcnK	HEK293T	not_optimized	0.0_RGLL	NA	RG*LL	AGGGGT*TTACTT	-0.02	TAG	0.5	2	9203	14568	1637	0.11237	0.113102	0.08814
context*	BcnK	HEK293T	not_optimized	0.0_RGLL	NA	RG*LL	AGGGGT*TTACTT	-0.02	TAG	0.5	3	8036	15323	1754	0.114468	0.131712	0.105307
context*	BcnK	HEK293T	not_optimized	0.0_RGLL	NA	RG*LL	AGGGGT*TTACTT	-0.02	TAG	0	1	9172	7854	172	0.0218997	0.021938	0
context*	BcnK	HEK293T	not_optimized	0.0_RGLL	NA	RG*LL	AGGGGT*TTACTT	-0.02	TAG	0	2	9224	6373	165	0.0258905	0.0249621	0
context*	BcnK	HEK293T	not_optimized	0.0_RGLL	NA	RG*LL	AGGGGT*TTACTT	-0.02	TAG	0	3	9293	7262	171	0.0235472	0.026405	0
context*	BcnK	HEK293T	not_optimized	0.0_RGLL	NA	RG*LL	AGGGGT*TTACTT	-0.02	AAG	0.5	1	9529	28431	25933	0.912138	1	0
context*	BcnK	HEK293T	not_optimized	0.0_RGLL	NA	RG*LL	AGGGGT*TTACTT	-0.02	AAG	0.5	2	8279	24705	24545	0.993524	1	0
context*	BcnK	HEK293T	not_optimized	0.0_RGLL	NA	RG*LL	AGGGGT*TTACTT	-0.02	AAG	0.5	3	9533	31156	27077	0.869078	1	0
context*	BcnK	HEK293T	not_optimized	0.0_RGLL	NA	RG*LL	AGGGGT*TTACTT	-0.02	AAG	0	1	9513	24067	24025	0.998255	1	0
context*	BcnK	HEK293T	not_optimized	0.0_RGLL	NA	RG*LL	AGGGGT*TTACTT	-0.02	AAG	0	2	9416	22021	22840	1.03719	1	0
context*	BcnK	HEK293T	not_optimized	0.0_RGLL	NA	RG*LL	AGGGGT*TTACTT	-0.02	AAG	0	3	9325	26647	23763	0.89177	1	0
context*	BcnK	HEK293T	not_optimized	0.1_GGVR	NA	GG*VR	GGGGGT*GTACGT	0.13	TAG	0.5	1	4768	22442	3370	0.150165	0.160963	0.141709
context*	BcnK	HEK293T	not_optimized	0.1_GGVR	NA	GG*VR	GGGGGT*GTACGT	0.13	TAG	0.5	2	4944	21365	3531	0.16527	0.181247	0.158065
context*	BcnK	HEK293T	not_optimized	0.1_GGVR	NA	GG*VR	GGGGGT*GTACGT	0.13	TAG	0.5	3	6042	21367	3758	0.175879	0.202969	0.171348
context*	BcnK	HEK293T	not_optimized	0.1_GGVR	NA	GG*VR	GGGGGT*GTACGT	0.13	TAG	0	1	6673	9624	197	0.0204697	0.0192539	0
context*	BcnK	HEK293T	not_optimized	0.1_GGVR	NA	GG*VR	GGGGGT*GTACGT	0.13	TAG	0	2	6689	7250	178	0.0245517	0.0231812	0
context*	BcnK	HEK293T	not_optimized	0.1_GGVR	NA	GG*VR	GGGGGT*GTACGT	0.13	TAG	0	3	6634	5777	164	0.0283884	0.031621	0
context*	BcnK	HEK293T	not_optimized	0.1_GGVR	NA	GG*VR	GGGGGT*GTACGT	0.13	AAG	0.5	1	8076	27429	25589	0.932918	1	0
context*	BcnK	HEK293T	not_optimized	0.1_GGVR	NA	GG*VR	GGGGGT*GTACGT	0.13	AAG	0.5	2	10135	26490	24155	0.911854	1	0
context*	BcnK	HEK293T	not_optimized	0.1_GGVR	NA	GG*VR	GGGGGT*GTACGT	0.13	AAG	0.5	3	8456	27482	23814	0.866531	1	0
context*	BcnK	HEK293T	not_optimized	0.1_GGVR	NA	GG*VR	GGGGGT*GTACGT	0.13	AAG	0	1	10118	21443	22797	1.06314	1	0
context*	BcnK	HEK293T	not_optimized	0.1_GGVR	NA	GG*VR	GGGGGT*GTACGT	0.13	AAG	0	2	10111	21617	22895	1.05912	1	0
context*	BcnK	HEK293T	not_optimized	0.1_GGVR	NA	GG*VR	GGGGGT*GTACGT	0.13	AAG	0	3	10123	25433	22833	0.897771	1	0
context*	BcnK	HEK293T	additional	0.3_VRQF	NA	VR*QF	GTCAGA*CAATTC	0.29	TAG	0.5	1	8643	27836	5342	0.19191	0.207873	0.189099
context*	BcnK	HEK293T	additional	0.3_VRQF	NA	VR*QF	GTCAGA*CAATTC	0.29	TAG	0.5	2	8720	25395	5161	0.203229	0.222302	0.20023
context*	BcnK	HEK293T	additional	0.3_VRQF	NA	VR*QF	GTCAGA*CAATTC	0.29	TAG	0.5	3	7388	26761	5457	0.203916	0.235752	0.209602
context*	BcnK	HEK293T	additional	0.3_VRQF	NA	VR*QF	GTCAGA*CAATTC	0.29	TAG	0	1	8620	12691	240	0.018911	0.0187741	0
context*	BcnK	HEK293T	additional	0.3_VRQF	NA	VR*QF	GTCAGA*CAATTC	0.29	TAG	0	2	8750	10487	230	0.0219319	0.022072	0
context*	BcnK	HEK293T	additional	0.3_VRQF	NA	VR*QF	GTCAGA*CAATTC	0.29	TAG	0	3	8622	9901	227	0.022927	0.02615	0
context*	BcnK	HEK293T	additional	0.3_VRQF	NA	VR*QF	GTCAGA*CAATTC	0.29	AAG	0.5	1	7107	30446	28108	0.923208	1	0
context*	BcnK	HEK293T	additional	0.3_VRQF	NA	VR*QF	GTCAGA*CAATTC	0.29	AAG	0.5	2	7966	29569	27032	0.914201	1	0
context*	BcnK	HEK293T	additional	0.3_VRQF	NA	VR*QF	GTCAGA*CAATTC	0.29	AAG	0.5	3	7131	33383	28875	0.864961	1	0
context*	BcnK	HEK293T	additional	0.3_VRQF	NA	VR*QF	GTCAGA*CAATTC	0.29	AAG	0	1	9661	26183	26374	1.00729	1	0
context*	BcnK	HEK293T	additional	0.3_VRQF	NA	VR*QF	GTCAGA*CAATTC	0.29	AAG	0	2	7364	24888	24730	0.993652	1	0
context*	BcnK	HEK293T	additional	0.3_VRQF	NA	VR*QF	GTCAGA*CAATTC	0.29	AAG	0	3	8017	29760	26092	0.876747	1	0
context*	BcnK	HEK293T	not_optimized	0.6_RGCL	NA	RG*CL	AGGGGT*TGTCTT	0.62	TAG	0.5	1	8586	21476	2193	0.102114	0.123148	0.100385
context*	BcnK	HEK293T	not_optimized	0.6_RGCL	NA	RG*CL	AGGGGT*TGTCTT	0.62	TAG	0.5	2	7421	19452	2238	0.115052	0.136127	0.109648
context*	BcnK	HEK293T	not_optimized	0.6_RGCL	NA	RG*CL	AGGGGT*TGTCTT	0.62	TAG	0.5	3	6128	20047	2316	0.115529	0.150152	0.119121
context*	BcnK	HEK293T	not_optimized	0.6_RGCL	NA	RG*CL	AGGGGT*TGTCTT	0.62	TAG	0	1	10189	10018	210	0.0209623	0.0227629	0
context*	BcnK	HEK293T	not_optimized	0.6_RGCL	NA	RG*CL	AGGGGT*TGTCTT	0.62	TAG	0	2	9979	7942	192	0.0241753	0.0264796	0
context*	BcnK	HEK293T	not_optimized	0.6_RGCL	NA	RG*CL	AGGGGT*TGTCTT	0.62	TAG	0	3	5715	7610	190	0.0249671	0.031031	0
context*	BcnK	HEK293T	not_optimized	0.6_RGCL	NA	RG*CL	AGGGGT*TGTCTT	0.62	AAG	0.5	1	6579	32956	27327	0.829197	1	0
context*	BcnK	HEK293T	not_optimized	0.6_RGCL	NA	RG*CL	AGGGGT*TGTCTT	0.62	AAG	0.5	2	5901	29990	25347	0.845182	1	0
context*	BcnK	HEK293T	not_optimized	0.6_RGCL	NA	RG*CL	AGGGGT*TGTCTT	0.62	AAG	0.5	3	7719	35990	27691	0.769408	1	0
context*	BcnK	HEK293T	not_optimized	0.6_RGCL	NA	RG*CL	AGGGGT*TGTCTT	0.62	AAG	0	1	10259	26952	24820	0.920896	1	0
context*	BcnK	HEK293T	not_optimized	0.6_RGCL	NA	RG*CL	AGGGGT*TGTCTT	0.62	AAG	0	2	7646	24856	22693	0.912979	1	0
context*	BcnK	HEK293T	not_optimized	0.6_RGCL	NA	RG*CL	AGGGGT*TGTCTT	0.62	AAG	0	3	7245	30607	24626	0.804587	1	0
context*	BcnK	HEK293T	swap	0.8_LNLM	NA	LN*LM	TTGAAT*CTCATG	0.77	TAG	0.5	1	8088	26306	5521	0.209876	0.18278	0.171991
context*	BcnK	HEK293T	swap	0.8_LNLM	NA	LN*LM	TTGAAT*CTCATG	0.77	TAG	0.5	2	8581	25743	5445	0.211514	0.191858	0.17661
context*	BcnK	HEK293T	swap	0.8_LNLM	NA	LN*LM	TTGAAT*CTCATG	0.77	TAG	0.5	3	7360	26703	5657	0.211849	0.206826	0.188647
context*	BcnK	HEK293T	swap	0.8_LNLM	NA	LN*LM	TTGAAT*CTCATG	0.77	TAG	0	1	9660	15410	258	0.0167424	0.0107893	0
context*	BcnK	HEK293T	swap	0.8_LNLM	NA	LN*LM	TTGAAT*CTCATG	0.77	TAG	0	2	9709	11959	273	0.022828	0.0152474	0
context*	BcnK	HEK293T	swap	0.8_LNLM	NA	LN*LM	TTGAAT*CTCATG	0.77	TAG	0	3	9628	11333	251	0.0221477	0.0181786	0
context*	BcnK	HEK293T	swap	0.8_LNLM	NA	LN*LM	TTGAAT*CTCATG	0.77	AAG	0.5	1	8437	27988	32137	1.14824	1	0
context*	BcnK	HEK293T	swap	0.8_LNLM	NA	LN*LM	TTGAAT*CTCATG	0.77	AAG	0.5	2	7256	28277	31174	1.10245	1	0
context*	BcnK	HEK293T	swap	0.8_LNLM	NA	LN*LM	TTGAAT*CTCATG	0.77	AAG	0.5	3	5072	31045	31799	1.02429	1	0
context*	BcnK	HEK293T	swap	0.8_LNLM	NA	LN*LM	TTGAAT*CTCATG	0.77	AAG	0	1	8864	19197	29789	1.55175	1	0
context*	BcnK	HEK293T	swap	0.8_LNLM	NA	LN*LM	TTGAAT*CTCATG	0.77	AAG	0	2	9788	20313	30412	1.49717	1	0
context*	BcnK	HEK293T	swap	0.8_LNLM	NA	LN*LM	TTGAAT*CTCATG	0.77	AAG	0	3	9903	24260	29557	1.21834	1	0
context*	BcnK	HEK293T	swap	0.9_HGKD	NA	HG*KD	CATGGA*AAAGAT	0.87	TAG	0.5	1	5017	16529	5396	0.326457	0.27674	0.264066
context*	BcnK	HEK293T	swap	0.9_HGKD	NA	HG*KD	CATGGA*AAAGAT	0.87	TAG	0.5	2	7127	16513	5411	0.327681	0.262305	0.248735
context*	BcnK	HEK293T	swap	0.9_HGKD	NA	HG*KD	CATGGA*AAAGAT	0.87	TAG	0.5	3	7506	18309	5836	0.31875	0.286482	0.272189
context*	BcnK	HEK293T	swap	0.9_HGKD	NA	HG*KD	CATGGA*AAAGAT	0.87	TAG	0	1	8476	5039	75.7	0.0150228	0.0126745	0
context*	BcnK	HEK293T	swap	0.9_HGKD	NA	HG*KD	CATGGA*AAAGAT	0.87	TAG	0	2	7450	4109	70.8	0.0172305	0.0135695	0
context*	BcnK	HEK293T	swap	0.9_HGKD	NA	HG*KD	CATGGA*AAAGAT	0.87	TAG	0	3	7632	4581	74.1	0.0161755	0.0142934	0
context*	BcnK	HEK293T	swap	0.9_HGKD	NA	HG*KD	CATGGA*AAAGAT	0.87	AAG	0.5	1	6446	21926	25865	1.17965	1	0
context*	BcnK	HEK293T	swap	0.9_HGKD	NA	HG*KD	CATGGA*AAAGAT	0.87	AAG	0.5	2	5094	20671	25823	1.24924	1	0
context*	BcnK	HEK293T	swap	0.9_HGKD	NA	HG*KD	CATGGA*AAAGAT	0.87	AAG	0.5	3	5136	22080	24567	1.11264	1	0
context*	BcnK	HEK293T	swap	0.9_HGKD	NA	HG*KD	CATGGA*AAAGAT	0.87	AAG	0	1	9263	22253	26376	1.18528	1	0
context*	BcnK	HEK293T	swap	0.9_HGKD	NA	HG*KD	CATGGA*AAAGAT	0.87	AAG	0	2	9200	20393	25895	1.2698	1	0
context*	BcnK	HEK293T	swap	0.9_HGKD	NA	HG*KD	CATGGA*AAAGAT	0.87	AAG	0	3	9627	22623	25602	1.13168	1	0
context*	BcnK	HEK293T	additional	1.1_VLHG	NA	VL*HG	GTACTC*CATGGA	1.07	TAG	0.5	1	10103	29408	5725	0.194675	0.18963	0.176193
context*	BcnK	HEK293T	additional	1.1_VLHG	NA	VL*HG	GTACTC*CATGGA	1.07	TAG	0.5	2	10117	27843	5966	0.214273	0.223495	0.209282
context*	BcnK	HEK293T	additional	1.1_VLHG	NA	VL*HG	GTACTC*CATGGA	1.07	TAG	0.5	3	10146	25774	6040	0.234345	0.253995	0.239277
context*	BcnK	HEK293T	additional	1.1_VLHG	NA	VL*HG	GTACTC*CATGGA	1.07	TAG	0	1	10089	14982	196	0.0130824	0.0134375	0
context*	BcnK	HEK293T	additional	1.1_VLHG	NA	VL*HG	GTACTC*CATGGA	1.07	TAG	0	2	10072	13801	190	0.0137671	0.0142132	0
context*	BcnK	HEK293T	additional	1.1_VLHG	NA	VL*HG	GTACTC*CATGGA	1.07	TAG	0	3	10095	15072	205	0.0136014	0.0147178	0
context*	BcnK	HEK293T	additional	1.1_VLHG	NA	VL*HG	GTACTC*CATGGA	1.07	AAG	0.5	1	10147	26126	26821	1.0266	1	0
context*	BcnK	HEK293T	additional	1.1_VLHG	NA	VL*HG	GTACTC*CATGGA	1.07	AAG	0.5	2	10136	29081	27881	0.958736	1	0
context*	BcnK	HEK293T	additional	1.1_VLHG	NA	VL*HG	GTACTC*CATGGA	1.07	AAG	0.5	3	10190	30104	27775	0.922635	1	0
context*	BcnK	HEK293T	additional	1.1_VLHG	NA	VL*HG	GTACTC*CATGGA	1.07	AAG	0	1	10219	27735	27002	0.973571	1	0
context*	BcnK	HEK293T	additional	1.1_VLHG	NA	VL*HG	GTACTC*CATGGA	1.07	AAG	0	2	10162	28228	27342	0.968613	1	0
context*	BcnK	HEK293T	additional	1.1_VLHG	NA	VL*HG	GTACTC*CATGGA	1.07	AAG	0	3	10140	30281	27984	0.924144	1	0
context*	BcnK	HEK293T	additional	1.1_YLYK	NA	YL*YK	TACTTG*TACAAG	1.14	TAG	0.5	1	10257	29164	2939	0.100775	0.115465	0.101142
context*	BcnK	HEK293T	additional	1.1_YLYK	NA	YL*YK	TACTTG*TACAAG	1.14	TAG	0.5	2	9486	31489	3292	0.104544	0.122308	0.107423
context*	BcnK	HEK293T	additional	1.1_YLYK	NA	YL*YK	TACTTG*TACAAG	1.14	TAG	0.5	3	10332	32982	3387	0.102692	0.120944	0.10404
context*	BcnK	HEK293T	additional	1.1_YLYK	NA	YL*YK	TACTTG*TACAAG	1.14	TAG	0	1	5797	18398	241	0.0130992	0.0143233	0
context*	BcnK	HEK293T	additional	1.1_YLYK	NA	YL*YK	TACTTG*TACAAG	1.14	TAG	0	2	9774	19204	266	0.0138513	0.0148846	0
context*	BcnK	HEK293T	additional	1.1_YLYK	NA	YL*YK	TACTTG*TACAAG	1.14	TAG	0	3	10311	17218	252	0.0146358	0.0169049	0
context*	BcnK	HEK293T	additional	1.1_YLYK	NA	YL*YK	TACTTG*TACAAG	1.14	AAG	0.5	1	10235	32808	28634	0.872775	1	0
context*	BcnK	HEK293T	additional	1.1_YLYK	NA	YL*YK	TACTTG*TACAAG	1.14	AAG	0.5	2	10271	35315	30186	0.854764	1	0
context*	BcnK	HEK293T	additional	1.1_YLYK	NA	YL*YK	TACTTG*TACAAG	1.14	AAG	0.5	3	10251	34331	29150	0.849087	1	0
context*	BcnK	HEK293T	additional	1.1_YLYK	NA	YL*YK	TACTTG*TACAAG	1.14	AAG	0	1	10312	29793	27247	0.914544	1	0
context*	BcnK	HEK293T	additional	1.1_YLYK	NA	YL*YK	TACTTG*TACAAG	1.14	AAG	0	2	10279	28407	26435	0.93058	1	0
context*	BcnK	HEK293T	additional	1.1_YLYK	NA	YL*YK	TACTTG*TACAAG	1.14	AAG	0	3	10284	31336	27130	0.865777	1	0
context*	BcnK	HEK293T	optimized	1.8_LLTG	NA	LL*TG	CTTTTA*ACCGGG	1.77	TAG	0.5	1	10311	31738	4816	0.151742	0.179555	0.165906
context*	BcnK	HEK293T	optimized	1.8_LLTG	NA	LL*TG	CTTTTA*ACCGGG	1.77	TAG	0.5	2	10344	33283	5261	0.158069	0.180735	0.165276
context*	BcnK	HEK293T	optimized	1.8_LLTG	NA	LL*TG	CTTTTA*ACCGGG	1.77	TAG	0.5	3	10318	33022	5207	0.157683	0.184766	0.168357
context*	BcnK	HEK293T	optimized	1.8_LLTG	NA	LL*TG	CTTTTA*ACCGGG	1.77	TAG	0	1	10312	22032	279	0.0126634	0.013649	0
context*	BcnK	HEK293T	optimized	1.8_LLTG	NA	LL*TG	CTTTTA*ACCGGG	1.77	TAG	0	2	10288	18773	273	0.0145422	0.0154589	0
context*	BcnK	HEK293T	optimized	1.8_LLTG	NA	LL*TG	CTTTTA*ACCGGG	1.77	TAG	0	3	9514	18962	274	0.01445	0.0164089	0
context*	BcnK	HEK293T	optimized	1.8_LLTG	NA	LL*TG	CTTTTA*ACCGGG	1.77	AAG	0.5	1	10305	36585	30918	0.8451	1	0
context*	BcnK	HEK293T	optimized	1.8_LLTG	NA	LL*TG	CTTTTA*ACCGGG	1.77	AAG	0.5	2	10270	32629	28537	0.87459	1	0
context*	BcnK	HEK293T	optimized	1.8_LLTG	NA	LL*TG	CTTTTA*ACCGGG	1.77	AAG	0.5	3	10306	33558	28639	0.853418	1	0
context*	BcnK	HEK293T	optimized	1.8_LLTG	NA	LL*TG	CTTTTA*ACCGGG	1.77	AAG	0	1	10347	29968	27804	0.92779	1	0
context*	BcnK	HEK293T	optimized	1.8_LLTG	NA	LL*TG	CTTTTA*ACCGGG	1.77	AAG	0	2	10290	26558	24983	0.940696	1	0
context*	BcnK	HEK293T	optimized	1.8_LLTG	NA	LL*TG	CTTTTA*ACCGGG	1.77	AAG	0	3	10295	30071	26481	0.880616	1	0
context*	BcnK	HEK293T	optimized	1.9_LLQL	NA	LL*QL	CTTTTA*CAGTTG	1.9	TAG	0.5	1	7588	29849	6824	0.228617	0.249657	0.230968
context*	BcnK	HEK293T	optimized	1.9_LLQL	NA	LL*QL	CTTTTA*CAGTTG	1.9	TAG	0.5	2	9737	29733	7130	0.239801	0.25774	0.236342
context*	BcnK	HEK293T	optimized	1.9_LLQL	NA	LL*QL	CTTTTA*CAGTTG	1.9	TAG	0.5	3	8583	27778	6663	0.239866	0.267144	0.244182
context*	BcnK	HEK293T	optimized	1.9_LLQL	NA	LL*QL	CTTTTA*CAGTTG	1.9	TAG	0	1	8986	17025	338	0.0198532	0.0186891	0
context*	BcnK	HEK293T	optimized	1.9_LLQL	NA	LL*QL	CTTTTA*CAGTTG	1.9	TAG	0	2	10175	15041	340	0.0226049	0.0213979	0
context*	BcnK	HEK293T	optimized	1.9_LLQL	NA	LL*QL	CTTTTA*CAGTTG	1.9	TAG	0	3	10200	16521	354	0.0214273	0.0229621	0
context*	BcnK	HEK293T	optimized	1.9_LLQL	NA	LL*QL	CTTTTA*CAGTTG	1.9	AAG	0.5	1	7878	33071	30284	0.915727	1	0
context*	BcnK	HEK293T	optimized	1.9_LLQL	NA	LL*QL	CTTTTA*CAGTTG	1.9	AAG	0.5	2	8595	30861	28713	0.930398	1	0
context*	BcnK	HEK293T	optimized	1.9_LLQL	NA	LL*QL	CTTTTA*CAGTTG	1.9	AAG	0.5	3	7868	32465	29150	0.89789	1	0
context*	BcnK	HEK293T	optimized	1.9_LLQL	NA	LL*QL	CTTTTA*CAGTTG	1.9	AAG	0	1	7714	26186	27817	1.06229	1	0
context*	BcnK	HEK293T	optimized	1.9_LLQL	NA	LL*QL	CTTTTA*CAGTTG	1.9	AAG	0	2	10153	25599	27043	1.05641	1	0
context*	BcnK	HEK293T	optimized	1.9_LLQL	NA	LL*QL	CTTTTA*CAGTTG	1.9	AAG	0	3	10225	30325	28298	0.933157	1	0
context*	BcnK	HEK293T	additional	2.0_HLYL	NA	HL*YL	CACTTG*TACCTG	1.99	TAG	0.5	1	10156	29105	3185	0.109431	0.112937	0.098045
context*	BcnK	HEK293T	additional	2.0_HLYL	NA	HL*YL	CACTTG*TACCTG	1.99	TAG	0.5	2	10168	24661	3117	0.126394	0.130309	0.11609
context*	BcnK	HEK293T	additional	2.0_HLYL	NA	HL*YL	CACTTG*TACCTG	1.99	TAG	0.5	3	10207	27895	3362	0.120523	0.13628	0.121662
context*	BcnK	HEK293T	additional	2.0_HLYL	NA	HL*YL	CACTTG*TACCTG	1.99	TAG	0	1	10116	18500	249	0.0134595	0.0148922	0
context*	BcnK	HEK293T	additional	2.0_HLYL	NA	HL*YL	CACTTG*TACCTG	1.99	TAG	0	2	10168	19008	255	0.0134154	0.0142182	0
context*	BcnK	HEK293T	additional	2.0_HLYL	NA	HL*YL	CACTTG*TACCTG	1.99	TAG	0	3	10166	19018	247	0.0129877	0.0146175	0
context*	BcnK	HEK293T	additional	2.0_HLYL	NA	HL*YL	CACTTG*TACCTG	1.99	AAG	0.5	1	9875	32021	31027	0.968958	1	0
context*	BcnK	HEK293T	additional	2.0_HLYL	NA	HL*YL	CACTTG*TACCTG	1.99	AAG	0.5	2	9931	31489	30543	0.969958	1	0
context*	BcnK	HEK293T	additional	2.0_HLYL	NA	HL*YL	CACTTG*TACCTG	1.99	AAG	0.5	3	10225	36076	31905	0.884383	1	0
context*	BcnK	HEK293T	additional	2.0_HLYL	NA	HL*YL	CACTTG*TACCTG	1.99	AAG	0	1	10208	32628	29489	0.903794	1	0
context*	BcnK	HEK293T	additional	2.0_HLYL	NA	HL*YL	CACTTG*TACCTG	1.99	AAG	0	2	7904	29826	28142	0.943539	1	0
context*	BcnK	HEK293T	additional	2.0_HLYL	NA	HL*YL	CACTTG*TACCTG	1.99	AAG	0	3	10231	32413	28799	0.888502	1	0
context*	BcnK	HEK293T	optimized	2.2_LLSR	NA	LL*SR	CTTTTA*TCCAGG	2.16	TAG	0.5	1	10170	33902	5641	0.166391	0.166991	0.154992
context*	BcnK	HEK293T	optimized	2.2_LLSR	NA	LL*SR	CTTTTA*TCCAGG	2.16	TAG	0.5	2	10084	30415	5533	0.181917	0.183101	0.1683
context*	BcnK	HEK293T	optimized	2.2_LLSR	NA	LL*SR	CTTTTA*TCCAGG	2.16	TAG	0.5	3	8610	29316	5726	0.19532	0.208395	0.189282
context*	BcnK	HEK293T	optimized	2.2_LLSR	NA	LL*SR	CTTTTA*TCCAGG	2.16	TAG	0	1	10111	19709	264	0.0133949	0.0119993	0
context*	BcnK	HEK293T	optimized	2.2_LLSR	NA	LL*SR	CTTTTA*TCCAGG	2.16	TAG	0	2	10089	14308	237	0.0165642	0.0148011	0
context*	BcnK	HEK293T	optimized	2.2_LLSR	NA	LL*SR	CTTTTA*TCCAGG	2.16	TAG	0	3	10181	13404	242	0.0180543	0.0191125	0
context*	BcnK	HEK293T	optimized	2.2_LLSR	NA	LL*SR	CTTTTA*TCCAGG	2.16	AAG	0.5	1	7835	32572	32455	0.996408	1	0
context*	BcnK	HEK293T	optimized	2.2_LLSR	NA	LL*SR	CTTTTA*TCCAGG	2.16	AAG	0.5	2	10185	30768	30569	0.993532	1	0
context*	BcnK	HEK293T	optimized	2.2_LLSR	NA	LL*SR	CTTTTA*TCCAGG	2.16	AAG	0.5	3	9469	33312	31222	0.93726	1	0
context*	BcnK	HEK293T	optimized	2.2_LLSR	NA	LL*SR	CTTTTA*TCCAGG	2.16	AAG	0	1	10194	25201	28132	1.1163	1	0
context*	BcnK	HEK293T	optimized	2.2_LLSR	NA	LL*SR	CTTTTA*TCCAGG	2.16	AAG	0	2	10175	23842	26682	1.11912	1	0
context*	BcnK	HEK293T	optimized	2.2_LLSR	NA	LL*SR	CTTTTA*TCCAGG	2.16	AAG	0	3	10205	29044	27436	0.944636	1	0
context*	BcnK	HEK293T	optimized	2.3_SLRL	NA	SL*RL	TCTTTA*CGCTTG	2.35	TAG	0.5	1	7358	28006	5762	0.205742	0.215567	0.200463
context*	BcnK	HEK293T	optimized	2.3_SLRL	NA	SL*RL	TCTTTA*CGCTTG	2.35	TAG	0.5	2	5928	26400	5742	0.2175	0.225373	0.207766
context*	BcnK	HEK293T	optimized	2.3_SLRL	NA	SL*RL	TCTTTA*CGCTTG	2.35	TAG	0.5	3	5984	28487	6179	0.216906	0.225023	0.207072
context*	BcnK	HEK293T	optimized	2.3_SLRL	NA	SL*RL	TCTTTA*CGCTTG	2.35	TAG	0	1	9067	14450	247	0.0170934	0.0151039	0
context*	BcnK	HEK293T	optimized	2.3_SLRL	NA	SL*RL	TCTTTA*CGCTTG	2.35	TAG	0	2	6671	10695	224	0.0209444	0.0176077	0
context*	BcnK	HEK293T	optimized	2.3_SLRL	NA	SL*RL	TCTTTA*CGCTTG	2.35	TAG	0	3	6638	12825	244	0.0190253	0.0179518	0
context*	BcnK	HEK293T	optimized	2.3_SLRL	NA	SL*RL	TCTTTA*CGCTTG	2.35	AAG	0.5	1	4809	29027	27704	0.954422	1	0
context*	BcnK	HEK293T	optimized	2.3_SLRL	NA	SL*RL	TCTTTA*CGCTTG	2.35	AAG	0.5	2	4304	30257	29200	0.965066	1	0
context*	BcnK	HEK293T	optimized	2.3_SLRL	NA	SL*RL	TCTTTA*CGCTTG	2.35	AAG	0.5	3	5697	27388	26400	0.963926	1	0
context*	BcnK	HEK293T	optimized	2.3_SLRL	NA	SL*RL	TCTTTA*CGCTTG	2.35	AAG	0	1	6639	22176	25097	1.13172	1	0
context*	BcnK	HEK293T	optimized	2.3_SLRL	NA	SL*RL	TCTTTA*CGCTTG	2.35	AAG	0	2	5185	20269	24110	1.1895	1	0
context*	BcnK	HEK293T	optimized	2.3_SLRL	NA	SL*RL	TCTTTA*CGCTTG	2.35	AAG	0	3	6459	22975	24349	1.0598	1	0
context*	BcnK	HEK293T	optimized	2.6_LALA	NA	LA*LA	CTTGCA*CTCGCG	2.61	TAG	0.5	1	10072	29940	6935	0.23163	0.252038	0.235632
context*	BcnK	HEK293T	optimized	2.6_LALA	NA	LA*LA	CTTGCA*CTCGCG	2.61	TAG	0.5	2	8043	33458	7767	0.232142	0.251696	0.234005
context*	BcnK	HEK293T	optimized	2.6_LALA	NA	LA*LA	CTTGCA*CTCGCG	2.61	TAG	0.5	3	8283	34189	7930	0.231946	0.258079	0.237301
context*	BcnK	HEK293T	optimized	2.6_LALA	NA	LA*LA	CTTGCA*CTCGCG	2.61	TAG	0	1	10101	17061	310	0.0181701	0.0164064	0
context*	BcnK	HEK293T	optimized	2.6_LALA	NA	LA*LA	CTTGCA*CTCGCG	2.61	TAG	0	2	10131	15806	312	0.0197393	0.0176907	0
context*	BcnK	HEK293T	optimized	2.6_LALA	NA	LA*LA	CTTGCA*CTCGCG	2.61	TAG	0	3	7612	15463	307	0.0198538	0.0207775	0
context*	BcnK	HEK293T	optimized	2.6_LALA	NA	LA*LA	CTTGCA*CTCGCG	2.61	AAG	0.5	1	8861	37766	34708	0.919028	1	0
context*	BcnK	HEK293T	optimized	2.6_LALA	NA	LA*LA	CTTGCA*CTCGCG	2.61	AAG	0.5	2	7195	36607	33763	0.92231	1	0
context*	BcnK	HEK293T	optimized	2.6_LALA	NA	LA*LA	CTTGCA*CTCGCG	2.61	AAG	0.5	3	6314	36955	33213	0.898742	1	0
context*	BcnK	HEK293T	optimized	2.6_LALA	NA	LA*LA	CTTGCA*CTCGCG	2.61	AAG	0	1	7424	27768	30753	1.1075	1	0
context*	BcnK	HEK293T	optimized	2.6_LALA	NA	LA*LA	CTTGCA*CTCGCG	2.61	AAG	0	2	9712	27331	30496	1.1158	1	0
context*	BcnK	HEK293T	optimized	2.6_LALA	NA	LA*LA	CTTGCA*CTCGCG	2.61	AAG	0	3	9598	32844	31384	0.955547	1	0
context*	BcnK	HEK293T	optimized	2.7_RLPR	NA	RL*PR	CGTTTA*CCCAGG	2.71	TAG	0.5	1	9898	17652	509	0.0288353	0.0261913	0.0143275
context*	BcnK	HEK293T	optimized	2.7_RLPR	NA	RL*PR	CGTTTA*CCCAGG	2.71	TAG	0.5	2	9942	19226	599	0.0311557	0.0300048	0.0108168
context*	BcnK	HEK293T	optimized	2.7_RLPR	NA	RL*PR	CGTTTA*CCCAGG	2.71	TAG	0.5	3	9983	18591	572	0.0307676	0.0317232	0.0108404
context*	BcnK	HEK293T	optimized	2.7_RLPR	NA	RL*PR	CGTTTA*CCCAGG	2.71	TAG	0	1	9970	16677	277	0.0166097	0.0118638	0
context*	BcnK	HEK293T	optimized	2.7_RLPR	NA	RL*PR	CGTTTA*CCCAGG	2.71	TAG	0	2	9982	10785	259	0.0240148	0.019188	0
context*	BcnK	HEK293T	optimized	2.7_RLPR	NA	RL*PR	CGTTTA*CCCAGG	2.71	TAG	0	3	10018	14045	290	0.0206479	0.0208828	0
context*	BcnK	HEK293T	optimized	2.7_RLPR	NA	RL*PR	CGTTTA*CCCAGG	2.71	AAG	0.5	1	9995	27252	30003	1.10095	1	0
context*	BcnK	HEK293T	optimized	2.7_RLPR	NA	RL*PR	CGTTTA*CCCAGG	2.71	AAG	0.5	2	9999	28260	29344	1.03836	1	0
context*	BcnK	HEK293T	optimized	2.7_RLPR	NA	RL*PR	CGTTTA*CCCAGG	2.71	AAG	0.5	3	10102	30673	29749	0.969876	1	0
context*	BcnK	HEK293T	optimized	2.7_RLPR	NA	RL*PR	CGTTTA*CCCAGG	2.71	AAG	0	1	10049	18701	26182	1.40003	1	0
context*	BcnK	HEK293T	optimized	2.7_RLPR	NA	RL*PR	CGTTTA*CCCAGG	2.71	AAG	0	2	9986	21093	26399	1.25155	1	0
context*	BcnK	HEK293T	optimized	2.7_RLPR	NA	RL*PR	CGTTTA*CCCAGG	2.71	AAG	0	3	10094	28810	28486	0.988754	1	0
context*	BcnK	HEK293T	optimized	2.8_GGVR	NA	GG*VR	GGTGGA*GTCAGG	2.84	TAG	0.5	1	10201	26992	7164	0.265412	0.291853	0.267617
context*	BcnK	HEK293T	optimized	2.8_GGVR	NA	GG*VR	GGTGGA*GTCAGG	2.84	TAG	0.5	2	10200	27275	7332	0.268818	0.292901	0.265237
context*	BcnK	HEK293T	optimized	2.8_GGVR	NA	GG*VR	GGTGGA*GTCAGG	2.84	TAG	0.5	3	10209	27105	7400	0.273012	0.305824	0.275899
context*	BcnK	HEK293T	optimized	2.8_GGVR	NA	GG*VR	GGTGGA*GTCAGG	2.84	TAG	0	1	6305	7756	191	0.0246261	0.024236	0
context*	BcnK	HEK293T	optimized	2.8_GGVR	NA	GG*VR	GGTGGA*GTCAGG	2.84	TAG	0	2	10186	6878	189	0.0274789	0.0276637	0
context*	BcnK	HEK293T	optimized	2.8_GGVR	NA	GG*VR	GGTGGA*GTCAGG	2.84	TAG	0	3	7249	6464	183	0.0283106	0.0299252	0
context*	BcnK	HEK293T	optimized	2.8_GGVR	NA	GG*VR	GGTGGA*GTCAGG	2.84	AAG	0.5	1	9348	31855	28969	0.909402	1	0
context*	BcnK	HEK293T	optimized	2.8_GGVR	NA	GG*VR	GGTGGA*GTCAGG	2.84	AAG	0.5	2	10180	30758	28229	0.917777	1	0
context*	BcnK	HEK293T	optimized	2.8_GGVR	NA	GG*VR	GGTGGA*GTCAGG	2.84	AAG	0.5	3	10248	30236	26992	0.892711	1	0
context*	BcnK	HEK293T	optimized	2.8_GGVR	NA	GG*VR	GGTGGA*GTCAGG	2.84	AAG	0	1	9493	26155	26576	1.0161	1	0
context*	BcnK	HEK293T	optimized	2.8_GGVR	NA	GG*VR	GGTGGA*GTCAGG	2.84	AAG	0	2	10244	26943	26763	0.993319	1	0
context*	BcnK	HEK293T	optimized	2.8_GGVR	NA	GG*VR	GGTGGA*GTCAGG	2.84	AAG	0	3	10270	27839	26337	0.946047	1	0
context*	BcnK	HEK293T	optimized	2.8_LGGR	NA	LG*GR	CTTGGA*GGCAGG	2.8	TAG	0.5	1	6155	23165	6410	0.276711	0.248899	0.228381
context*	BcnK	HEK293T	optimized	2.8_LGGR	NA	LG*GR	CTTGGA*GGCAGG	2.8	TAG	0.5	2	7465	21465	6612	0.308036	0.263814	0.235931
context*	BcnK	HEK293T	optimized	2.8_LGGR	NA	LG*GR	CTTGGA*GGCAGG	2.8	TAG	0.5	3	5316	18985	6668	0.351225	0.361862	0.32434
context*	BcnK	HEK293T	optimized	2.8_LGGR	NA	LG*GR	CTTGGA*GGCAGG	2.8	TAG	0	1	7381	7053	187	0.0265135	0.0205183	0
context*	BcnK	HEK293T	optimized	2.8_LGGR	NA	LG*GR	CTTGGA*GGCAGG	2.8	TAG	0	2	9537	5166	172	0.0332946	0.0278827	0
context*	BcnK	HEK293T	optimized	2.8_LGGR	NA	LG*GR	CTTGGA*GGCAGG	2.8	TAG	0	3	5074	4089	162	0.0396185	0.0375212	0
context*	BcnK	HEK293T	optimized	2.8_LGGR	NA	LG*GR	CTTGGA*GGCAGG	2.8	AAG	0.5	1	9646	25515	28366	1.11174	1	0
context*	BcnK	HEK293T	optimized	2.8_LGGR	NA	LG*GR	CTTGGA*GGCAGG	2.8	AAG	0.5	2	8964	22580	26365	1.16763	1	0
context*	BcnK	HEK293T	optimized	2.8_LGGR	NA	LG*GR	CTTGGA*GGCAGG	2.8	AAG	0.5	3	9774	27964	27142	0.970605	1	0
context*	BcnK	HEK293T	optimized	2.8_LGGR	NA	LG*GR	CTTGGA*GGCAGG	2.8	AAG	0	1	9650	20076	25942	1.29219	1	0
context*	BcnK	HEK293T	optimized	2.8_LGGR	NA	LG*GR	CTTGGA*GGCAGG	2.8	AAG	0	2	9996	22113	26405	1.19409	1	0
context*	BcnK	HEK293T	optimized	2.8_LGGR	NA	LG*GR	CTTGGA*GGCAGG	2.8	AAG	0	3	9939	24474	25842	1.0559	1	0
context*	BcnK	HEK293T	optimized	2.8_RGIR	NA	RG*IR	CGTGGA*ATCAGG	2.85	TAG	0.5	1	10173	25054	4245	0.169434	0.173857	0.154271
context*	BcnK	HEK293T	optimized	2.8_RGIR	NA	RG*IR	CGTGGA*ATCAGG	2.85	TAG	0.5	2	10201	24193	4430	0.183111	0.182443	0.156251
context*	BcnK	HEK293T	optimized	2.8_RGIR	NA	RG*IR	CGTGGA*ATCAGG	2.85	TAG	0.5	3	10216	24103	4621	0.191719	0.207508	0.178876
context*	BcnK	HEK293T	optimized	2.8_RGIR	NA	RG*IR	CGTGGA*ATCAGG	2.85	TAG	0	1	10198	8017	184	0.0229512	0.0195855	0
context*	BcnK	HEK293T	optimized	2.8_RGIR	NA	RG*IR	CGTGGA*ATCAGG	2.85	TAG	0	2	10178	6659	181	0.0271813	0.0261913	0
context*	BcnK	HEK293T	optimized	2.8_RGIR	NA	RG*IR	CGTGGA*ATCAGG	2.85	TAG	0	3	10205	7221	192	0.0265891	0.0286318	0
context*	BcnK	HEK293T	optimized	2.8_RGIR	NA	RG*IR	CGTGGA*ATCAGG	2.85	AAG	0.5	1	10263	31528	30726	0.974562	1	0
context*	BcnK	HEK293T	optimized	2.8_RGIR	NA	RG*IR	CGTGGA*ATCAGG	2.85	AAG	0.5	2	10229	28670	28775	1.00366	1	0
context*	BcnK	HEK293T	optimized	2.8_RGIR	NA	RG*IR	CGTGGA*ATCAGG	2.85	AAG	0.5	3	10246	31845	29422	0.923913	1	0
context*	BcnK	HEK293T	optimized	2.8_RGIR	NA	RG*IR	CGTGGA*ATCAGG	2.85	AAG	0	1	10252	21426	25108	1.17185	1	0
context*	BcnK	HEK293T	optimized	2.8_RGIR	NA	RG*IR	CGTGGA*ATCAGG	2.85	AAG	0	2	10268	26007	26990	1.0378	1	0
context*	BcnK	HEK293T	optimized	2.8_RGIR	NA	RG*IR	CGTGGA*ATCAGG	2.85	AAG	0	3	10245	30907	28702	0.928657	1	0
context*	BcnK	HEK293T	additional	2.9_QGFR	NA	QG*FR	CAGGGG*TTCCGG	2.85	TAG	0.5	1	10247	25418	4449	0.175033	0.197398	0.176654
context*	BcnK	HEK293T	additional	2.9_QGFR	NA	QG*FR	CAGGGG*TTCCGG	2.85	TAG	0.5	2	6049	24963	5128	0.205424	0.227498	0.200785
context*	BcnK	HEK293T	additional	2.9_QGFR	NA	QG*FR	CAGGGG*TTCCGG	2.85	TAG	0.5	3	7014	24012	4913	0.204606	0.24411	0.212772
context*	BcnK	HEK293T	additional	2.9_QGFR	NA	QG*FR	CAGGGG*TTCCGG	2.85	TAG	0	1	9233	9981	203	0.0203386	0.0207435	0
context*	BcnK	HEK293T	additional	2.9_QGFR	NA	QG*FR	CAGGGG*TTCCGG	2.85	TAG	0	2	8451	6936	178	0.0256632	0.0267135	0
context*	BcnK	HEK293T	additional	2.9_QGFR	NA	QG*FR	CAGGGG*TTCCGG	2.85	TAG	0	3	5635	6173	166	0.0268913	0.0313382	0
context*	BcnK	HEK293T	additional	2.9_QGFR	NA	QG*FR	CAGGGG*TTCCGG	2.85	AAG	0.5	1	6784	39481	35008	0.886705	1	0
context*	BcnK	HEK293T	additional	2.9_QGFR	NA	QG*FR	CAGGGG*TTCCGG	2.85	AAG	0.5	2	9633	33299	30068	0.90297	1	0
context*	BcnK	HEK293T	additional	2.9_QGFR	NA	QG*FR	CAGGGG*TTCCGG	2.85	AAG	0.5	3	6827	42001	35204	0.838171	1	0
context*	BcnK	HEK293T	additional	2.9_QGFR	NA	QG*FR	CAGGGG*TTCCGG	2.85	AAG	0	1	8099	33050	32405	0.980484	1	0
context*	BcnK	HEK293T	additional	2.9_QGFR	NA	QG*FR	CAGGGG*TTCCGG	2.85	AAG	0	2	9445	31718	30471	0.960685	1	0
context*	BcnK	HEK293T	additional	2.9_QGFR	NA	QG*FR	CAGGGG*TTCCGG	2.85	AAG	0	3	8172	37125	31857	0.858101	1	0
context*	BcnK	HEK293T	optimized	3.0_RGCL	NA	RG*CL	CGTGGA*TGCTTG	3.04	TAG	0.5	1	9334	27522	5646	0.205145	0.229746	0.204856
context*	BcnK	HEK293T	optimized	3.0_RGCL	NA	RG*CL	CGTGGA*TGCTTG	3.04	TAG	0.5	2	7249	25909	5494	0.21205	0.240315	0.212902
context*	BcnK	HEK293T	optimized	3.0_RGCL	NA	RG*CL	CGTGGA*TGCTTG	3.04	TAG	0.5	3	5827	26936	5858	0.217478	0.24899	0.218916
context*	BcnK	HEK293T	optimized	3.0_RGCL	NA	RG*CL	CGTGGA*TGCTTG	3.04	TAG	0	1	7002	9435	220	0.0233174	0.0248896	0
context*	BcnK	HEK293T	optimized	3.0_RGCL	NA	RG*CL	CGTGGA*TGCTTG	3.04	TAG	0	2	7587	7504	196	0.0261194	0.0274125	0
context*	BcnK	HEK293T	optimized	3.0_RGCL	NA	RG*CL	CGTGGA*TGCTTG	3.04	TAG	0	3	7095	7312	192	0.0262582	0.030074	0
context*	BcnK	HEK293T	optimized	3.0_RGCL	NA	RG*CL	CGTGGA*TGCTTG	3.04	AAG	0.5	1	8282	34535	30837	0.89292	1	0
context*	BcnK	HEK293T	optimized	3.0_RGCL	NA	RG*CL	CGTGGA*TGCTTG	3.04	AAG	0.5	2	10330	33737	29769	0.882384	1	0
context*	BcnK	HEK293T	optimized	3.0_RGCL	NA	RG*CL	CGTGGA*TGCTTG	3.04	AAG	0.5	3	7357	35359	30884	0.873441	1	0
context*	BcnK	HEK293T	optimized	3.0_RGCL	NA	RG*CL	CGTGGA*TGCTTG	3.04	AAG	0	1	8361	28749	26933	0.936833	1	0
context*	BcnK	HEK293T	optimized	3.0_RGCL	NA	RG*CL	CGTGGA*TGCTTG	3.04	AAG	0	2	8450	26860	25593	0.952829	1	0
context*	BcnK	HEK293T	optimized	3.0_RGCL	NA	RG*CL	CGTGGA*TGCTTG	3.04	AAG	0	3	9605	31534	27533	0.873121	1	0
context*	BcnK	HEK293T	optimized	3.1_LGRR	NA	LG*RR	CTTGGA*CGCAGG	3.06	TAG	0.5	1	10099	25595	7577	0.296034	0.286612	0.257102
context*	BcnK	HEK293T	optimized	3.1_LGRR	NA	LG*RR	CTTGGA*CGCAGG	3.06	TAG	0.5	2	10166	26553	8204	0.308967	0.321384	0.292884
context*	BcnK	HEK293T	optimized	3.1_LGRR	NA	LG*RR	CTTGGA*CGCAGG	3.06	TAG	0.5	3	10248	27680	8571	0.309646	0.337364	0.309326
context*	BcnK	HEK293T	optimized	3.1_LGRR	NA	LG*RR	CTTGGA*CGCAGG	3.06	TAG	0	1	10072	8044	215	0.026728	0.0295098	0
context*	BcnK	HEK293T	optimized	3.1_LGRR	NA	LG*RR	CTTGGA*CGCAGG	3.06	TAG	0	2	10080	8728	223	0.02555	0.0285003	0
context*	BcnK	HEK293T	optimized	3.1_LGRR	NA	LG*RR	CTTGGA*CGCAGG	3.06	TAG	0	3	10122	9447	234	0.0247698	0.0280382	0
context*	BcnK	HEK293T	optimized	3.1_LGRR	NA	LG*RR	CTTGGA*CGCAGG	3.06	AAG	0.5	1	10252	25794	26642	1.03288	1	0
context*	BcnK	HEK293T	optimized	3.1_LGRR	NA	LG*RR	CTTGGA*CGCAGG	3.06	AAG	0.5	2	10164	28290	27197	0.961364	1	0
context*	BcnK	HEK293T	optimized	3.1_LGRR	NA	LG*RR	CTTGGA*CGCAGG	3.06	AAG	0.5	3	10205	28724	26364	0.917839	1	0
context*	BcnK	HEK293T	optimized	3.1_LGRR	NA	LG*RR	CTTGGA*CGCAGG	3.06	AAG	0	1	10162	27783	25164	0.905734	1	0
context*	BcnK	HEK293T	optimized	3.1_LGRR	NA	LG*RR	CTTGGA*CGCAGG	3.06	AAG	0	2	10164	29038	26032	0.89648	1	0
context*	BcnK	HEK293T	optimized	3.1_LGRR	NA	LG*RR	CTTGGA*CGCAGG	3.06	AAG	0	3	10161	28472	25153	0.883429	1	0
context*	BcnK	HEK293T	optimized	3.3_SSAG	NA	SS*AG	TCCTCC*GCCGGC	3.27	TAG	0.5	1	8589	30449	4954	0.162698	0.180729	0.165126
context*	BcnK	HEK293T	optimized	3.3_SSAG	NA	SS*AG	TCCTCC*GCCGGC	3.27	TAG	0.5	2	7141	30520	5316	0.174181	0.196345	0.181815
context*	BcnK	HEK293T	optimized	3.3_SSAG	NA	SS*AG	TCCTCC*GCCGGC	3.27	TAG	0.5	3	8861	31816	5383	0.169192	0.199629	0.180782
context*	BcnK	HEK293T	optimized	3.3_SSAG	NA	SS*AG	TCCTCC*GCCGGC	3.27	TAG	0	1	10212	14983	235	0.0156844	0.015604	0
context*	BcnK	HEK293T	optimized	3.3_SSAG	NA	SS*AG	TCCTCC*GCCGGC	3.27	TAG	0	2	9593	14967	219	0.0146322	0.0145302	0
context*	BcnK	HEK293T	optimized	3.3_SSAG	NA	SS*AG	TCCTCC*GCCGGC	3.27	TAG	0	3	8912	13480	215	0.0159496	0.0188463	0
context*	BcnK	HEK293T	optimized	3.3_SSAG	NA	SS*AG	TCCTCC*GCCGGC	3.27	AAG	0.5	1	10294	35502	31960	0.900231	1	0
context*	BcnK	HEK293T	optimized	3.3_SSAG	NA	SS*AG	TCCTCC*GCCGGC	3.27	AAG	0.5	2	10262	33574	29784	0.887115	1	0
context*	BcnK	HEK293T	optimized	3.3_SSAG	NA	SS*AG	TCCTCC*GCCGGC	3.27	AAG	0.5	3	10286	38290	32452	0.847532	1	0
context*	BcnK	HEK293T	optimized	3.3_SSAG	NA	SS*AG	TCCTCC*GCCGGC	3.27	AAG	0	1	10291	25404	25535	1.00516	1	0
context*	BcnK	HEK293T	optimized	3.3_SSAG	NA	SS*AG	TCCTCC*GCCGGC	3.27	AAG	0	2	10292	25936	26118	1.00702	1	0
context*	BcnK	HEK293T	optimized	3.3_SSAG	NA	SS*AG	TCCTCC*GCCGGC	3.27	AAG	0	3	10258	35568	30101	0.846294	1	0
context*	BcnK	HEK293T	optimized	3.4_RGLL	NA	RG*LL	CGTGGA*CTCTTG	3.43	TAG	0.5	1	9660	22502	5565	0.247311	0.205142	0.181769
context*	BcnK	HEK293T	optimized	3.4_RGLL	NA	RG*LL	CGTGGA*CTCTTG	3.43	TAG	0.5	2	7854	20050	5656	0.282095	0.244444	0.212071
context*	BcnK	HEK293T	optimized	3.4_RGLL	NA	RG*LL	CGTGGA*CTCTTG	3.43	TAG	0.5	3	7499	21595	5954	0.275712	0.272666	0.232267
context*	BcnK	HEK293T	optimized	3.4_RGLL	NA	RG*LL	CGTGGA*CTCTTG	3.43	TAG	0	1	9479	7219	246	0.0340767	0.0233727	0
context*	BcnK	HEK293T	optimized	3.4_RGLL	NA	RG*LL	CGTGGA*CTCTTG	3.43	TAG	0	2	7936	5155	231	0.0448109	0.0323725	0
context*	BcnK	HEK293T	optimized	3.4_RGLL	NA	RG*LL	CGTGGA*CTCTTG	3.43	TAG	0	3	7805	4982	229	0.0459655	0.0403987	0
context*	BcnK	HEK293T	optimized	3.4_RGLL	NA	RG*LL	CGTGGA*CTCTTG	3.43	AAG	0.5	1	7760	24664	29734	1.20556	1	0
context*	BcnK	HEK293T	optimized	3.4_RGLL	NA	RG*LL	CGTGGA*CTCTTG	3.43	AAG	0.5	2	8631	25658	29610	1.15403	1	0
context*	BcnK	HEK293T	optimized	3.4_RGLL	NA	RG*LL	CGTGGA*CTCTTG	3.43	AAG	0.5	3	8895	30167	30504	1.01117	1	0
context*	BcnK	HEK293T	optimized	3.4_RGLL	NA	RG*LL	CGTGGA*CTCTTG	3.43	AAG	0	1	9149	18536	27025	1.45797	1	0
context*	BcnK	HEK293T	optimized	3.4_RGLL	NA	RG*LL	CGTGGA*CTCTTG	3.43	AAG	0	2	9761	20311	28115	1.38423	1	0
context*	BcnK	HEK293T	optimized	3.4_RGLL	NA	RG*LL	CGTGGA*CTCTTG	3.43	AAG	0	3	9831	24478	27851	1.1378	1	0
context*	BcnK	HEK293T	additional	3.5_PGLI	NA	PG*LI	CCTGGG*CTCATA	3.47	TAG	0.5	1	10133	23685	6911	0.291788	0.30062	0.275679
context*	BcnK	HEK293T	additional	3.5_PGLI	NA	PG*LI	CCTGGG*CTCATA	3.47	TAG	0.5	2	10212	22768	7216	0.316936	0.337772	0.305387
context*	BcnK	HEK293T	additional	3.5_PGLI	NA	PG*LI	CCTGGG*CTCATA	3.47	TAG	0.5	3	10211	21990	6916	0.314507	0.35076	0.311377
context*	BcnK	HEK293T	additional	3.5_PGLI	NA	PG*LI	CCTGGG*CTCATA	3.47	TAG	0	1	10169	6756	190	0.0281231	0.0249417	0
context*	BcnK	HEK293T	additional	3.5_PGLI	NA	PG*LI	CCTGGG*CTCATA	3.47	TAG	0	2	10215	5125	185	0.0360976	0.0323855	0
context*	BcnK	HEK293T	additional	3.5_PGLI	NA	PG*LI	CCTGGG*CTCATA	3.47	TAG	0	3	9810	5077	185	0.0364388	0.0393832	0
context*	BcnK	HEK293T	additional	3.5_PGLI	NA	PG*LI	CCTGGG*CTCATA	3.47	AAG	0.5	1	8819	29169	28312	0.970619	1	0
context*	BcnK	HEK293T	additional	3.5_PGLI	NA	PG*LI	CCTGGG*CTCATA	3.47	AAG	0.5	2	10199	29666	27836	0.938313	1	0
context*	BcnK	HEK293T	additional	3.5_PGLI	NA	PG*LI	CCTGGG*CTCATA	3.47	AAG	0.5	3	9029	32151	28828	0.896644	1	0
context*	BcnK	HEK293T	additional	3.5_PGLI	NA	PG*LI	CCTGGG*CTCATA	3.47	AAG	0	1	9793	24397	27509	1.12756	1	0
context*	BcnK	HEK293T	additional	3.5_PGLI	NA	PG*LI	CCTGGG*CTCATA	3.47	AAG	0	2	9808	24917	27773	1.11462	1	0
context*	BcnK	HEK293T	additional	3.5_PGLI	NA	PG*LI	CCTGGG*CTCATA	3.47	AAG	0	3	10233	28357	26237	0.925239	1	0
context*	BcnK	HEK293T	best	3.7_HGLM	NA	HG*LM	CATGGA*CTCATG	3.7	TAG	0.5	1	6582	27538	9206	0.334302	0.38839	0.353395
context*	BcnK	HEK293T	best	3.7_HGLM	NA	HG*LM	CATGGA*CTCATG	3.7	TAG	0.5	2	6127	27552	9267	0.336346	0.380936	0.333918
context*	BcnK	HEK293T	best	3.7_HGLM	NA	HG*LM	CATGGA*CTCATG	3.7	TAG	0.5	3	4096	26771	9462	0.353442	0.426683	0.383042
context*	BcnK	HEK293T	best	3.7_HGLM	NA	HG*LM	CATGGA*CTCATG	3.7	TAG	0	1	8810	10050	324	0.0322388	0.034995	0
context*	BcnK	HEK293T	best	3.7_HGLM	NA	HG*LM	CATGGA*CTCATG	3.7	TAG	0	2	6148	7184	300	0.0417595	0.0470184	0
context*	BcnK	HEK293T	best	3.7_HGLM	NA	HG*LM	CATGGA*CTCATG	3.7	TAG	0	3	5243	8026	301	0.0375031	0.0436413	0
context*	BcnK	HEK293T	best	3.7_HGLM	NA	HG*LM	CATGGA*CTCATG	3.7	AAG	0.5	1	6766	43199	37183	0.860738	1	0
context*	BcnK	HEK293T	best	3.7_HGLM	NA	HG*LM	CATGGA*CTCATG	3.7	AAG	0.5	2	6551	34753	30685	0.882945	1	0
context*	BcnK	HEK293T	best	3.7_HGLM	NA	HG*LM	CATGGA*CTCATG	3.7	AAG	0.5	3	8094	42091	34866	0.828348	1	0
context*	BcnK	HEK293T	best	3.7_HGLM	NA	HG*LM	CATGGA*CTCATG	3.7	AAG	0	1	6893	32263	29722	0.921241	1	0
context*	BcnK	HEK293T	best	3.7_HGLM	NA	HG*LM	CATGGA*CTCATG	3.7	AAG	0	2	10305	34815	30921	0.888152	1	0
context*	BcnK	HEK293T	best	3.7_HGLM	NA	HG*LM	CATGGA*CTCATG	3.7	AAG	0	3	7134	34376	29541	0.85935	1	0
context*	BcnK	mESC	not_optimized	-0.2_RLPR	NA	RL*PR	AGGCTT*CCACGT	-0.2	TAG	0.5	1	6438	1556	69	0.0443445	0.0467973	0.0033196
context*	BcnK	mESC	not_optimized	-0.2_RLPR	NA	RL*PR	AGGCTT*CCACGT	-0.2	TAG	0.5	2	6791	1555	66.1	0.042508	0.0448033	0.00125661
context*	BcnK	mESC	not_optimized	-0.2_RLPR	NA	RL*PR	AGGCTT*CCACGT	-0.2	TAG	0.5	3	5553	1473	61.8	0.0419552	0.0438571	0.00100845
context*	BcnK	mESC	not_optimized	-0.2_RLPR	NA	RL*PR	AGGCTT*CCACGT	-0.2	TAG	0	1	6326	1461	60.2	0.0412047	0.0434777	0
context*	BcnK	mESC	not_optimized	-0.2_RLPR	NA	RL*PR	AGGCTT*CCACGT	-0.2	TAG	0	2	7122	1452	60.1	0.0413912	0.0435467	0
context*	BcnK	mESC	not_optimized	-0.2_RLPR	NA	RL*PR	AGGCTT*CCACGT	-0.2	TAG	0	3	6693	1457	60.3	0.0413864	0.0428487	0
context*	BcnK	mESC	not_optimized	-0.2_RLPR	NA	RL*PR	AGGCTT*CCACGT	-0.2	AAG	0.5	1	7079	2900	2748	0.947586	1	0
context*	BcnK	mESC	not_optimized	-0.2_RLPR	NA	RL*PR	AGGCTT*CCACGT	-0.2	AAG	0.5	2	5812	2889	2741	0.948771	1	0
context*	BcnK	mESC	not_optimized	-0.2_RLPR	NA	RL*PR	AGGCTT*CCACGT	-0.2	AAG	0.5	3	5577	3113	2978	0.956633	1	0
context*	BcnK	mESC	not_optimized	-0.2_RLPR	NA	RL*PR	AGGCTT*CCACGT	-0.2	AAG	0	1	8936	2850	2701	0.947719	1	0
context*	BcnK	mESC	not_optimized	-0.2_RLPR	NA	RL*PR	AGGCTT*CCACGT	-0.2	AAG	0	2	9076	2788	2650	0.950502	1	0
context*	BcnK	mESC	not_optimized	-0.2_RLPR	NA	RL*PR	AGGCTT*CCACGT	-0.2	AAG	0	3	7398	2901	2802	0.965874	1	0
context*	BcnK	mESC	not_optimized	-0.3_RGIR	NA	RG*IR	AGGGGT*ATACGT	-0.29	TAG	0.5	1	9814	1092	71.3	0.065293	0.0685234	0.00431563
context*	BcnK	mESC	not_optimized	-0.3_RGIR	NA	RG*IR	AGGGGT*ATACGT	-0.29	TAG	0.5	2	9804	1092	70.2	0.0642857	0.066557	0.00314977
context*	BcnK	mESC	not_optimized	-0.3_RGIR	NA	RG*IR	AGGGGT*ATACGT	-0.29	TAG	0.5	3	9768	1109	73.4	0.0661858	0.0685324	-0.000303749
context*	BcnK	mESC	not_optimized	-0.3_RGIR	NA	RG*IR	AGGGGT*ATACGT	-0.29	TAG	0	1	9836	882	55.3	0.0626984	0.0642077	0
context*	BcnK	mESC	not_optimized	-0.3_RGIR	NA	RG*IR	AGGGGT*ATACGT	-0.29	TAG	0	2	9823	880	55	0.0625	0.0634073	0
context*	BcnK	mESC	not_optimized	-0.3_RGIR	NA	RG*IR	AGGGGT*ATACGT	-0.29	TAG	0	3	9824	889	60.1	0.067604	0.0688361	0
context*	BcnK	mESC	not_optimized	-0.3_RGIR	NA	RG*IR	AGGGGT*ATACGT	-0.29	AAG	0.5	1	9823	2694	2567	0.952858	1	0
context*	BcnK	mESC	not_optimized	-0.3_RGIR	NA	RG*IR	AGGGGT*ATACGT	-0.29	AAG	0.5	2	9837	2608	2519	0.965874	1	0
context*	BcnK	mESC	not_optimized	-0.3_RGIR	NA	RG*IR	AGGGGT*ATACGT	-0.29	AAG	0.5	3	9803	2570	2482	0.965759	1	0
context*	BcnK	mESC	not_optimized	-0.3_RGIR	NA	RG*IR	AGGGGT*ATACGT	-0.29	AAG	0	1	9855	2595	2534	0.976493	1	0
context*	BcnK	mESC	not_optimized	-0.3_RGIR	NA	RG*IR	AGGGGT*ATACGT	-0.29	AAG	0	2	9795	2516	2480	0.985692	1	0
context*	BcnK	mESC	not_optimized	-0.3_RGIR	NA	RG*IR	AGGGGT*ATACGT	-0.29	AAG	0	3	9780	2570	2524	0.982101	1	0
context*	BcnK	mESC	additional	-0.6_LMKE	NA	LM*KE	TTAATG*AAGGAG	-0.56	TAG	0.5	1	9772	2651	147	0.0554508	0.0581237	0.0242992
context*	BcnK	mESC	additional	-0.6_LMKE	NA	LM*KE	TTAATG*AAGGAG	-0.56	TAG	0.5	2	9768	2664	155	0.0581832	0.0603593	0.0258217
context*	BcnK	mESC	additional	-0.6_LMKE	NA	LM*KE	TTAATG*AAGGAG	-0.56	TAG	0.5	3	9756	2590	141	0.0544402	0.0565857	0.0224326
context*	BcnK	mESC	additional	-0.6_LMKE	NA	LM*KE	TTAATG*AAGGAG	-0.56	TAG	0	1	9862	1573	50.9	0.0323586	0.0338245	0
context*	BcnK	mESC	additional	-0.6_LMKE	NA	LM*KE	TTAATG*AAGGAG	-0.56	TAG	0	2	9785	1549	51.1	0.032989	0.0345376	0
context*	BcnK	mESC	additional	-0.6_LMKE	NA	LM*KE	TTAATG*AAGGAG	-0.56	TAG	0	3	9763	1565	51	0.0325879	0.0341531	0
context*	BcnK	mESC	additional	-0.6_LMKE	NA	LM*KE	TTAATG*AAGGAG	-0.56	AAG	0.5	1	9730	3327	3174	0.954013	1	0
context*	BcnK	mESC	additional	-0.6_LMKE	NA	LM*KE	TTAATG*AAGGAG	-0.56	AAG	0.5	2	9672	3384	3262	0.963948	1	0
context*	BcnK	mESC	additional	-0.6_LMKE	NA	LM*KE	TTAATG*AAGGAG	-0.56	AAG	0.5	3	9673	3244	3121	0.962084	1	0
context*	BcnK	mESC	additional	-0.6_LMKE	NA	LM*KE	TTAATG*AAGGAG	-0.56	AAG	0	1	9709	3161	3024	0.956659	1	0
context*	BcnK	mESC	additional	-0.6_LMKE	NA	LM*KE	TTAATG*AAGGAG	-0.56	AAG	0	2	9684	3167	3025	0.955163	1	0
context*	BcnK	mESC	additional	-0.6_LMKE	NA	LM*KE	TTAATG*AAGGAG	-0.56	AAG	0	3	9716	3273	3123	0.95417	1	0
context*	BcnK	mESC	not_optimized	-0.8_LGRR	NA	LG*RR	TTGGGT*AGACGT	-0.77	TAG	0.5	1	9766	1046	67.1	0.0641491	0.0667444	0.00682969
context*	BcnK	mESC	not_optimized	-0.8_LGRR	NA	LG*RR	TTGGGT*AGACGT	-0.77	TAG	0.5	2	9795	1084	70.6	0.0651292	0.0668881	0.00609276
context*	BcnK	mESC	not_optimized	-0.8_LGRR	NA	LG*RR	TTGGGT*AGACGT	-0.77	TAG	0.5	3	9773	1046	67.5	0.0645315	0.0655905	0.00510414
context*	BcnK	mESC	not_optimized	-0.8_LGRR	NA	LG*RR	TTGGGT*AGACGT	-0.77	TAG	0	1	9787	785	45.8	0.0583439	0.0599147	0
context*	BcnK	mESC	not_optimized	-0.8_LGRR	NA	LG*RR	TTGGGT*AGACGT	-0.77	TAG	0	2	9750	796	46.8	0.058794	0.0607954	0
context*	BcnK	mESC	not_optimized	-0.8_LGRR	NA	LG*RR	TTGGGT*AGACGT	-0.77	TAG	0	3	9737	781	45.4	0.0581306	0.0604864	0
context*	BcnK	mESC	not_optimized	-0.8_LGRR	NA	LG*RR	TTGGGT*AGACGT	-0.77	AAG	0.5	1	9710	2829	2719	0.961117	1	0
context*	BcnK	mESC	not_optimized	-0.8_LGRR	NA	LG*RR	TTGGGT*AGACGT	-0.77	AAG	0.5	2	9679	2852	2777	0.973703	1	0
context*	BcnK	mESC	not_optimized	-0.8_LGRR	NA	LG*RR	TTGGGT*AGACGT	-0.77	AAG	0.5	3	9778	2973	2925	0.983855	1	0
context*	BcnK	mESC	not_optimized	-0.8_LGRR	NA	LG*RR	TTGGGT*AGACGT	-0.77	AAG	0	1	9815	2899	2823	0.973784	1	0
context*	BcnK	mESC	not_optimized	-0.8_LGRR	NA	LG*RR	TTGGGT*AGACGT	-0.77	AAG	0	2	9812	2825	2732	0.96708	1	0
context*	BcnK	mESC	not_optimized	-0.8_LGRR	NA	LG*RR	TTGGGT*AGACGT	-0.77	AAG	0	3	9747	2850	2739	0.961053	1	0
context*	BcnK	mESC	worst	-2.3_LNKD	NA	LN*KD	TTGAAT*AAAGAT	-2.27	TAG	0.5	1	9736	3001	154	0.0513162	0.0554569	0.0201867
context*	BcnK	mESC	worst	-2.3_LNKD	NA	LN*KD	TTGAAT*AAAGAT	-2.27	TAG	0.5	2	9724	2908	144	0.0495186	0.0527379	0.0169846
context*	BcnK	mESC	worst	-2.3_LNKD	NA	LN*KD	TTGAAT*AAAGAT	-2.27	TAG	0.5	3	8361	2915	147	0.0504288	0.0539767	0.0190669
context*	BcnK	mESC	worst	-2.3_LNKD	NA	LN*KD	TTGAAT*AAAGAT	-2.27	TAG	0	1	9790	1891	62.3	0.0329455	0.0352701	0
context*	BcnK	mESC	worst	-2.3_LNKD	NA	LN*KD	TTGAAT*AAAGAT	-2.27	TAG	0	2	9757	1842	61.9	0.0336048	0.0357533	0
context*	BcnK	mESC	worst	-2.3_LNKD	NA	LN*KD	TTGAAT*AAAGAT	-2.27	TAG	0	3	9239	1879	62.6	0.0333156	0.0349098	0
context*	BcnK	mESC	worst	-2.3_LNKD	NA	LN*KD	TTGAAT*AAAGAT	-2.27	AAG	0.5	1	9747	3201	2962	0.925336	1	0
context*	BcnK	mESC	worst	-2.3_LNKD	NA	LN*KD	TTGAAT*AAAGAT	-2.27	AAG	0.5	2	9722	3047	2861	0.938956	1	0
context*	BcnK	mESC	worst	-2.3_LNKD	NA	LN*KD	TTGAAT*AAAGAT	-2.27	AAG	0.5	3	9692	3271	3056	0.934271	1	0
context*	BcnK	mESC	worst	-2.3_LNKD	NA	LN*KD	TTGAAT*AAAGAT	-2.27	AAG	0	1	9779	2989	2792	0.934092	1	0
context*	BcnK	mESC	worst	-2.3_LNKD	NA	LN*KD	TTGAAT*AAAGAT	-2.27	AAG	0	2	9752	3012	2831	0.939907	1	0
context*	BcnK	mESC	worst	-2.3_LNKD	NA	LN*KD	TTGAAT*AAAGAT	-2.27	AAG	0	3	9757	3219	3072	0.954334	1	0
context*	BcnK	mESC	not_optimized	0.0_RGLL	NA	RG*LL	AGGGGT*TTACTT	-0.02	TAG	0.5	1	9883	1063	61.6	0.0579492	0.06281	0.00302595
context*	BcnK	mESC	not_optimized	0.0_RGLL	NA	RG*LL	AGGGGT*TTACTT	-0.02	TAG	0.5	2	9858	1027	60.5	0.0589094	0.0634554	0.0055706
context*	BcnK	mESC	not_optimized	0.0_RGLL	NA	RG*LL	AGGGGT*TTACTT	-0.02	TAG	0.5	3	9846	1035	60.7	0.0586473	0.0622539	0.00246819
context*	BcnK	mESC	not_optimized	0.0_RGLL	NA	RG*LL	AGGGGT*TTACTT	-0.02	TAG	0	1	9840	840	47.3	0.0563095	0.0597841	0
context*	BcnK	mESC	not_optimized	0.0_RGLL	NA	RG*LL	AGGGGT*TTACTT	-0.02	TAG	0	2	9846	843	45.6	0.0540925	0.0578848	0
context*	BcnK	mESC	not_optimized	0.0_RGLL	NA	RG*LL	AGGGGT*TTACTT	-0.02	TAG	0	3	9843	836	46.9	0.0561005	0.0597857	0
context*	BcnK	mESC	not_optimized	0.0_RGLL	NA	RG*LL	AGGGGT*TTACTT	-0.02	AAG	0.5	1	9864	2804	2587	0.922611	1	0
context*	BcnK	mESC	not_optimized	0.0_RGLL	NA	RG*LL	AGGGGT*TTACTT	-0.02	AAG	0.5	2	9867	2708	2514	0.92836	1	0
context*	BcnK	mESC	not_optimized	0.0_RGLL	NA	RG*LL	AGGGGT*TTACTT	-0.02	AAG	0.5	3	9850	2710	2553	0.942066	1	0
context*	BcnK	mESC	not_optimized	0.0_RGLL	NA	RG*LL	AGGGGT*TTACTT	-0.02	AAG	0	1	9823	2753	2593	0.941882	1	0
context*	BcnK	mESC	not_optimized	0.0_RGLL	NA	RG*LL	AGGGGT*TTACTT	-0.02	AAG	0	2	9847	2717	2539	0.934487	1	0
context*	BcnK	mESC	not_optimized	0.0_RGLL	NA	RG*LL	AGGGGT*TTACTT	-0.02	AAG	0	3	9852	2693	2527	0.938359	1	0
context*	BcnK	mESC	not_optimized	0.1_GGVR	NA	GG*VR	GGGGGT*GTACGT	0.13	TAG	0.5	1	9834	1137	96.2	0.0846086	0.0889725	0.0229873
context*	BcnK	mESC	not_optimized	0.1_GGVR	NA	GG*VR	GGGGGT*GTACGT	0.13	TAG	0.5	2	9860	1092	89.8	0.0822344	0.0860062	0.018645
context*	BcnK	mESC	not_optimized	0.1_GGVR	NA	GG*VR	GGGGGT*GTACGT	0.13	TAG	0.5	3	9838	1106	90.9	0.0821881	0.0857248	0.021148
context*	BcnK	mESC	not_optimized	0.1_GGVR	NA	GG*VR	GGGGGT*GTACGT	0.13	TAG	0	1	9872	714	45.8	0.0641457	0.0659853	0
context*	BcnK	mESC	not_optimized	0.1_GGVR	NA	GG*VR	GGGGGT*GTACGT	0.13	TAG	0	2	9878	714	46.6	0.0652661	0.0673611	0
context*	BcnK	mESC	not_optimized	0.1_GGVR	NA	GG*VR	GGGGGT*GTACGT	0.13	TAG	0	3	9889	741	46.5	0.062753	0.0645768	0
context*	BcnK	mESC	not_optimized	0.1_GGVR	NA	GG*VR	GGGGGT*GTACGT	0.13	AAG	0.5	1	9832	3099	2947	0.950952	1	0
context*	BcnK	mESC	not_optimized	0.1_GGVR	NA	GG*VR	GGGGGT*GTACGT	0.13	AAG	0.5	2	9860	3124	2987	0.956146	1	0
context*	BcnK	mESC	not_optimized	0.1_GGVR	NA	GG*VR	GGGGGT*GTACGT	0.13	AAG	0.5	3	9813	3151	3021	0.958743	1	0
context*	BcnK	mESC	not_optimized	0.1_GGVR	NA	GG*VR	GGGGGT*GTACGT	0.13	AAG	0	1	9837	3013	2929	0.972121	1	0
context*	BcnK	mESC	not_optimized	0.1_GGVR	NA	GG*VR	GGGGGT*GTACGT	0.13	AAG	0	2	9855	3151	3053	0.968899	1	0
context*	BcnK	mESC	not_optimized	0.1_GGVR	NA	GG*VR	GGGGGT*GTACGT	0.13	AAG	0	3	9840	3116	3028	0.971759	1	0
context*	BcnK	mESC	not_optimized	0.6_RGCL	NA	RG*CL	AGGGGT*TGTCTT	0.62	TAG	0.5	1	9814	1128	62	0.0549645	0.0587138	0.00379175
context*	BcnK	mESC	not_optimized	0.6_RGCL	NA	RG*CL	AGGGGT*TGTCTT	0.62	TAG	0.5	2	9796	1132	61.5	0.0543286	0.058323	0.00453322
context*	BcnK	mESC	not_optimized	0.6_RGCL	NA	RG*CL	AGGGGT*TGTCTT	0.62	TAG	0.5	3	9814	1127	62.7	0.0556344	0.0587794	0.00640499
context*	BcnK	mESC	not_optimized	0.6_RGCL	NA	RG*CL	AGGGGT*TGTCTT	0.62	TAG	0	1	9805	881	45.8	0.0519864	0.0549221	0
context*	BcnK	mESC	not_optimized	0.6_RGCL	NA	RG*CL	AGGGGT*TGTCTT	0.62	TAG	0	2	9842	892	45.4	0.0508969	0.0537898	0
context*	BcnK	mESC	not_optimized	0.6_RGCL	NA	RG*CL	AGGGGT*TGTCTT	0.62	TAG	0	3	9803	860	42.9	0.0498837	0.0523744	0
context*	BcnK	mESC	not_optimized	0.6_RGCL	NA	RG*CL	AGGGGT*TGTCTT	0.62	AAG	0.5	1	9818	2349	2199	0.936143	1	0
context*	BcnK	mESC	not_optimized	0.6_RGCL	NA	RG*CL	AGGGGT*TGTCTT	0.62	AAG	0.5	2	9802	2380	2217	0.931513	1	0
context*	BcnK	mESC	not_optimized	0.6_RGCL	NA	RG*CL	AGGGGT*TGTCTT	0.62	AAG	0.5	3	9800	2411	2282	0.946495	1	0
context*	BcnK	mESC	not_optimized	0.6_RGCL	NA	RG*CL	AGGGGT*TGTCTT	0.62	AAG	0	1	9822	2245	2125	0.946548	1	0
context*	BcnK	mESC	not_optimized	0.6_RGCL	NA	RG*CL	AGGGGT*TGTCTT	0.62	AAG	0	2	9827	2287	2164	0.946218	1	0
context*	BcnK	mESC	not_optimized	0.6_RGCL	NA	RG*CL	AGGGGT*TGTCTT	0.62	AAG	0	3	9809	2250	2143	0.952444	1	0
context*	BcnK	mESC	swap	0.8_LNLM	NA	LN*LM	TTGAAT*CTCATG	0.77	TAG	0.5	1	9856	2756	224	0.0812772	0.084308	0.0524234
context*	BcnK	mESC	swap	0.8_LNLM	NA	LN*LM	TTGAAT*CTCATG	0.77	TAG	0.5	2	9769	2517	207	0.0822408	0.0841841	0.0497386
context*	BcnK	mESC	swap	0.8_LNLM	NA	LN*LM	TTGAAT*CTCATG	0.77	TAG	0.5	3	9747	2503	214	0.0854974	0.0869686	0.0523578
context*	BcnK	mESC	swap	0.8_LNLM	NA	LN*LM	TTGAAT*CTCATG	0.77	TAG	0	1	9849	1484	46.3	0.0311995	0.0318846	0
context*	BcnK	mESC	swap	0.8_LNLM	NA	LN*LM	TTGAAT*CTCATG	0.77	TAG	0	2	9796	1418	46.2	0.0325811	0.0344455	0
context*	BcnK	mESC	swap	0.8_LNLM	NA	LN*LM	TTGAAT*CTCATG	0.77	TAG	0	3	9697	1375	46.4	0.0337455	0.0346107	0
context*	BcnK	mESC	swap	0.8_LNLM	NA	LN*LM	TTGAAT*CTCATG	0.77	AAG	0.5	1	9843	3199	3084	0.964051	1	0
context*	BcnK	mESC	swap	0.8_LNLM	NA	LN*LM	TTGAAT*CTCATG	0.77	AAG	0.5	2	9779	2989	2920	0.976915	1	0
context*	BcnK	mESC	swap	0.8_LNLM	NA	LN*LM	TTGAAT*CTCATG	0.77	AAG	0.5	3	9790	3074	3022	0.983084	1	0
context*	BcnK	mESC	swap	0.8_LNLM	NA	LN*LM	TTGAAT*CTCATG	0.77	AAG	0	1	9846	3025	2960	0.978512	1	0
context*	BcnK	mESC	swap	0.8_LNLM	NA	LN*LM	TTGAAT*CTCATG	0.77	AAG	0	2	9792	2956	2796	0.945873	1	0
context*	BcnK	mESC	swap	0.8_LNLM	NA	LN*LM	TTGAAT*CTCATG	0.77	AAG	0	3	9816	3000	2925	0.975	1	0
context*	BcnK	mESC	swap	0.9_HGKD	NA	HG*KD	CATGGA*AAAGAT	0.87	TAG	0.5	1	7641	832	103	0.123798	0.128081	0.0721956
context*	BcnK	mESC	swap	0.9_HGKD	NA	HG*KD	CATGGA*AAAGAT	0.87	TAG	0.5	2	7122	823	101	0.122722	0.126569	0.0665682
context*	BcnK	mESC	swap	0.9_HGKD	NA	HG*KD	CATGGA*AAAGAT	0.87	TAG	0.5	3	7069	833	105	0.12605	0.128733	0.0710739
context*	BcnK	mESC	swap	0.9_HGKD	NA	HG*KD	CATGGA*AAAGAT	0.87	TAG	0	1	8739	471	25.5	0.0541401	0.0558853	0
context*	BcnK	mESC	swap	0.9_HGKD	NA	HG*KD	CATGGA*AAAGAT	0.87	TAG	0	2	8740	472	26.6	0.0563559	0.0600007	0
context*	BcnK	mESC	swap	0.9_HGKD	NA	HG*KD	CATGGA*AAAGAT	0.87	TAG	0	3	6731	473	26.8	0.0566596	0.0576594	0
context*	BcnK	mESC	swap	0.9_HGKD	NA	HG*KD	CATGGA*AAAGAT	0.87	AAG	0.5	1	9735	2841	2746	0.966561	1	0
context*	BcnK	mESC	swap	0.9_HGKD	NA	HG*KD	CATGGA*AAAGAT	0.87	AAG	0.5	2	5417	2928	2839	0.969604	1	0
context*	BcnK	mESC	swap	0.9_HGKD	NA	HG*KD	CATGGA*AAAGAT	0.87	AAG	0.5	3	5494	2831	2772	0.979159	1	0
context*	BcnK	mESC	swap	0.9_HGKD	NA	HG*KD	CATGGA*AAAGAT	0.87	AAG	0	1	6736	2882	2792	0.968772	1	0
context*	BcnK	mESC	swap	0.9_HGKD	NA	HG*KD	CATGGA*AAAGAT	0.87	AAG	0	2	6450	2815	2644	0.939254	1	0
context*	BcnK	mESC	swap	0.9_HGKD	NA	HG*KD	CATGGA*AAAGAT	0.87	AAG	0	3	5573	2826	2777	0.982661	1	0
context*	BcnK	mESC	optimized	2.7_RLPR	NA	RL*PR	CGTTTA*CCCAGG	2.71	TAG	0.5	1	9854	1540	55.4	0.035974	0.0385896	0.000779724
context*	BcnK	mESC	optimized	2.7_RLPR	NA	RL*PR	CGTTTA*CCCAGG	2.71	TAG	0.5	2	9836	1554	56.7	0.0364865	0.0388365	0.00210424
context*	BcnK	mESC	optimized	2.7_RLPR	NA	RL*PR	CGTTTA*CCCAGG	2.71	TAG	0.5	3	9818	1529	55.1	0.0360366	0.0378316	-3.77478e-05
context*	BcnK	mESC	optimized	2.7_RLPR	NA	RL*PR	CGTTTA*CCCAGG	2.71	TAG	0	1	9213	1537	54.3	0.0353286	0.0378098	0
context*	BcnK	mESC	optimized	2.7_RLPR	NA	RL*PR	CGTTTA*CCCAGG	2.71	TAG	0	2	8978	1491	51.5	0.0345406	0.0367323	0
context*	BcnK	mESC	optimized	2.7_RLPR	NA	RL*PR	CGTTTA*CCCAGG	2.71	TAG	0	3	9632	1521	54.9	0.0360947	0.0378694	0
context*	BcnK	mESC	optimized	2.7_RLPR	NA	RL*PR	CGTTTA*CCCAGG	2.71	AAG	0.5	1	9836	2759	2572	0.932222	1	0
context*	BcnK	mESC	optimized	2.7_RLPR	NA	RL*PR	CGTTTA*CCCAGG	2.71	AAG	0.5	2	9767	2545	2391	0.939489	1	0
context*	BcnK	mESC	optimized	2.7_RLPR	NA	RL*PR	CGTTTA*CCCAGG	2.71	AAG	0.5	3	9772	2761	2630	0.952553	1	0
context*	BcnK	mESC	optimized	2.7_RLPR	NA	RL*PR	CGTTTA*CCCAGG	2.71	AAG	0	1	9711	2560	2392	0.934375	1	0
context*	BcnK	mESC	optimized	2.7_RLPR	NA	RL*PR	CGTTTA*CCCAGG	2.71	AAG	0	2	9473	2581	2427	0.940333	1	0
context*	BcnK	mESC	optimized	2.7_RLPR	NA	RL*PR	CGTTTA*CCCAGG	2.71	AAG	0	3	9841	2646	2522	0.953137	1	0
context*	BcnK	mESC	optimized	2.8_GGVR	NA	GG*VR	GGTGGA*GTCAGG	2.84	TAG	0.5	1	9652	1993	348	0.174611	0.187456	0.11512
context*	BcnK	mESC	optimized	2.8_GGVR	NA	GG*VR	GGTGGA*GTCAGG	2.84	TAG	0.5	2	9388	1979	343	0.17332	0.184882	0.114782
context*	BcnK	mESC	optimized	2.8_GGVR	NA	GG*VR	GGTGGA*GTCAGG	2.84	TAG	0.5	3	9789	2058	363	0.176385	0.186158	0.113883
context*	BcnK	mESC	optimized	2.8_GGVR	NA	GG*VR	GGTGGA*GTCAGG	2.84	TAG	0	1	9799	686	46.6	0.06793	0.0723362	0
context*	BcnK	mESC	optimized	2.8_GGVR	NA	GG*VR	GGTGGA*GTCAGG	2.84	TAG	0	2	9790	701	46.8	0.0667618	0.0700999	0
context*	BcnK	mESC	optimized	2.8_GGVR	NA	GG*VR	GGTGGA*GTCAGG	2.84	TAG	0	3	9652	668	46	0.0688623	0.0722756	0
context*	BcnK	mESC	optimized	2.8_GGVR	NA	GG*VR	GGTGGA*GTCAGG	2.84	AAG	0.5	1	9807	3123	2909	0.931476	1	0
context*	BcnK	mESC	optimized	2.8_GGVR	NA	GG*VR	GGTGGA*GTCAGG	2.84	AAG	0.5	2	9810	3198	2998	0.937461	1	0
context*	BcnK	mESC	optimized	2.8_GGVR	NA	GG*VR	GGTGGA*GTCAGG	2.84	AAG	0.5	3	9772	3238	3068	0.947499	1	0
context*	BcnK	mESC	optimized	2.8_GGVR	NA	GG*VR	GGTGGA*GTCAGG	2.84	AAG	0	1	9842	3070	2883	0.939088	1	0
context*	BcnK	mESC	optimized	2.8_GGVR	NA	GG*VR	GGTGGA*GTCAGG	2.84	AAG	0	2	9826	3087	2940	0.952381	1	0
context*	BcnK	mESC	optimized	2.8_GGVR	NA	GG*VR	GGTGGA*GTCAGG	2.84	AAG	0	3	9810	3155	3006	0.952773	1	0
context*	BcnK	mESC	optimized	2.8_RGIR	NA	RG*IR	CGTGGA*ATCAGG	2.85	TAG	0.5	1	9815	1394	124	0.0889526	0.0933762	0.0229768
context*	BcnK	mESC	optimized	2.8_RGIR	NA	RG*IR	CGTGGA*ATCAGG	2.85	TAG	0.5	2	9796	1376	122	0.0886628	0.0930075	0.0210562
context*	BcnK	mESC	optimized	2.8_RGIR	NA	RG*IR	CGTGGA*ATCAGG	2.85	TAG	0.5	3	9820	1345	120	0.0892193	0.0937239	0.0230173
context*	BcnK	mESC	optimized	2.8_RGIR	NA	RG*IR	CGTGGA*ATCAGG	2.85	TAG	0	1	9823	757	51.5	0.0680317	0.0703995	0
context*	BcnK	mESC	optimized	2.8_RGIR	NA	RG*IR	CGTGGA*ATCAGG	2.85	TAG	0	2	9816	748	51.8	0.0692513	0.0719513	0
context*	BcnK	mESC	optimized	2.8_RGIR	NA	RG*IR	CGTGGA*ATCAGG	2.85	TAG	0	3	9819	755	52.1	0.0690066	0.0707066	0
context*	BcnK	mESC	optimized	2.8_RGIR	NA	RG*IR	CGTGGA*ATCAGG	2.85	AAG	0.5	1	9773	3103	2956	0.952627	1	0
context*	BcnK	mESC	optimized	2.8_RGIR	NA	RG*IR	CGTGGA*ATCAGG	2.85	AAG	0.5	2	9787	2997	2857	0.953287	1	0
context*	BcnK	mESC	optimized	2.8_RGIR	NA	RG*IR	CGTGGA*ATCAGG	2.85	AAG	0.5	3	9757	3225	3070	0.951938	1	0
context*	BcnK	mESC	optimized	2.8_RGIR	NA	RG*IR	CGTGGA*ATCAGG	2.85	AAG	0	1	9804	3003	2902	0.966367	1	0
context*	BcnK	mESC	optimized	2.8_RGIR	NA	RG*IR	CGTGGA*ATCAGG	2.85	AAG	0	2	9808	3038	2924	0.962475	1	0
context*	BcnK	mESC	optimized	2.8_RGIR	NA	RG*IR	CGTGGA*ATCAGG	2.85	AAG	0	3	9758	3161	3085	0.975957	1	0
context*	BcnK	mESC	additional	2.9_QGFR	NA	QG*FR	CAGGGG*TTCCGG	2.85	TAG	0.5	1	9832	1125	103	0.0915556	0.0916567	0.023601
context*	BcnK	mESC	additional	2.9_QGFR	NA	QG*FR	CAGGGG*TTCCGG	2.85	TAG	0.5	2	9815	1137	104	0.0914688	0.0917515	0.0219545
context*	BcnK	mESC	additional	2.9_QGFR	NA	QG*FR	CAGGGG*TTCCGG	2.85	TAG	0.5	3	9827	1181	107	0.0906012	0.0900431	0.0226888
context*	BcnK	mESC	additional	2.9_QGFR	NA	QG*FR	CAGGGG*TTCCGG	2.85	TAG	0	1	9809	706	48.4	0.0685552	0.0680557	0
context*	BcnK	mESC	additional	2.9_QGFR	NA	QG*FR	CAGGGG*TTCCGG	2.85	TAG	0	2	9840	714	49.2	0.0689076	0.069797	0
context*	BcnK	mESC	additional	2.9_QGFR	NA	QG*FR	CAGGGG*TTCCGG	2.85	TAG	0	3	9819	701	46.9	0.0669044	0.0673543	0
context*	BcnK	mESC	additional	2.9_QGFR	NA	QG*FR	CAGGGG*TTCCGG	2.85	AAG	0.5	1	9795	2718	2715	0.998896	1	0
context*	BcnK	mESC	additional	2.9_QGFR	NA	QG*FR	CAGGGG*TTCCGG	2.85	AAG	0.5	2	9782	2596	2588	0.996918	1	0
context*	BcnK	mESC	additional	2.9_QGFR	NA	QG*FR	CAGGGG*TTCCGG	2.85	AAG	0.5	3	9831	2743	2760	1.0062	1	0
context*	BcnK	mESC	additional	2.9_QGFR	NA	QG*FR	CAGGGG*TTCCGG	2.85	AAG	0	1	9834	2725	2745	1.00734	1	0
context*	BcnK	mESC	additional	2.9_QGFR	NA	QG*FR	CAGGGG*TTCCGG	2.85	AAG	0	2	9804	2668	2634	0.987256	1	0
context*	BcnK	mESC	additional	2.9_QGFR	NA	QG*FR	CAGGGG*TTCCGG	2.85	AAG	0	3	9813	2695	2677	0.993321	1	0
context*	BcnK	mESC	optimized	3.0_RGCL	NA	RG*CL	CGTGGA*TGCTTG	3.04	TAG	0.5	1	9796	1935	243	0.125581	0.134764	0.0218706
context*	BcnK	mESC	optimized	3.0_RGCL	NA	RG*CL	CGTGGA*TGCTTG	3.04	TAG	0.5	2	9783	1882	236	0.125398	0.135097	0.0407856
context*	BcnK	mESC	optimized	3.0_RGCL	NA	RG*CL	CGTGGA*TGCTTG	3.04	TAG	0.5	3	9798	1873	234	0.124933	0.131639	0.0252933
context*	BcnK	mESC	optimized	3.0_RGCL	NA	RG*CL	CGTGGA*TGCTTG	3.04	TAG	0	1	9803	822	87.2	0.106083	0.112894	0
context*	BcnK	mESC	optimized	3.0_RGCL	NA	RG*CL	CGTGGA*TGCTTG	3.04	TAG	0	2	9795	812	71.7	0.0883005	0.0943114	0
context*	BcnK	mESC	optimized	3.0_RGCL	NA	RG*CL	CGTGGA*TGCTTG	3.04	TAG	0	3	9801	829	82.5	0.0995175	0.106346	0
context*	BcnK	mESC	optimized	3.0_RGCL	NA	RG*CL	CGTGGA*TGCTTG	3.04	AAG	0.5	1	9780	2803	2612	0.931859	1	0
context*	BcnK	mESC	optimized	3.0_RGCL	NA	RG*CL	CGTGGA*TGCTTG	3.04	AAG	0.5	2	9750	2772	2573	0.928211	1	0
context*	BcnK	mESC	optimized	3.0_RGCL	NA	RG*CL	CGTGGA*TGCTTG	3.04	AAG	0.5	3	9743	2768	2627	0.949061	1	0
context*	BcnK	mESC	optimized	3.0_RGCL	NA	RG*CL	CGTGGA*TGCTTG	3.04	AAG	0	1	9762	2652	2492	0.939668	1	0
context*	BcnK	mESC	optimized	3.0_RGCL	NA	RG*CL	CGTGGA*TGCTTG	3.04	AAG	0	2	9800	2683	2512	0.936265	1	0
context*	BcnK	mESC	optimized	3.0_RGCL	NA	RG*CL	CGTGGA*TGCTTG	3.04	AAG	0	3	9789	2710	2536	0.935793	1	0
context*	BcnK	mESC	optimized	3.1_LGRR	NA	LG*RR	CTTGGA*CGCAGG	3.06	TAG	0.5	1	9515	2258	420	0.186005	0.188011	0.122198
context*	BcnK	mESC	optimized	3.1_LGRR	NA	LG*RR	CTTGGA*CGCAGG	3.06	TAG	0.5	2	9652	2290	425	0.185589	0.187087	0.119703
context*	BcnK	mESC	optimized	3.1_LGRR	NA	LG*RR	CTTGGA*CGCAGG	3.06	TAG	0.5	3	8707	2314	433	0.187122	0.188761	0.122904
context*	BcnK	mESC	optimized	3.1_LGRR	NA	LG*RR	CTTGGA*CGCAGG	3.06	TAG	0	1	9279	690	44.6	0.0646377	0.0658124	0
context*	BcnK	mESC	optimized	3.1_LGRR	NA	LG*RR	CTTGGA*CGCAGG	3.06	TAG	0	2	9621	701	45.9	0.0654779	0.067384	0
context*	BcnK	mESC	optimized	3.1_LGRR	NA	LG*RR	CTTGGA*CGCAGG	3.06	TAG	0	3	8417	718	46.1	0.0642061	0.0658577	0
context*	BcnK	mESC	optimized	3.1_LGRR	NA	LG*RR	CTTGGA*CGCAGG	3.06	AAG	0.5	1	9737	2625	2597	0.989333	1	0
context*	BcnK	mESC	optimized	3.1_LGRR	NA	LG*RR	CTTGGA*CGCAGG	3.06	AAG	0.5	2	9769	2623	2602	0.991994	1	0
context*	BcnK	mESC	optimized	3.1_LGRR	NA	LG*RR	CTTGGA*CGCAGG	3.06	AAG	0.5	3	9768	2763	2739	0.991314	1	0
context*	BcnK	mESC	optimized	3.1_LGRR	NA	LG*RR	CTTGGA*CGCAGG	3.06	AAG	0	1	9770	2521	2476	0.98215	1	0
context*	BcnK	mESC	optimized	3.1_LGRR	NA	LG*RR	CTTGGA*CGCAGG	3.06	AAG	0	2	9730	2510	2439	0.971713	1	0
context*	BcnK	mESC	optimized	3.1_LGRR	NA	LG*RR	CTTGGA*CGCAGG	3.06	AAG	0	3	9674	2592	2527	0.974923	1	0
context*	BcnK	mESC	optimized	3.4_RGLL	NA	RG*LL	CGTGGA*CTCTTG	3.43	TAG	0.5	1	9852	1823	230	0.126166	0.135778	0.0697238
context*	BcnK	mESC	optimized	3.4_RGLL	NA	RG*LL	CGTGGA*CTCTTG	3.43	TAG	0.5	2	9843	1759	219	0.124503	0.132387	0.0689124
context*	BcnK	mESC	optimized	3.4_RGLL	NA	RG*LL	CGTGGA*CTCTTG	3.43	TAG	0.5	3	9857	1709	212	0.124049	0.129949	0.0655025
context*	BcnK	mESC	optimized	3.4_RGLL	NA	RG*LL	CGTGGA*CTCTTG	3.43	TAG	0	1	9852	803	50.1	0.062391	0.0660545	0
context*	BcnK	mESC	optimized	3.4_RGLL	NA	RG*LL	CGTGGA*CTCTTG	3.43	TAG	0	2	9855	798	48	0.0601504	0.0634742	0
context*	BcnK	mESC	optimized	3.4_RGLL	NA	RG*LL	CGTGGA*CTCTTG	3.43	TAG	0	3	9839	790	48.2	0.0610127	0.0644464	0
context*	BcnK	mESC	optimized	3.4_RGLL	NA	RG*LL	CGTGGA*CTCTTG	3.43	AAG	0.5	1	9855	2373	2205	0.929203	1	0
context*	BcnK	mESC	optimized	3.4_RGLL	NA	RG*LL	CGTGGA*CTCTTG	3.43	AAG	0.5	2	9834	2418	2274	0.940447	1	0
context*	BcnK	mESC	optimized	3.4_RGLL	NA	RG*LL	CGTGGA*CTCTTG	3.43	AAG	0.5	3	9813	2511	2397	0.9546	1	0
context*	BcnK	mESC	optimized	3.4_RGLL	NA	RG*LL	CGTGGA*CTCTTG	3.43	AAG	0	1	9857	2362	2231	0.944538	1	0
context*	BcnK	mESC	optimized	3.4_RGLL	NA	RG*LL	CGTGGA*CTCTTG	3.43	AAG	0	2	9856	2368	2244	0.947635	1	0
context*	BcnK	mESC	optimized	3.4_RGLL	NA	RG*LL	CGTGGA*CTCTTG	3.43	AAG	0	3	9840	2515	2381	0.94672	1	0
context*	BcnK	mESC	best	3.7_HGLM	NA	HG*LM	CATGGA*CTCATG	3.7	TAG	0.5	1	9767	1214	257	0.211697	0.223739	0.137299
context*	BcnK	mESC	best	3.7_HGLM	NA	HG*LM	CATGGA*CTCATG	3.7	TAG	0.5	2	9809	1220	260	0.213115	0.22116	0.133608
context*	BcnK	mESC	best	3.7_HGLM	NA	HG*LM	CATGGA*CTCATG	3.7	TAG	0.5	3	9848	1230	263	0.213821	0.222929	0.136737
context*	BcnK	mESC	best	3.7_HGLM	NA	HG*LM	CATGGA*CTCATG	3.7	TAG	0	1	9825	500	41.7	0.0834	0.0864404	0
context*	BcnK	mESC	best	3.7_HGLM	NA	HG*LM	CATGGA*CTCATG	3.7	TAG	0	2	9734	496	41.6	0.083871	0.0875526	0
context*	BcnK	mESC	best	3.7_HGLM	NA	HG*LM	CATGGA*CTCATG	3.7	TAG	0	3	9809	503	41.4	0.0823062	0.0861917	0
context*	BcnK	mESC	best	3.7_HGLM	NA	HG*LM	CATGGA*CTCATG	3.7	AAG	0.5	1	9807	3753	3551	0.946176	1	0
context*	BcnK	mESC	best	3.7_HGLM	NA	HG*LM	CATGGA*CTCATG	3.7	AAG	0.5	2	9766	3546	3417	0.963621	1	0
context*	BcnK	mESC	best	3.7_HGLM	NA	HG*LM	CATGGA*CTCATG	3.7	AAG	0.5	3	9735	3696	3545	0.959145	1	0
context*	BcnK	mESC	best	3.7_HGLM	NA	HG*LM	CATGGA*CTCATG	3.7	AAG	0	1	9754	3497	3374	0.964827	1	0
context*	BcnK	mESC	best	3.7_HGLM	NA	HG*LM	CATGGA*CTCATG	3.7	AAG	0	2	9756	3472	3326	0.957949	1	0
context*	BcnK	mESC	best	3.7_HGLM	NA	HG*LM	CATGGA*CTCATG	3.7	AAG	0	3	9776	3638	3474	0.95492	1	0
context*	DiazK	mESC	not_optimized	-0.2_RLPR	NA	RL*PR	AGGCTT*CCACGT	-0.2	TAG	0.5	1	9810	3183	351	0.110273	0.153693	0.107207
context*	DiazK	mESC	not_optimized	-0.2_RLPR	NA	RL*PR	AGGCTT*CCACGT	-0.2	TAG	0.5	2	9834	2795	324	0.115921	0.163971	0.11342
context*	DiazK	mESC	not_optimized	-0.2_RLPR	NA	RL*PR	AGGCTT*CCACGT	-0.2	TAG	0.5	3	9813	2759	330	0.119609	0.169884	0.119317
context*	DiazK	mESC	not_optimized	-0.2_RLPR	NA	RL*PR	AGGCTT*CCACGT	-0.2	TAG	0	1	9839	1445	47.3	0.0327336	0.0464867	0
context*	DiazK	mESC	not_optimized	-0.2_RLPR	NA	RL*PR	AGGCTT*CCACGT	-0.2	TAG	0	2	9849	1281	44.6	0.0348166	0.0505504	0
context*	DiazK	mESC	not_optimized	-0.2_RLPR	NA	RL*PR	AGGCTT*CCACGT	-0.2	TAG	0	3	9803	1235	43.2	0.0349798	0.0505667	0
context*	DiazK	mESC	not_optimized	-0.2_RLPR	NA	RL*PR	AGGCTT*CCACGT	-0.2	AAG	0.5	1	9676	1784	1280	0.717489	1	0
context*	DiazK	mESC	not_optimized	-0.2_RLPR	NA	RL*PR	AGGCTT*CCACGT	-0.2	AAG	0.5	2	9681	1795	1269	0.706964	1	0
context*	DiazK	mESC	not_optimized	-0.2_RLPR	NA	RL*PR	AGGCTT*CCACGT	-0.2	AAG	0.5	3	9650	1872	1318	0.70406	1	0
context*	DiazK	mESC	not_optimized	-0.2_RLPR	NA	RL*PR	AGGCTT*CCACGT	-0.2	AAG	0	1	9767	1832	1290	0.704148	1	0
context*	DiazK	mESC	not_optimized	-0.2_RLPR	NA	RL*PR	AGGCTT*CCACGT	-0.2	AAG	0	2	9736	1751	1206	0.688749	1	0
context*	DiazK	mESC	not_optimized	-0.2_RLPR	NA	RL*PR	AGGCTT*CCACGT	-0.2	AAG	0	3	9718	1807	1250	0.691754	1	0
context*	DiazK	mESC	not_optimized	-0.3_RGIR	NA	RG*IR	AGGGGT*ATACGT	-0.29	TAG	0.5	1	9804	1866	162	0.0868167	0.111566	0.0532106
context*	DiazK	mESC	not_optimized	-0.3_RGIR	NA	RG*IR	AGGGGT*ATACGT	-0.29	TAG	0.5	2	9842	1840	163	0.088587	0.113023	0.0535494
context*	DiazK	mESC	not_optimized	-0.3_RGIR	NA	RG*IR	AGGGGT*ATACGT	-0.29	TAG	0.5	3	9859	1854	162	0.0873786	0.112448	0.0496543
context*	DiazK	mESC	not_optimized	-0.3_RGIR	NA	RG*IR	AGGGGT*ATACGT	-0.29	TAG	0	1	9868	928	42	0.0452586	0.0583558	0
context*	DiazK	mESC	not_optimized	-0.3_RGIR	NA	RG*IR	AGGGGT*ATACGT	-0.29	TAG	0	2	9871	915	42.7	0.0466667	0.0594734	0
context*	DiazK	mESC	not_optimized	-0.3_RGIR	NA	RG*IR	AGGGGT*ATACGT	-0.29	TAG	0	3	9879	886	42.9	0.0484199	0.0627937	0
context*	DiazK	mESC	not_optimized	-0.3_RGIR	NA	RG*IR	AGGGGT*ATACGT	-0.29	AAG	0.5	1	9777	2024	1575	0.778162	1	0
context*	DiazK	mESC	not_optimized	-0.3_RGIR	NA	RG*IR	AGGGGT*ATACGT	-0.29	AAG	0.5	2	9737	2012	1577	0.783797	1	0
context*	DiazK	mESC	not_optimized	-0.3_RGIR	NA	RG*IR	AGGGGT*ATACGT	-0.29	AAG	0.5	3	9699	2162	1680	0.777058	1	0
context*	DiazK	mESC	not_optimized	-0.3_RGIR	NA	RG*IR	AGGGGT*ATACGT	-0.29	AAG	0	1	9776	2308	1790	0.775563	1	0
context*	DiazK	mESC	not_optimized	-0.3_RGIR	NA	RG*IR	AGGGGT*ATACGT	-0.29	AAG	0	2	9762	2178	1709	0.784665	1	0
context*	DiazK	mESC	not_optimized	-0.3_RGIR	NA	RG*IR	AGGGGT*ATACGT	-0.29	AAG	0	3	9755	2311	1782	0.771095	1	0
context*	DiazK	mESC	additional	-0.6_LMKE	NA	LM*KE	TTAATG*AAGGAG	-0.56	TAG	0.5	1	9847	3905	532	0.136236	0.164826	0.130993
context*	DiazK	mESC	additional	-0.6_LMKE	NA	LM*KE	TTAATG*AAGGAG	-0.56	TAG	0.5	2	9844	3955	532	0.134513	0.162368	0.128247
context*	DiazK	mESC	additional	-0.6_LMKE	NA	LM*KE	TTAATG*AAGGAG	-0.56	TAG	0.5	3	9832	3885	532	0.136937	0.165446	0.131637
context*	DiazK	mESC	additional	-0.6_LMKE	NA	LM*KE	TTAATG*AAGGAG	-0.56	TAG	0	1	9871	1627	47.2	0.0290105	0.033833	0
context*	DiazK	mESC	additional	-0.6_LMKE	NA	LM*KE	TTAATG*AAGGAG	-0.56	TAG	0	2	9876	1604	46.1	0.0287406	0.0341207	0
context*	DiazK	mESC	additional	-0.6_LMKE	NA	LM*KE	TTAATG*AAGGAG	-0.56	TAG	0	3	9889	1668	48.4	0.0290168	0.0338089	0
context*	DiazK	mESC	additional	-0.6_LMKE	NA	LM*KE	TTAATG*AAGGAG	-0.56	AAG	0.5	1	9846	2675	2211	0.826542	1	0
context*	DiazK	mESC	additional	-0.6_LMKE	NA	LM*KE	TTAATG*AAGGAG	-0.56	AAG	0.5	2	9840	2763	2289	0.828447	1	0
context*	DiazK	mESC	additional	-0.6_LMKE	NA	LM*KE	TTAATG*AAGGAG	-0.56	AAG	0.5	3	9871	2774	2296	0.827686	1	0
context*	DiazK	mESC	additional	-0.6_LMKE	NA	LM*KE	TTAATG*AAGGAG	-0.56	AAG	0	1	9856	2694	2310	0.857461	1	0
context*	DiazK	mESC	additional	-0.6_LMKE	NA	LM*KE	TTAATG*AAGGAG	-0.56	AAG	0	2	9903	2892	2436	0.842324	1	0
context*	DiazK	mESC	additional	-0.6_LMKE	NA	LM*KE	TTAATG*AAGGAG	-0.56	AAG	0	3	9888	3069	2634	0.85826	1	0
context*	DiazK	mESC	not_optimized	-0.8_LGRR	NA	LG*RR	TTGGGT*AGACGT	-0.77	TAG	0.5	1	9814	1411	126	0.0892984	0.106044	0.0427234
context*	DiazK	mESC	not_optimized	-0.8_LGRR	NA	LG*RR	TTGGGT*AGACGT	-0.77	TAG	0.5	2	9791	1403	131	0.0933714	0.110713	0.0456151
context*	DiazK	mESC	not_optimized	-0.8_LGRR	NA	LG*RR	TTGGGT*AGACGT	-0.77	TAG	0.5	3	9829	1379	127	0.0920957	0.107623	0.0431111
context*	DiazK	mESC	not_optimized	-0.8_LGRR	NA	LG*RR	TTGGGT*AGACGT	-0.77	TAG	0	1	9791	707	38.2	0.0540311	0.0633207	0
context*	DiazK	mESC	not_optimized	-0.8_LGRR	NA	LG*RR	TTGGGT*AGACGT	-0.77	TAG	0	2	9838	699	39.1	0.0559371	0.0650978	0
context*	DiazK	mESC	not_optimized	-0.8_LGRR	NA	LG*RR	TTGGGT*AGACGT	-0.77	TAG	0	3	9806	690	38.9	0.0563768	0.0645117	0
context*	DiazK	mESC	not_optimized	-0.8_LGRR	NA	LG*RR	TTGGGT*AGACGT	-0.77	AAG	0.5	1	9849	2837	2389	0.842087	1	0
context*	DiazK	mESC	not_optimized	-0.8_LGRR	NA	LG*RR	TTGGGT*AGACGT	-0.77	AAG	0.5	2	9831	2841	2396	0.843365	1	0
context*	DiazK	mESC	not_optimized	-0.8_LGRR	NA	LG*RR	TTGGGT*AGACGT	-0.77	AAG	0.5	3	9822	2925	2503	0.855726	1	0
context*	DiazK	mESC	not_optimized	-0.8_LGRR	NA	LG*RR	TTGGGT*AGACGT	-0.77	AAG	0	1	9816	2931	2501	0.853292	1	0
context*	DiazK	mESC	not_optimized	-0.8_LGRR	NA	LG*RR	TTGGGT*AGACGT	-0.77	AAG	0	2	9854	2878	2473	0.859277	1	0
context*	DiazK	mESC	not_optimized	-0.8_LGRR	NA	LG*RR	TTGGGT*AGACGT	-0.77	AAG	0	3	9836	3069	2682	0.8739	1	0
context*	DiazK	mESC	worst	-2.3_LNKD	NA	LN*KD	TTGAAT*AAAGAT	-2.27	TAG	0.5	1	9841	3290	337	0.102432	0.133117	0.0945431
context*	DiazK	mESC	worst	-2.3_LNKD	NA	LN*KD	TTGAAT*AAAGAT	-2.27	TAG	0.5	2	9885	3216	329	0.102301	0.132621	0.0945538
context*	DiazK	mESC	worst	-2.3_LNKD	NA	LN*KD	TTGAAT*AAAGAT	-2.27	TAG	0.5	3	9850	3232	344	0.106436	0.138125	0.0985584
context*	DiazK	mESC	worst	-2.3_LNKD	NA	LN*KD	TTGAAT*AAAGAT	-2.27	TAG	0	1	9844	1456	43.6	0.0299451	0.0385738	0
context*	DiazK	mESC	worst	-2.3_LNKD	NA	LN*KD	TTGAAT*AAAGAT	-2.27	TAG	0	2	9875	1498	44.5	0.0297063	0.0380666	0
context*	DiazK	mESC	worst	-2.3_LNKD	NA	LN*KD	TTGAAT*AAAGAT	-2.27	TAG	0	3	9887	1525	46.7	0.0306229	0.039567	0
context*	DiazK	mESC	worst	-2.3_LNKD	NA	LN*KD	TTGAAT*AAAGAT	-2.27	AAG	0.5	1	9778	2412	1856	0.769486	1	0
context*	DiazK	mESC	worst	-2.3_LNKD	NA	LN*KD	TTGAAT*AAAGAT	-2.27	AAG	0.5	2	9792	2432	1876	0.771382	1	0
context*	DiazK	mESC	worst	-2.3_LNKD	NA	LN*KD	TTGAAT*AAAGAT	-2.27	AAG	0.5	3	9824	2637	2032	0.770573	1	0
context*	DiazK	mESC	worst	-2.3_LNKD	NA	LN*KD	TTGAAT*AAAGAT	-2.27	AAG	0	1	9661	2338	1815	0.776304	1	0
context*	DiazK	mESC	worst	-2.3_LNKD	NA	LN*KD	TTGAAT*AAAGAT	-2.27	AAG	0	2	9618	2395	1869	0.780376	1	0
context*	DiazK	mESC	worst	-2.3_LNKD	NA	LN*KD	TTGAAT*AAAGAT	-2.27	AAG	0	3	9781	2672	2068	0.773952	1	0
context*	DiazK	mESC	not_optimized	0.0_RGLL	NA	RG*LL	AGGGGT*TTACTT	-0.02	TAG	0.5	1	9792	1749	172	0.0983419	0.141435	0.0677849
context*	DiazK	mESC	not_optimized	0.0_RGLL	NA	RG*LL	AGGGGT*TTACTT	-0.02	TAG	0.5	2	9810	1750	182	0.104	0.145617	0.069543
context*	DiazK	mESC	not_optimized	0.0_RGLL	NA	RG*LL	AGGGGT*TTACTT	-0.02	TAG	0.5	3	9776	1524	165	0.108268	0.155344	0.0788515
context*	DiazK	mESC	not_optimized	0.0_RGLL	NA	RG*LL	AGGGGT*TTACTT	-0.02	TAG	0	1	9788	825	42.1	0.0510303	0.0736497	0
context*	DiazK	mESC	not_optimized	0.0_RGLL	NA	RG*LL	AGGGGT*TTACTT	-0.02	TAG	0	2	9867	808	41.7	0.0516089	0.0760736	0
context*	DiazK	mESC	not_optimized	0.0_RGLL	NA	RG*LL	AGGGGT*TTACTT	-0.02	TAG	0	3	9868	767	40.4	0.0526727	0.0764927	0
context*	DiazK	mESC	not_optimized	0.0_RGLL	NA	RG*LL	AGGGGT*TTACTT	-0.02	AAG	0.5	1	9761	1815	1262	0.695317	1	0
context*	DiazK	mESC	not_optimized	0.0_RGLL	NA	RG*LL	AGGGGT*TTACTT	-0.02	AAG	0.5	2	9714	1753	1252	0.714204	1	0
context*	DiazK	mESC	not_optimized	0.0_RGLL	NA	RG*LL	AGGGGT*TTACTT	-0.02	AAG	0.5	3	9728	1904	1327	0.696954	1	0
context*	DiazK	mESC	not_optimized	0.0_RGLL	NA	RG*LL	AGGGGT*TTACTT	-0.02	AAG	0	1	9794	2022	1401	0.692878	1	0
context*	DiazK	mESC	not_optimized	0.0_RGLL	NA	RG*LL	AGGGGT*TTACTT	-0.02	AAG	0	2	9793	1959	1329	0.678407	1	0
context*	DiazK	mESC	not_optimized	0.0_RGLL	NA	RG*LL	AGGGGT*TTACTT	-0.02	AAG	0	3	9809	1991	1371	0.688599	1	0
context*	DiazK	mESC	not_optimized	0.1_GGVR	NA	GG*VR	GGGGGT*GTACGT	0.13	TAG	0.5	1	9869	2055	279	0.135766	0.171908	0.0994415
context*	DiazK	mESC	not_optimized	0.1_GGVR	NA	GG*VR	GGGGGT*GTACGT	0.13	TAG	0.5	2	9821	1906	266	0.139559	0.177246	0.10339
context*	DiazK	mESC	not_optimized	0.1_GGVR	NA	GG*VR	GGGGGT*GTACGT	0.13	TAG	0.5	3	9810	1876	262	0.139659	0.177882	0.104408
context*	DiazK	mESC	not_optimized	0.1_GGVR	NA	GG*VR	GGGGGT*GTACGT	0.13	TAG	0	1	9836	706	41	0.0580736	0.072467	0
context*	DiazK	mESC	not_optimized	0.1_GGVR	NA	GG*VR	GGGGGT*GTACGT	0.13	TAG	0	2	9822	674	39.2	0.0581602	0.0738557	0
context*	DiazK	mESC	not_optimized	0.1_GGVR	NA	GG*VR	GGGGGT*GTACGT	0.13	TAG	0	3	9847	679	39.3	0.0578792	0.0734744	0
context*	DiazK	mESC	not_optimized	0.1_GGVR	NA	GG*VR	GGGGGT*GTACGT	0.13	AAG	0.5	1	9785	2207	1743	0.78976	1	0
context*	DiazK	mESC	not_optimized	0.1_GGVR	NA	GG*VR	GGGGGT*GTACGT	0.13	AAG	0.5	2	9823	2234	1759	0.787377	1	0
context*	DiazK	mESC	not_optimized	0.1_GGVR	NA	GG*VR	GGGGGT*GTACGT	0.13	AAG	0.5	3	9797	2285	1794	0.78512	1	0
context*	DiazK	mESC	not_optimized	0.1_GGVR	NA	GG*VR	GGGGGT*GTACGT	0.13	AAG	0	1	9813	2462	1973	0.801381	1	0
context*	DiazK	mESC	not_optimized	0.1_GGVR	NA	GG*VR	GGGGGT*GTACGT	0.13	AAG	0	2	9826	2461	1938	0.787485	1	0
context*	DiazK	mESC	not_optimized	0.1_GGVR	NA	GG*VR	GGGGGT*GTACGT	0.13	AAG	0	3	9760	2530	1993	0.787747	1	0
context*	DiazK	mESC	not_optimized	0.6_RGCL	NA	RG*CL	AGGGGT*TGTCTT	0.62	TAG	0.5	1	9769	1662	146	0.087846	0.121087	0.0594719
context*	DiazK	mESC	not_optimized	0.6_RGCL	NA	RG*CL	AGGGGT*TGTCTT	0.62	TAG	0.5	2	9771	1632	146	0.0894608	0.121315	0.0548647
context*	DiazK	mESC	not_optimized	0.6_RGCL	NA	RG*CL	AGGGGT*TGTCTT	0.62	TAG	0.5	3	9804	1579	145	0.0918303	0.122363	0.0580878
context*	DiazK	mESC	not_optimized	0.6_RGCL	NA	RG*CL	AGGGGT*TGTCTT	0.62	TAG	0	1	9814	659	29.7	0.0450683	0.0616146	0
context*	DiazK	mESC	not_optimized	0.6_RGCL	NA	RG*CL	AGGGGT*TGTCTT	0.62	TAG	0	2	9817	641	31.1	0.0485179	0.06645	0
context*	DiazK	mESC	not_optimized	0.6_RGCL	NA	RG*CL	AGGGGT*TGTCTT	0.62	TAG	0	3	9743	611	29.4	0.0481178	0.0642751	0
context*	DiazK	mESC	not_optimized	0.6_RGCL	NA	RG*CL	AGGGGT*TGTCTT	0.62	AAG	0.5	1	9790	2080	1509	0.725481	1	0
context*	DiazK	mESC	not_optimized	0.6_RGCL	NA	RG*CL	AGGGGT*TGTCTT	0.62	AAG	0.5	2	9792	2068	1525	0.737428	1	0
context*	DiazK	mESC	not_optimized	0.6_RGCL	NA	RG*CL	AGGGGT*TGTCTT	0.62	AAG	0.5	3	9799	2104	1579	0.750475	1	0
context*	DiazK	mESC	not_optimized	0.6_RGCL	NA	RG*CL	AGGGGT*TGTCTT	0.62	AAG	0	1	9741	2022	1479	0.731454	1	0
context*	DiazK	mESC	not_optimized	0.6_RGCL	NA	RG*CL	AGGGGT*TGTCTT	0.62	AAG	0	2	9678	1964	1434	0.730143	1	0
context*	DiazK	mESC	not_optimized	0.6_RGCL	NA	RG*CL	AGGGGT*TGTCTT	0.62	AAG	0	3	9829	2180	1632	0.748624	1	0
context*	DiazK	mESC	swap	0.8_LNLM	NA	LN*LM	TTGAAT*CTCATG	0.77	TAG	0.5	1	9755	4074	846	0.207658	0.282722	0.243102
context*	DiazK	mESC	swap	0.8_LNLM	NA	LN*LM	TTGAAT*CTCATG	0.77	TAG	0.5	2	9784	3761	817	0.217229	0.294363	0.252257
context*	DiazK	mESC	swap	0.8_LNLM	NA	LN*LM	TTGAAT*CTCATG	0.77	TAG	0.5	3	9772	4000	878	0.2195	0.294408	0.251408
context*	DiazK	mESC	swap	0.8_LNLM	NA	LN*LM	TTGAAT*CTCATG	0.77	TAG	0	1	9852	1807	51.3	0.0283896	0.0396198	0
context*	DiazK	mESC	swap	0.8_LNLM	NA	LN*LM	TTGAAT*CTCATG	0.77	TAG	0	2	9841	1822	54.7	0.0300219	0.0421059	0
context*	DiazK	mESC	swap	0.8_LNLM	NA	LN*LM	TTGAAT*CTCATG	0.77	TAG	0	3	9752	1555	48.2	0.0309968	0.0429995	0
context*	DiazK	mESC	swap	0.8_LNLM	NA	LN*LM	TTGAAT*CTCATG	0.77	AAG	0.5	1	9701	2177	1599	0.734497	1	0
context*	DiazK	mESC	swap	0.8_LNLM	NA	LN*LM	TTGAAT*CTCATG	0.77	AAG	0.5	2	9782	2202	1625	0.737966	1	0
context*	DiazK	mESC	swap	0.8_LNLM	NA	LN*LM	TTGAAT*CTCATG	0.77	AAG	0.5	3	9795	2311	1723	0.745565	1	0
context*	DiazK	mESC	swap	0.8_LNLM	NA	LN*LM	TTGAAT*CTCATG	0.77	AAG	0	1	9642	2145	1537	0.71655	1	0
context*	DiazK	mESC	swap	0.8_LNLM	NA	LN*LM	TTGAAT*CTCATG	0.77	AAG	0	2	9646	2129	1518	0.713011	1	0
context*	DiazK	mESC	swap	0.8_LNLM	NA	LN*LM	TTGAAT*CTCATG	0.77	AAG	0	3	9593	2128	1534	0.720865	1	0
context*	DiazK	mESC	swap	0.9_HGKD	NA	HG*KD	CATGGA*AAAGAT	0.87	TAG	0.5	1	9815	1516	406	0.26781	0.33276	0.272186
context*	DiazK	mESC	swap	0.9_HGKD	NA	HG*KD	CATGGA*AAAGAT	0.87	TAG	0.5	2	9815	1505	413	0.274419	0.345153	0.281515
context*	DiazK	mESC	swap	0.9_HGKD	NA	HG*KD	CATGGA*AAAGAT	0.87	TAG	0.5	3	9801	1573	438	0.278449	0.356224	0.293405
context*	DiazK	mESC	swap	0.9_HGKD	NA	HG*KD	CATGGA*AAAGAT	0.87	TAG	0	1	9849	494	23.4	0.0473684	0.0605736	0
context*	DiazK	mESC	swap	0.9_HGKD	NA	HG*KD	CATGGA*AAAGAT	0.87	TAG	0	2	9876	499	24.5	0.0490982	0.0636379	0
context*	DiazK	mESC	swap	0.9_HGKD	NA	HG*KD	CATGGA*AAAGAT	0.87	TAG	0	3	9872	516	25.3	0.049031	0.0628191	0
context*	DiazK	mESC	swap	0.9_HGKD	NA	HG*KD	CATGGA*AAAGAT	0.87	AAG	0.5	1	9682	1911	1538	0.804814	1	0
context*	DiazK	mESC	swap	0.9_HGKD	NA	HG*KD	CATGGA*AAAGAT	0.87	AAG	0.5	2	9731	1864	1482	0.795064	1	0
context*	DiazK	mESC	swap	0.9_HGKD	NA	HG*KD	CATGGA*AAAGAT	0.87	AAG	0.5	3	9689	1942	1518	0.781668	1	0
context*	DiazK	mESC	swap	0.9_HGKD	NA	HG*KD	CATGGA*AAAGAT	0.87	AAG	0	1	9787	2133	1668	0.781997	1	0
context*	DiazK	mESC	swap	0.9_HGKD	NA	HG*KD	CATGGA*AAAGAT	0.87	AAG	0	2	9771	2079	1604	0.771525	1	0
context*	DiazK	mESC	swap	0.9_HGKD	NA	HG*KD	CATGGA*AAAGAT	0.87	AAG	0	3	9737	2073	1618	0.780511	1	0
context*	DiazK	mESC	optimized	2.7_RLPR	NA	RL*PR	CGTTTA*CCCAGG	2.71	TAG	0.5	1	9810	3551	527	0.148409	0.182815	0.145948
context*	DiazK	mESC	optimized	2.7_RLPR	NA	RL*PR	CGTTTA*CCCAGG	2.71	TAG	0.5	2	9811	3460	528	0.152601	0.189303	0.1516
context*	DiazK	mESC	optimized	2.7_RLPR	NA	RL*PR	CGTTTA*CCCAGG	2.71	TAG	0.5	3	9829	3486	537	0.154045	0.191633	0.154506
context*	DiazK	mESC	optimized	2.7_RLPR	NA	RL*PR	CGTTTA*CCCAGG	2.71	TAG	0	1	9820	1836	55.6	0.0302832	0.0368673	0
context*	DiazK	mESC	optimized	2.7_RLPR	NA	RL*PR	CGTTTA*CCCAGG	2.71	TAG	0	2	9876	1636	51.1	0.0312347	0.0377026	0
context*	DiazK	mESC	optimized	2.7_RLPR	NA	RL*PR	CGTTTA*CCCAGG	2.71	TAG	0	3	9878	1625	49.9	0.0307077	0.0371276	0
context*	DiazK	mESC	optimized	2.7_RLPR	NA	RL*PR	CGTTTA*CCCAGG	2.71	AAG	0.5	1	9842	2136	1734	0.811798	1	0
context*	DiazK	mESC	optimized	2.7_RLPR	NA	RL*PR	CGTTTA*CCCAGG	2.71	AAG	0.5	2	9834	2058	1659	0.806122	1	0
context*	DiazK	mESC	optimized	2.7_RLPR	NA	RL*PR	CGTTTA*CCCAGG	2.71	AAG	0.5	3	9826	2233	1795	0.803851	1	0
context*	DiazK	mESC	optimized	2.7_RLPR	NA	RL*PR	CGTTTA*CCCAGG	2.71	AAG	0	1	9790	2111	1734	0.821412	1	0
context*	DiazK	mESC	optimized	2.7_RLPR	NA	RL*PR	CGTTTA*CCCAGG	2.71	AAG	0	2	9810	2116	1753	0.82845	1	0
context*	DiazK	mESC	optimized	2.7_RLPR	NA	RL*PR	CGTTTA*CCCAGG	2.71	AAG	0	3	9834	2267	1875	0.827084	1	0
context*	DiazK	mESC	optimized	2.8_GGVR	NA	GG*VR	GGTGGA*GTCAGG	2.84	TAG	0.5	1	9827	3899	1429	0.366504	0.500356	0.407681
context*	DiazK	mESC	optimized	2.8_GGVR	NA	GG*VR	GGTGGA*GTCAGG	2.84	TAG	0.5	2	9820	3845	1438	0.373992	0.506962	0.411987
context*	DiazK	mESC	optimized	2.8_GGVR	NA	GG*VR	GGTGGA*GTCAGG	2.84	TAG	0.5	3	9879	3844	1429	0.371748	0.506362	0.412338
context*	DiazK	mESC	optimized	2.8_GGVR	NA	GG*VR	GGTGGA*GTCAGG	2.84	TAG	0	1	9885	779	50.9	0.0653402	0.0926746	0
context*	DiazK	mESC	optimized	2.8_GGVR	NA	GG*VR	GGTGGA*GTCAGG	2.84	TAG	0	2	9865	796	54.7	0.0687186	0.0949751	0
context*	DiazK	mESC	optimized	2.8_GGVR	NA	GG*VR	GGTGGA*GTCAGG	2.84	TAG	0	3	9880	789	53.8	0.0681876	0.0940244	0
context*	DiazK	mESC	optimized	2.8_GGVR	NA	GG*VR	GGTGGA*GTCAGG	2.84	AAG	0.5	1	9766	2127	1558	0.732487	1	0
context*	DiazK	mESC	optimized	2.8_GGVR	NA	GG*VR	GGTGGA*GTCAGG	2.84	AAG	0.5	2	9762	2116	1561	0.737713	1	0
context*	DiazK	mESC	optimized	2.8_GGVR	NA	GG*VR	GGTGGA*GTCAGG	2.84	AAG	0.5	3	9819	2272	1668	0.734155	1	0
context*	DiazK	mESC	optimized	2.8_GGVR	NA	GG*VR	GGTGGA*GTCAGG	2.84	AAG	0	1	9744	2119	1494	0.70505	1	0
context*	DiazK	mESC	optimized	2.8_GGVR	NA	GG*VR	GGTGGA*GTCAGG	2.84	AAG	0	2	9745	2145	1552	0.723543	1	0
context*	DiazK	mESC	optimized	2.8_GGVR	NA	GG*VR	GGTGGA*GTCAGG	2.84	AAG	0	3	9772	2249	1631	0.725211	1	0
context*	DiazK	mESC	optimized	2.8_RGIR	NA	RG*IR	CGTGGA*ATCAGG	2.85	TAG	0.5	1	9833	3921	870	0.221882	0.281377	0.216186
context*	DiazK	mESC	optimized	2.8_RGIR	NA	RG*IR	CGTGGA*ATCAGG	2.85	TAG	0.5	2	9871	4043	913	0.225822	0.284364	0.215588
context*	DiazK	mESC	optimized	2.8_RGIR	NA	RG*IR	CGTGGA*ATCAGG	2.85	TAG	0.5	3	9892	4069	899	0.220939	0.282388	0.216058
context*	DiazK	mESC	optimized	2.8_RGIR	NA	RG*IR	CGTGGA*ATCAGG	2.85	TAG	0	1	9851	990	51.2	0.0517172	0.0651909	0
context*	DiazK	mESC	optimized	2.8_RGIR	NA	RG*IR	CGTGGA*ATCAGG	2.85	TAG	0	2	9878	953	51.8	0.0543547	0.0687765	0
context*	DiazK	mESC	optimized	2.8_RGIR	NA	RG*IR	CGTGGA*ATCAGG	2.85	TAG	0	3	9886	955	50.1	0.0524607	0.0663303	0
context*	DiazK	mESC	optimized	2.8_RGIR	NA	RG*IR	CGTGGA*ATCAGG	2.85	AAG	0.5	1	9687	2185	1723	0.788558	1	0
context*	DiazK	mESC	optimized	2.8_RGIR	NA	RG*IR	CGTGGA*ATCAGG	2.85	AAG	0.5	2	9672	2215	1759	0.794131	1	0
context*	DiazK	mESC	optimized	2.8_RGIR	NA	RG*IR	CGTGGA*ATCAGG	2.85	AAG	0.5	3	9798	2431	1902	0.782394	1	0
context*	DiazK	mESC	optimized	2.8_RGIR	NA	RG*IR	CGTGGA*ATCAGG	2.85	AAG	0	1	9732	2245	1781	0.793319	1	0
context*	DiazK	mESC	optimized	2.8_RGIR	NA	RG*IR	CGTGGA*ATCAGG	2.85	AAG	0	2	9707	2332	1843	0.790309	1	0
context*	DiazK	mESC	optimized	2.8_RGIR	NA	RG*IR	CGTGGA*ATCAGG	2.85	AAG	0	3	9716	2506	1982	0.790902	1	0
context*	DiazK	mESC	additional	2.9_QGFR	NA	QG*FR	CAGGGG*TTCCGG	2.85	TAG	0.5	1	9724	1415	204	0.14417	0.176821	0.103154
context*	DiazK	mESC	additional	2.9_QGFR	NA	QG*FR	CAGGGG*TTCCGG	2.85	TAG	0.5	2	9834	1282	190	0.148206	0.181255	0.104162
context*	DiazK	mESC	additional	2.9_QGFR	NA	QG*FR	CAGGGG*TTCCGG	2.85	TAG	0.5	3	9846	1337	204	0.15258	0.188848	0.115641
context*	DiazK	mESC	additional	2.9_QGFR	NA	QG*FR	CAGGGG*TTCCGG	2.85	TAG	0	1	9835	510	31.9	0.062549	0.0736671	0
context*	DiazK	mESC	additional	2.9_QGFR	NA	QG*FR	CAGGGG*TTCCGG	2.85	TAG	0	2	9834	492	32.1	0.0652439	0.0770936	0
context*	DiazK	mESC	additional	2.9_QGFR	NA	QG*FR	CAGGGG*TTCCGG	2.85	TAG	0	3	9802	493	31.1	0.0630832	0.0732067	0
context*	DiazK	mESC	additional	2.9_QGFR	NA	QG*FR	CAGGGG*TTCCGG	2.85	AAG	0.5	1	9835	2399	1956	0.81534	1	0
context*	DiazK	mESC	additional	2.9_QGFR	NA	QG*FR	CAGGGG*TTCCGG	2.85	AAG	0.5	2	9836	2457	2009	0.817664	1	0
context*	DiazK	mESC	additional	2.9_QGFR	NA	QG*FR	CAGGGG*TTCCGG	2.85	AAG	0.5	3	9826	2489	2011	0.807955	1	0
context*	DiazK	mESC	additional	2.9_QGFR	NA	QG*FR	CAGGGG*TTCCGG	2.85	AAG	0	1	9847	2763	2346	0.849077	1	0
context*	DiazK	mESC	additional	2.9_QGFR	NA	QG*FR	CAGGGG*TTCCGG	2.85	AAG	0	2	9850	2726	2307	0.846295	1	0
context*	DiazK	mESC	additional	2.9_QGFR	NA	QG*FR	CAGGGG*TTCCGG	2.85	AAG	0	3	9871	2907	2505	0.861713	1	0
context*	DiazK	mESC	optimized	3.0_RGCL	NA	RG*CL	CGTGGA*TGCTTG	3.04	TAG	0.5	1	9782	3664	1004	0.274018	0.398886	0.319857
context*	DiazK	mESC	optimized	3.0_RGCL	NA	RG*CL	CGTGGA*TGCTTG	3.04	TAG	0.5	2	9825	3521	996	0.282874	0.404633	0.328131
context*	DiazK	mESC	optimized	3.0_RGCL	NA	RG*CL	CGTGGA*TGCTTG	3.04	TAG	0.5	3	9800	3596	997	0.277253	0.393333	0.310002
context*	DiazK	mESC	optimized	3.0_RGCL	NA	RG*CL	CGTGGA*TGCTTG	3.04	TAG	0	1	9826	740	39.9	0.0539189	0.079029	0
context*	DiazK	mESC	optimized	3.0_RGCL	NA	RG*CL	CGTGGA*TGCTTG	3.04	TAG	0	2	9826	684	35.5	0.0519006	0.0765018	0
context*	DiazK	mESC	optimized	3.0_RGCL	NA	RG*CL	CGTGGA*TGCTTG	3.04	TAG	0	3	9830	675	38.9	0.0576296	0.0833315	0
context*	DiazK	mESC	optimized	3.0_RGCL	NA	RG*CL	CGTGGA*TGCTTG	3.04	AAG	0.5	1	9858	2070	1422	0.686956	1	0
context*	DiazK	mESC	optimized	3.0_RGCL	NA	RG*CL	CGTGGA*TGCTTG	3.04	AAG	0.5	2	9792	1974	1380	0.699088	1	0
context*	DiazK	mESC	optimized	3.0_RGCL	NA	RG*CL	CGTGGA*TGCTTG	3.04	AAG	0.5	3	9816	2111	1488	0.704879	1	0
context*	DiazK	mESC	optimized	3.0_RGCL	NA	RG*CL	CGTGGA*TGCTTG	3.04	AAG	0	1	9794	1923	1312	0.682267	1	0
context*	DiazK	mESC	optimized	3.0_RGCL	NA	RG*CL	CGTGGA*TGCTTG	3.04	AAG	0	2	9785	1928	1308	0.678423	1	0
context*	DiazK	mESC	optimized	3.0_RGCL	NA	RG*CL	CGTGGA*TGCTTG	3.04	AAG	0	3	9819	2088	1444	0.691571	1	0
context*	DiazK	mESC	optimized	3.1_LGRR	NA	LG*RR	CTTGGA*CGCAGG	3.06	TAG	0.5	1	9837	3518	1305	0.370949	0.485915	0.403082
context*	DiazK	mESC	optimized	3.1_LGRR	NA	LG*RR	CTTGGA*CGCAGG	3.06	TAG	0.5	2	9841	3433	1290	0.375765	0.483953	0.404289
context*	DiazK	mESC	optimized	3.1_LGRR	NA	LG*RR	CTTGGA*CGCAGG	3.06	TAG	0.5	3	9847	3522	1310	0.371948	0.473857	0.394788
context*	DiazK	mESC	optimized	3.1_LGRR	NA	LG*RR	CTTGGA*CGCAGG	3.06	TAG	0	1	9829	663	41.6	0.0627451	0.0828335	0
context*	DiazK	mESC	optimized	3.1_LGRR	NA	LG*RR	CTTGGA*CGCAGG	3.06	TAG	0	2	9811	644	39.9	0.0619565	0.0796639	0
context*	DiazK	mESC	optimized	3.1_LGRR	NA	LG*RR	CTTGGA*CGCAGG	3.06	TAG	0	3	9834	622	38.4	0.0617363	0.0790696	0
context*	DiazK	mESC	optimized	3.1_LGRR	NA	LG*RR	CTTGGA*CGCAGG	3.06	AAG	0.5	1	9750	2033	1552	0.763404	1	0
context*	DiazK	mESC	optimized	3.1_LGRR	NA	LG*RR	CTTGGA*CGCAGG	3.06	AAG	0.5	2	9817	2089	1622	0.776448	1	0
context*	DiazK	mESC	optimized	3.1_LGRR	NA	LG*RR	CTTGGA*CGCAGG	3.06	AAG	0.5	3	9763	2111	1657	0.784936	1	0
context*	DiazK	mESC	optimized	3.1_LGRR	NA	LG*RR	CTTGGA*CGCAGG	3.06	AAG	0	1	9697	2004	1518	0.757485	1	0
context*	DiazK	mESC	optimized	3.1_LGRR	NA	LG*RR	CTTGGA*CGCAGG	3.06	AAG	0	2	9764	2047	1592	0.777724	1	0
context*	DiazK	mESC	optimized	3.1_LGRR	NA	LG*RR	CTTGGA*CGCAGG	3.06	AAG	0	3	9786	2217	1731	0.780785	1	0
context*	DiazK	mESC	optimized	3.4_RGLL	NA	RG*LL	CGTGGA*CTCTTG	3.43	TAG	0.5	1	9737	3227	1243	0.385188	0.523337	0.436577
context*	DiazK	mESC	optimized	3.4_RGLL	NA	RG*LL	CGTGGA*CTCTTG	3.43	TAG	0.5	2	9817	3504	1312	0.374429	0.515635	0.434489
context*	DiazK	mESC	optimized	3.4_RGLL	NA	RG*LL	CGTGGA*CTCTTG	3.43	TAG	0.5	3	9831	3487	1297	0.371953	0.511824	0.425115
context*	DiazK	mESC	optimized	3.4_RGLL	NA	RG*LL	CGTGGA*CTCTTG	3.43	TAG	0	1	9844	858	54.3	0.0632867	0.0867602	0
context*	DiazK	mESC	optimized	3.4_RGLL	NA	RG*LL	CGTGGA*CTCTTG	3.43	TAG	0	2	9862	922	54.5	0.0591106	0.0811459	0
context*	DiazK	mESC	optimized	3.4_RGLL	NA	RG*LL	CGTGGA*CTCTTG	3.43	TAG	0	3	9850	900	56.6	0.0628889	0.0867091	0
context*	DiazK	mESC	optimized	3.4_RGLL	NA	RG*LL	CGTGGA*CTCTTG	3.43	AAG	0.5	1	9712	1860	1369	0.736021	1	0
context*	DiazK	mESC	optimized	3.4_RGLL	NA	RG*LL	CGTGGA*CTCTTG	3.43	AAG	0.5	2	9758	1866	1355	0.726152	1	0
context*	DiazK	mESC	optimized	3.4_RGLL	NA	RG*LL	CGTGGA*CTCTTG	3.43	AAG	0.5	3	9790	1976	1436	0.726721	1	0
context*	DiazK	mESC	optimized	3.4_RGLL	NA	RG*LL	CGTGGA*CTCTTG	3.43	AAG	0	1	9738	1800	1313	0.729444	1	0
context*	DiazK	mESC	optimized	3.4_RGLL	NA	RG*LL	CGTGGA*CTCTTG	3.43	AAG	0	2	9710	1856	1352	0.728448	1	0
context*	DiazK	mESC	optimized	3.4_RGLL	NA	RG*LL	CGTGGA*CTCTTG	3.43	AAG	0	3	9713	1922	1394	0.725286	1	0
context*	DiazK	mESC	best	3.7_HGLM	NA	HG*LM	CATGGA*CTCATG	3.7	TAG	0.5	1	9829	2182	958	0.439047	0.617809	0.541558
context*	DiazK	mESC	best	3.7_HGLM	NA	HG*LM	CATGGA*CTCATG	3.7	TAG	0.5	2	9880	2188	971	0.443784	0.622623	0.54228
context*	DiazK	mESC	best	3.7_HGLM	NA	HG*LM	CATGGA*CTCATG	3.7	TAG	0.5	3	9864	2247	1024	0.455719	0.643174	0.56609
context*	DiazK	mESC	best	3.7_HGLM	NA	HG*LM	CATGGA*CTCATG	3.7	TAG	0	1	9888	558	29.7	0.0532258	0.0762516	0
context*	DiazK	mESC	best	3.7_HGLM	NA	HG*LM	CATGGA*CTCATG	3.7	TAG	0	2	9881	547	30.9	0.0564899	0.0803429	0
context*	DiazK	mESC	best	3.7_HGLM	NA	HG*LM	CATGGA*CTCATG	3.7	TAG	0	3	9886	558	30.7	0.0550179	0.0770832	0
context*	DiazK	mESC	best	3.7_HGLM	NA	HG*LM	CATGGA*CTCATG	3.7	AAG	0.5	1	9787	2319	1648	0.710651	1	0
[truncated: 5 more rows]

## Sheet: Flow_cytometry_mean
experiment	ncAA	cell_line	specification	sample	mutant_number	flanking_amino_acids	flanking_nucleotides	iPASS_score	flanked_codon	ncAA_amount	mean_relative_readthrough_efficiency	mean_incorporation_efficiency	n
context*	BcnK	HEK293T	additional	-0.6_LMKE	NA	LM*KE	TTAATG*AAGGAG	-0.56	TAG	0	0.0135298	0	3
context*	BcnK	HEK293T	additional	-0.6_LMKE	NA	LM*KE	TTAATG*AAGGAG	-0.56	TAG	0.5	0.135652	0.122122	3
context*	BcnK	HEK293T	additional	-1.4_IKIH	NA	IK*IH	ATAAAG*ATACAT	-1.41	TAG	0	0.0145346	0	3
context*	BcnK	HEK293T	additional	-1.4_IKIH	NA	IK*IH	ATAAAG*ATACAT	-1.41	TAG	0.5	0.140917	0.126383	3
context*	BcnK	HEK293T	additional	-1.9_FNKQ	NA	FN*KQ	TTCAAT*AAACAA	-1.92	TAG	0	0.0139439	0	3
context*	BcnK	HEK293T	additional	-1.9_FNKQ	NA	FN*KQ	TTCAAT*AAACAA	-1.92	TAG	0.5	0.127647	0.113703	3
context*	BcnK	HEK293T	additional	0.3_VRQF	NA	VR*QF	GTCAGA*CAATTC	0.29	TAG	0	0.0223321	0	3
context*	BcnK	HEK293T	additional	0.3_VRQF	NA	VR*QF	GTCAGA*CAATTC	0.29	TAG	0.5	0.221976	0.199644	3
context*	BcnK	HEK293T	additional	1.1_VLHG	NA	VL*HG	GTACTC*CATGGA	1.07	TAG	0	0.0141229	0	3
context*	BcnK	HEK293T	additional	1.1_VLHG	NA	VL*HG	GTACTC*CATGGA	1.07	TAG	0.5	0.222374	0.208251	3
context*	BcnK	HEK293T	additional	1.1_YLYK	NA	YL*YK	TACTTG*TACAAG	1.14	TAG	0	0.0153709	0	3
context*	BcnK	HEK293T	additional	1.1_YLYK	NA	YL*YK	TACTTG*TACAAG	1.14	TAG	0.5	0.119572	0.104202	3
context*	BcnK	HEK293T	additional	2.0_HLYL	NA	HL*YL	CACTTG*TACCTG	1.99	TAG	0	0.014576	0	3
context*	BcnK	HEK293T	additional	2.0_HLYL	NA	HL*YL	CACTTG*TACCTG	1.99	TAG	0.5	0.126508	0.111933	3
context*	BcnK	HEK293T	additional	2.9_QGFR	NA	QG*FR	CAGGGG*TTCCGG	2.85	TAG	0	0.026265	0	3
context*	BcnK	HEK293T	additional	2.9_QGFR	NA	QG*FR	CAGGGG*TTCCGG	2.85	TAG	0.5	0.223002	0.196737	3
context*	BcnK	HEK293T	additional	3.5_PGLI	NA	PG*LI	CCTGGG*CTCATA	3.47	TAG	0	0.0322368	0	3
context*	BcnK	HEK293T	additional	3.5_PGLI	NA	PG*LI	CCTGGG*CTCATA	3.47	TAG	0.5	0.329717	0.297481	3
context*	BcnK	HEK293T	best	3.7_HGLM	NA	HG*LM	CATGGA*CTCATG	3.7	TAG	0	0.0418849	0	3
context*	BcnK	HEK293T	best	3.7_HGLM	NA	HG*LM	CATGGA*CTCATG	3.7	TAG	0.5	0.39867	0.356785	3
context*	BcnK	HEK293T	not_optimized	-0.2_RLPR	NA	RL*PR	AGGCTT*CCACGT	-0.2	TAG	0	0.0156474	0	3
context*	BcnK	HEK293T	not_optimized	-0.2_RLPR	NA	RL*PR	AGGCTT*CCACGT	-0.2	TAG	0.5	0.0235499	0.00790248	3
context*	BcnK	HEK293T	not_optimized	-0.3_RGIR	NA	RG*IR	AGGGGT*ATACGT	-0.29	TAG	0	0.0251331	0	3
context*	BcnK	HEK293T	not_optimized	-0.3_RGIR	NA	RG*IR	AGGGGT*ATACGT	-0.29	TAG	0.5	0.102974	0.0778406	3
context*	BcnK	HEK293T	not_optimized	-0.4_LALA	NA	LA*LA	TTGGCT*TTAGCT	-0.43	TAG	0	0.0120653	0	3
context*	BcnK	HEK293T	not_optimized	-0.4_LALA	NA	LA*LA	TTGGCT*TTAGCT	-0.43	TAG	0.5	0.137612	0.125547	3
context*	BcnK	HEK293T	not_optimized	-0.6_LGGR	NA	LG*GR	TTGGGT*GGACGT	-0.6	TAG	0	0.0252866	0	3
context*	BcnK	HEK293T	not_optimized	-0.6_LGGR	NA	LG*GR	TTGGGT*GGACGT	-0.6	TAG	0.5	0.179887	0.154601	3
context*	BcnK	HEK293T	not_optimized	-0.6_SSAG	NA	SS*AG	AGCAGT*GCAGGT	-0.55	TAG	0	0.0193908	0	3
context*	BcnK	HEK293T	not_optimized	-0.6_SSAG	NA	SS*AG	AGCAGT*GCAGGT	-0.55	TAG	0.5	0.184228	0.164838	3
context*	BcnK	HEK293T	not_optimized	-0.7_LLQL	NA	LL*QL	TTGCTT*CAACTT	-0.68	TAG	0	0.017167	0	3
context*	BcnK	HEK293T	not_optimized	-0.7_LLQL	NA	LL*QL	TTGCTT*CAACTT	-0.68	TAG	0.5	0.190883	0.173716	3
context*	BcnK	HEK293T	not_optimized	-0.7_SLRL	NA	SL*RL	AGCCTT*AGACTT	-0.66	TAG	0	0.0128884	0	3
context*	BcnK	HEK293T	not_optimized	-0.7_SLRL	NA	SL*RL	AGCCTT*AGACTT	-0.66	TAG	0.5	0.0957966	0.0829082	3
context*	BcnK	HEK293T	not_optimized	-0.8_LGRR	NA	LG*RR	TTGGGT*AGACGT	-0.77	TAG	0	0.0267932	0	3
context*	BcnK	HEK293T	not_optimized	-0.8_LGRR	NA	LG*RR	TTGGGT*AGACGT	-0.77	TAG	0.5	0.140283	0.11349	3
context*	BcnK	HEK293T	not_optimized	-0.9_LLSR	NA	LL*SR	TTGCTT*TCACGT	-0.95	TAG	0	0.0145784	0	3
context*	BcnK	HEK293T	not_optimized	-0.9_LLSR	NA	LL*SR	TTGCTT*TCACGT	-0.95	TAG	0.5	0.116275	0.101697	3
context*	BcnK	HEK293T	not_optimized	-1.1_LLTG	NA	LL*TG	TTGCTT*ACAGGT	-1.12	TAG	0	0.0146933	0	3
context*	BcnK	HEK293T	not_optimized	-1.1_LLTG	NA	LL*TG	TTGCTT*ACAGGT	-1.12	TAG	0.5	0.121054	0.106361	3
context*	BcnK	HEK293T	not_optimized	0.0_RGLL	NA	RG*LL	AGGGGT*TTACTT	-0.02	TAG	0	0.024435	0	3
context*	BcnK	HEK293T	not_optimized	0.0_RGLL	NA	RG*LL	AGGGGT*TTACTT	-0.02	TAG	0.5	0.120529	0.0960937	3
context*	BcnK	HEK293T	not_optimized	0.1_GGVR	NA	GG*VR	GGGGGT*GTACGT	0.13	TAG	0	0.0246854	0	3
context*	BcnK	HEK293T	not_optimized	0.1_GGVR	NA	GG*VR	GGGGGT*GTACGT	0.13	TAG	0.5	0.181726	0.157041	3
context*	BcnK	HEK293T	not_optimized	0.6_RGCL	NA	RG*CL	AGGGGT*TGTCTT	0.62	TAG	0	0.0267578	0	3
context*	BcnK	HEK293T	not_optimized	0.6_RGCL	NA	RG*CL	AGGGGT*TGTCTT	0.62	TAG	0.5	0.136476	0.109718	3
context*	BcnK	HEK293T	optimized	1.8_LLTG	NA	LL*TG	CTTTTA*ACCGGG	1.77	TAG	0	0.0151723	0	3
context*	BcnK	HEK293T	optimized	1.8_LLTG	NA	LL*TG	CTTTTA*ACCGGG	1.77	TAG	0.5	0.181685	0.166513	3
context*	BcnK	HEK293T	optimized	1.9_LLQL	NA	LL*QL	CTTTTA*CAGTTG	1.9	TAG	0	0.0210164	0	3
context*	BcnK	HEK293T	optimized	1.9_LLQL	NA	LL*QL	CTTTTA*CAGTTG	1.9	TAG	0.5	0.25818	0.237164	3
context*	BcnK	HEK293T	optimized	2.2_LLSR	NA	LL*SR	CTTTTA*TCCAGG	2.16	TAG	0	0.0153043	0	3
context*	BcnK	HEK293T	optimized	2.2_LLSR	NA	LL*SR	CTTTTA*TCCAGG	2.16	TAG	0.5	0.186162	0.170858	3
context*	BcnK	HEK293T	optimized	2.3_SLRL	NA	SL*RL	TCTTTA*CGCTTG	2.35	TAG	0	0.0168878	0	3
context*	BcnK	HEK293T	optimized	2.3_SLRL	NA	SL*RL	TCTTTA*CGCTTG	2.35	TAG	0.5	0.221988	0.2051	3
context*	BcnK	HEK293T	optimized	2.6_LALA	NA	LA*LA	CTTGCA*CTCGCG	2.61	TAG	0	0.0182915	0	3
context*	BcnK	HEK293T	optimized	2.6_LALA	NA	LA*LA	CTTGCA*CTCGCG	2.61	TAG	0.5	0.253938	0.235646	3
context*	BcnK	HEK293T	optimized	2.7_RLPR	NA	RL*PR	CGTTTA*CCCAGG	2.71	TAG	0	0.0173115	0	3
context*	BcnK	HEK293T	optimized	2.7_RLPR	NA	RL*PR	CGTTTA*CCCAGG	2.71	TAG	0.5	0.0293064	0.0119949	3
context*	BcnK	HEK293T	optimized	2.8_GGVR	NA	GG*VR	GGTGGA*GTCAGG	2.84	TAG	0	0.027275	0	3
context*	BcnK	HEK293T	optimized	2.8_GGVR	NA	GG*VR	GGTGGA*GTCAGG	2.84	TAG	0.5	0.296859	0.269584	3
context*	BcnK	HEK293T	optimized	2.8_LGGR	NA	LG*GR	CTTGGA*GGCAGG	2.8	TAG	0	0.0286408	0	3
context*	BcnK	HEK293T	optimized	2.8_LGGR	NA	LG*GR	CTTGGA*GGCAGG	2.8	TAG	0.5	0.291525	0.262884	3
context*	BcnK	HEK293T	optimized	2.8_RGIR	NA	RG*IR	CGTGGA*ATCAGG	2.85	TAG	0	0.0248029	0	3
context*	BcnK	HEK293T	optimized	2.8_RGIR	NA	RG*IR	CGTGGA*ATCAGG	2.85	TAG	0.5	0.187936	0.163133	3
context*	BcnK	HEK293T	optimized	3.0_RGCL	NA	RG*CL	CGTGGA*TGCTTG	3.04	TAG	0	0.0274587	0	3
context*	BcnK	HEK293T	optimized	3.0_RGCL	NA	RG*CL	CGTGGA*TGCTTG	3.04	TAG	0.5	0.239684	0.212225	3
context*	BcnK	HEK293T	optimized	3.1_LGRR	NA	LG*RR	CTTGGA*CGCAGG	3.06	TAG	0	0.0286828	0	3
context*	BcnK	HEK293T	optimized	3.1_LGRR	NA	LG*RR	CTTGGA*CGCAGG	3.06	TAG	0.5	0.31512	0.286437	3
context*	BcnK	HEK293T	optimized	3.3_SSAG	NA	SS*AG	TCCTCC*GCCGGC	3.27	TAG	0	0.0163268	0	3
context*	BcnK	HEK293T	optimized	3.3_SSAG	NA	SS*AG	TCCTCC*GCCGGC	3.27	TAG	0.5	0.192234	0.175908	3
context*	BcnK	HEK293T	optimized	3.4_RGLL	NA	RG*LL	CGTGGA*CTCTTG	3.43	TAG	0	0.0320479	0	3
context*	BcnK	HEK293T	optimized	3.4_RGLL	NA	RG*LL	CGTGGA*CTCTTG	3.43	TAG	0.5	0.240751	0.208703	3
context*	BcnK	HEK293T	swap	0.8_LNLM	NA	LN*LM	TTGAAT*CTCATG	0.77	TAG	0	0.0147384	0	3
context*	BcnK	HEK293T	swap	0.8_LNLM	NA	LN*LM	TTGAAT*CTCATG	0.77	TAG	0.5	0.193821	0.179083	3
context*	BcnK	HEK293T	swap	0.9_HGKD	NA	HG*KD	CATGGA*AAAGAT	0.87	TAG	0	0.0135124	0	3
context*	BcnK	HEK293T	swap	0.9_HGKD	NA	HG*KD	CATGGA*AAAGAT	0.87	TAG	0.5	0.275176	0.261663	3
context*	BcnK	HEK293T	worst	-2.3_LNKD	NA	LN*KD	TTGAAT*AAAGAT	-2.27	TAG	0	0.0135072	0	3
context*	BcnK	HEK293T	worst	-2.3_LNKD	NA	LN*KD	TTGAAT*AAAGAT	-2.27	TAG	0.5	0.116523	0.103016	3
context*	BcnK	mESC	additional	-0.6_LMKE	NA	LM*KE	TTAATG*AAGGAG	-0.56	TAG	0	0.0341717	0	3
context*	BcnK	mESC	additional	-0.6_LMKE	NA	LM*KE	TTAATG*AAGGAG	-0.56	TAG	0.5	0.0583562	0.0241845	3
context*	BcnK	mESC	additional	2.9_QGFR	NA	QG*FR	CAGGGG*TTCCGG	2.85	TAG	0	0.0684024	0	3
context*	BcnK	mESC	additional	2.9_QGFR	NA	QG*FR	CAGGGG*TTCCGG	2.85	TAG	0.5	0.0911505	0.0227481	3
context*	BcnK	mESC	best	3.7_HGLM	NA	HG*LM	CATGGA*CTCATG	3.7	TAG	0	0.0867282	0	3
context*	BcnK	mESC	best	3.7_HGLM	NA	HG*LM	CATGGA*CTCATG	3.7	TAG	0.5	0.22261	0.135881	3
context*	BcnK	mESC	not_optimized	-0.2_RLPR	NA	RL*PR	AGGCTT*CCACGT	-0.2	TAG	0	0.043291	0	3
context*	BcnK	mESC	not_optimized	-0.2_RLPR	NA	RL*PR	AGGCTT*CCACGT	-0.2	TAG	0.5	0.0451526	0.00186155	3
context*	BcnK	mESC	not_optimized	-0.3_RGIR	NA	RG*IR	AGGGGT*ATACGT	-0.29	TAG	0	0.0654837	0	3
context*	BcnK	mESC	not_optimized	-0.3_RGIR	NA	RG*IR	AGGGGT*ATACGT	-0.29	TAG	0.5	0.0678709	0.00238721	3
context*	BcnK	mESC	not_optimized	-0.8_LGRR	NA	LG*RR	TTGGGT*AGACGT	-0.77	TAG	0	0.0603988	0	3
context*	BcnK	mESC	not_optimized	-0.8_LGRR	NA	LG*RR	TTGGGT*AGACGT	-0.77	TAG	0.5	0.0664077	0.00600886	3
context*	BcnK	mESC	not_optimized	0.0_RGLL	NA	RG*LL	AGGGGT*TTACTT	-0.02	TAG	0	0.0591515	0	3
context*	BcnK	mESC	not_optimized	0.0_RGLL	NA	RG*LL	AGGGGT*TTACTT	-0.02	TAG	0.5	0.0628398	0.00368825	3
context*	BcnK	mESC	not_optimized	0.1_GGVR	NA	GG*VR	GGGGGT*GTACGT	0.13	TAG	0	0.0659744	0	3
context*	BcnK	mESC	not_optimized	0.1_GGVR	NA	GG*VR	GGGGGT*GTACGT	0.13	TAG	0.5	0.0869012	0.0209268	3
context*	BcnK	mESC	not_optimized	0.6_RGCL	NA	RG*CL	AGGGGT*TGTCTT	0.62	TAG	0	0.0536954	0	3
context*	BcnK	mESC	not_optimized	0.6_RGCL	NA	RG*CL	AGGGGT*TGTCTT	0.62	TAG	0.5	0.0586054	0.00490998	3
context*	BcnK	mESC	optimized	2.7_RLPR	NA	RL*PR	CGTTTA*CCCAGG	2.71	TAG	0	0.0374705	0	3
context*	BcnK	mESC	optimized	2.7_RLPR	NA	RL*PR	CGTTTA*CCCAGG	2.71	TAG	0.5	0.0384192	0.000948739	3
context*	BcnK	mESC	optimized	2.8_GGVR	NA	GG*VR	GGTGGA*GTCAGG	2.84	TAG	0	0.0715705	0	3
context*	BcnK	mESC	optimized	2.8_GGVR	NA	GG*VR	GGTGGA*GTCAGG	2.84	TAG	0.5	0.186166	0.114595	3
context*	BcnK	mESC	optimized	2.8_RGIR	NA	RG*IR	CGTGGA*ATCAGG	2.85	TAG	0	0.0710191	0	3
context*	BcnK	mESC	optimized	2.8_RGIR	NA	RG*IR	CGTGGA*ATCAGG	2.85	TAG	0.5	0.0933692	0.0223501	3
context*	BcnK	mESC	optimized	3.0_RGCL	NA	RG*CL	CGTGGA*TGCTTG	3.04	TAG	0	0.104517	0	3
context*	BcnK	mESC	optimized	3.0_RGCL	NA	RG*CL	CGTGGA*TGCTTG	3.04	TAG	0.5	0.133833	0.0293165	3
context*	BcnK	mESC	optimized	3.1_LGRR	NA	LG*RR	CTTGGA*CGCAGG	3.06	TAG	0	0.0663514	0	3
context*	BcnK	mESC	optimized	3.1_LGRR	NA	LG*RR	CTTGGA*CGCAGG	3.06	TAG	0.5	0.187953	0.121602	3
context*	BcnK	mESC	optimized	3.4_RGLL	NA	RG*LL	CGTGGA*CTCTTG	3.43	TAG	0	0.0646584	0	3
context*	BcnK	mESC	optimized	3.4_RGLL	NA	RG*LL	CGTGGA*CTCTTG	3.43	TAG	0.5	0.132705	0.0680462	3
context*	BcnK	mESC	swap	0.8_LNLM	NA	LN*LM	TTGAAT*CTCATG	0.77	TAG	0	0.0336469	0	3
context*	BcnK	mESC	swap	0.8_LNLM	NA	LN*LM	TTGAAT*CTCATG	0.77	TAG	0.5	0.0851536	0.0515066	3
context*	BcnK	mESC	swap	0.9_HGKD	NA	HG*KD	CATGGA*AAAGAT	0.87	TAG	0	0.0578485	0	3
context*	BcnK	mESC	swap	0.9_HGKD	NA	HG*KD	CATGGA*AAAGAT	0.87	TAG	0.5	0.127794	0.0699459	3
context*	BcnK	mESC	worst	-2.3_LNKD	NA	LN*KD	TTGAAT*AAAGAT	-2.27	TAG	0	0.0353111	0	3
context*	BcnK	mESC	worst	-2.3_LNKD	NA	LN*KD	TTGAAT*AAAGAT	-2.27	TAG	0.5	0.0540571	0.0187461	3
context*	DiazK	HEK293T	additional	-0.6_LMKE	NA	LM*KE	TTAATG*AAGGAG	-0.56	TAG	0	0.0156266	0	3
context*	DiazK	HEK293T	additional	-0.6_LMKE	NA	LM*KE	TTAATG*AAGGAG	-0.56	TAG	0.5	0.38679	0.371164	3
context*	DiazK	HEK293T	additional	-1.4_IKIH	NA	IK*IH	ATAAAG*ATACAT	-1.41	TAG	0	0.0170222	0	3
context*	DiazK	HEK293T	additional	-1.4_IKIH	NA	IK*IH	ATAAAG*ATACAT	-1.41	TAG	0.5	0.326483	0.30946	3
context*	DiazK	HEK293T	additional	-1.9_FNKQ	NA	FN*KQ	TTCAAT*AAACAA	-1.92	TAG	0	0.0149123	0	3
context*	DiazK	HEK293T	additional	-1.9_FNKQ	NA	FN*KQ	TTCAAT*AAACAA	-1.92	TAG	0.5	0.318617	0.303705	3
context*	DiazK	HEK293T	additional	0.3_VRQF	NA	VR*QF	GTCAGA*CAATTC	0.29	TAG	0	0.0234126	0	3
context*	DiazK	HEK293T	additional	0.3_VRQF	NA	VR*QF	GTCAGA*CAATTC	0.29	TAG	0.5	0.566058	0.542645	3
context*	DiazK	HEK293T	additional	1.1_VLHG	NA	VL*HG	GTACTC*CATGGA	1.07	TAG	0	0.0165087	0	3
context*	DiazK	HEK293T	additional	1.1_VLHG	NA	VL*HG	GTACTC*CATGGA	1.07	TAG	0.5	0.535395	0.518886	3
context*	DiazK	HEK293T	additional	1.1_YLYK	NA	YL*YK	TACTTG*TACAAG	1.14	TAG	0	0.0172081	0	3
context*	DiazK	HEK293T	additional	1.1_YLYK	NA	YL*YK	TACTTG*TACAAG	1.14	TAG	0.5	0.408741	0.391533	3
context*	DiazK	HEK293T	additional	2.0_HLYL	NA	HL*YL	CACTTG*TACCTG	1.99	TAG	0	0.0164769	0	3
context*	DiazK	HEK293T	additional	2.0_HLYL	NA	HL*YL	CACTTG*TACCTG	1.99	TAG	0.5	0.389648	0.373171	3
context*	DiazK	HEK293T	additional	2.9_QGFR	NA	QG*FR	CAGGGG*TTCCGG	2.85	TAG	0	0.0294711	0	3
context*	DiazK	HEK293T	additional	2.9_QGFR	NA	QG*FR	CAGGGG*TTCCGG	2.85	TAG	0.5	0.432015	0.402544	3
context*	DiazK	HEK293T	additional	3.5_PGLI	NA	PG*LI	CCTGGG*CTCATA	3.47	TAG	0	0.0357093	0	3
context*	DiazK	HEK293T	additional	3.5_PGLI	NA	PG*LI	CCTGGG*CTCATA	3.47	TAG	0.5	0.594775	0.559066	3
context*	DiazK	HEK293T	best	3.7_HGLM	NA	HG*LM	CATGGA*CTCATG	3.7	TAG	0	0.0480122	0	3
context*	DiazK	HEK293T	best	3.7_HGLM	NA	HG*LM	CATGGA*CTCATG	3.7	TAG	0.5	0.696176	0.648164	3
context*	DiazK	HEK293T	not_optimized	-0.2_RLPR	NA	RL*PR	AGGCTT*CCACGT	-0.2	TAG	0	0.0176712	0	3
context*	DiazK	HEK293T	not_optimized	-0.2_RLPR	NA	RL*PR	AGGCTT*CCACGT	-0.2	TAG	0.5	0.341491	0.32382	3
context*	DiazK	HEK293T	not_optimized	-0.3_RGIR	NA	RG*IR	AGGGGT*ATACGT	-0.29	TAG	0	0.02713	0	3
context*	DiazK	HEK293T	not_optimized	-0.3_RGIR	NA	RG*IR	AGGGGT*ATACGT	-0.29	TAG	0.5	0.249003	0.221873	3
context*	DiazK	HEK293T	not_optimized	-0.4_LALA	NA	LA*LA	TTGGCT*TTAGCT	-0.43	TAG	0	0.0147169	0	3
context*	DiazK	HEK293T	not_optimized	-0.4_LALA	NA	LA*LA	TTGGCT*TTAGCT	-0.43	TAG	0.5	0.375446	0.360729	3
context*	DiazK	HEK293T	not_optimized	-0.6_LGGR	NA	LG*GR	TTGGGT*GGACGT	-0.6	TAG	0	0.0283025	0	3
context*	DiazK	HEK293T	not_optimized	-0.6_LGGR	NA	LG*GR	TTGGGT*GGACGT	-0.6	TAG	0.5	0.402699	0.374396	3
context*	DiazK	HEK293T	not_optimized	-0.6_SSAG	NA	SS*AG	AGCAGT*GCAGGT	-0.55	TAG	0	0.0193301	0	3
context*	DiazK	HEK293T	not_optimized	-0.6_SSAG	NA	SS*AG	AGCAGT*GCAGGT	-0.55	TAG	0.5	0.428132	0.408801	3
context*	DiazK	HEK293T	not_optimized	-0.7_LLQL	NA	LL*QL	TTGCTT*CAACTT	-0.68	TAG	0	0.0218172	0	3
context*	DiazK	HEK293T	not_optimized	-0.7_LLQL	NA	LL*QL	TTGCTT*CAACTT	-0.68	TAG	0.5	0.563814	0.541996	3
context*	DiazK	HEK293T	not_optimized	-0.7_SLRL	NA	SL*RL	AGCCTT*AGACTT	-0.66	TAG	0	0.015528	0	3
context*	DiazK	HEK293T	not_optimized	-0.7_SLRL	NA	SL*RL	AGCCTT*AGACTT	-0.66	TAG	0.5	0.302305	0.286777	3
context*	DiazK	HEK293T	not_optimized	-0.8_LGRR	NA	LG*RR	TTGGGT*AGACGT	-0.77	TAG	0	0.0322161	0	3
context*	DiazK	HEK293T	not_optimized	-0.8_LGRR	NA	LG*RR	TTGGGT*AGACGT	-0.77	TAG	0.5	0.297571	0.265355	3
context*	DiazK	HEK293T	not_optimized	-0.9_LLSR	NA	LL*SR	TTGCTT*TCACGT	-0.95	TAG	0	0.0153055	0	3
context*	DiazK	HEK293T	not_optimized	-0.9_LLSR	NA	LL*SR	TTGCTT*TCACGT	-0.95	TAG	0.5	0.404385	0.38908	3
context*	DiazK	HEK293T	not_optimized	-1.1_LLTG	NA	LL*TG	TTGCTT*ACAGGT	-1.12	TAG	0	0.0160653	0	3
context*	DiazK	HEK293T	not_optimized	-1.1_LLTG	NA	LL*TG	TTGCTT*ACAGGT	-1.12	TAG	0.5	0.368865	0.3528	3
context*	DiazK	HEK293T	not_optimized	0.0_RGLL	NA	RG*LL	AGGGGT*TTACTT	-0.02	TAG	0	0.03103	0	3
context*	DiazK	HEK293T	not_optimized	0.0_RGLL	NA	RG*LL	AGGGGT*TTACTT	-0.02	TAG	0.5	0.352302	0.321272	3
context*	DiazK	HEK293T	not_optimized	0.1_GGVR	NA	GG*VR	GGGGGT*GTACGT	0.13	TAG	0	0.0270193	0	3
context*	DiazK	HEK293T	not_optimized	0.1_GGVR	NA	GG*VR	GGGGGT*GTACGT	0.13	TAG	0.5	0.3902	0.363181	3
context*	DiazK	HEK293T	not_optimized	0.6_RGCL	NA	RG*CL	AGGGGT*TGTCTT	0.62	TAG	0	0.0302384	0	3
context*	DiazK	HEK293T	not_optimized	0.6_RGCL	NA	RG*CL	AGGGGT*TGTCTT	0.62	TAG	0.5	0.40426	0.374022	3
context*	DiazK	HEK293T	optimized	1.8_LLTG	NA	LL*TG	CTTTTA*ACCGGG	1.77	TAG	0	0.0164664	0	3
context*	DiazK	HEK293T	optimized	1.8_LLTG	NA	LL*TG	CTTTTA*ACCGGG	1.77	TAG	0.5	0.419217	0.40275	3
context*	DiazK	HEK293T	optimized	1.9_LLQL	NA	LL*QL	CTTTTA*CAGTTG	1.9	TAG	0	0.0245633	0	3
context*	DiazK	HEK293T	optimized	1.9_LLQL	NA	LL*QL	CTTTTA*CAGTTG	1.9	TAG	0.5	0.640025	0.615462	3
context*	DiazK	HEK293T	optimized	2.2_LLSR	NA	LL*SR	CTTTTA*TCCAGG	2.16	TAG	0	0.0172778	0	3
context*	DiazK	HEK293T	optimized	2.2_LLSR	NA	LL*SR	CTTTTA*TCCAGG	2.16	TAG	0.5	0.512569	0.495291	3
context*	DiazK	HEK293T	optimized	2.3_SLRL	NA	SL*RL	TCTTTA*CGCTTG	2.35	TAG	0	0.0191885	0	3
context*	DiazK	HEK293T	optimized	2.3_SLRL	NA	SL*RL	TCTTTA*CGCTTG	2.35	TAG	0.5	0.547406	0.528218	3
context*	DiazK	HEK293T	optimized	2.6_LALA	NA	LA*LA	CTTGCA*CTCGCG	2.61	TAG	0	0.0207996	0	3
context*	DiazK	HEK293T	optimized	2.6_LALA	NA	LA*LA	CTTGCA*CTCGCG	2.61	TAG	0.5	0.554683	0.533884	3
context*	DiazK	HEK293T	optimized	2.7_RLPR	NA	RL*PR	CGTTTA*CCCAGG	2.71	TAG	0	0.0180864	0	3
context*	DiazK	HEK293T	optimized	2.7_RLPR	NA	RL*PR	CGTTTA*CCCAGG	2.71	TAG	0.5	0.383243	0.365157	3
context*	DiazK	HEK293T	optimized	2.8_GGVR	NA	GG*VR	GGTGGA*GTCAGG	2.84	TAG	0	0.0325063	0	3
context*	DiazK	HEK293T	optimized	2.8_GGVR	NA	GG*VR	GGTGGA*GTCAGG	2.84	TAG	0.5	0.619021	0.586515	3
context*	DiazK	HEK293T	optimized	2.8_LGGR	NA	LG*GR	CTTGGA*GGCAGG	2.8	TAG	0	0.0301041	0	3
context*	DiazK	HEK293T	optimized	2.8_LGGR	NA	LG*GR	CTTGGA*GGCAGG	2.8	TAG	0.5	0.604768	0.574664	3
context*	DiazK	HEK293T	optimized	2.8_RGIR	NA	RG*IR	CGTGGA*ATCAGG	2.85	TAG	0	0.0259819	0	3
context*	DiazK	HEK293T	optimized	2.8_RGIR	NA	RG*IR	CGTGGA*ATCAGG	2.85	TAG	0.5	0.449859	0.423877	3
context*	DiazK	HEK293T	optimized	3.0_RGCL	NA	RG*CL	CGTGGA*TGCTTG	3.04	TAG	0	0.031191	0	3
context*	DiazK	HEK293T	optimized	3.0_RGCL	NA	RG*CL	CGTGGA*TGCTTG	3.04	TAG	0.5	0.616914	0.585723	3
context*	DiazK	HEK293T	optimized	3.1_LGRR	NA	LG*RR	CTTGGA*CGCAGG	3.06	TAG	0	0.0294025	0	3
context*	DiazK	HEK293T	optimized	3.1_LGRR	NA	LG*RR	CTTGGA*CGCAGG	3.06	TAG	0.5	0.687683	0.658281	3
context*	DiazK	HEK293T	optimized	3.3_SSAG	NA	SS*AG	TCCTCC*GCCGGC	3.27	TAG	0	0.0172937	0	3
context*	DiazK	HEK293T	optimized	3.3_SSAG	NA	SS*AG	TCCTCC*GCCGGC	3.27	TAG	0.5	0.432046	0.414753	3
context*	DiazK	HEK293T	optimized	3.4_RGLL	NA	RG*LL	CGTGGA*CTCTTG	3.43	TAG	0	0.0383952	0	3
context*	DiazK	HEK293T	optimized	3.4_RGLL	NA	RG*LL	CGTGGA*CTCTTG	3.43	TAG	0.5	0.668351	0.629956	3
context*	DiazK	HEK293T	swap	0.8_LNLM	NA	LN*LM	TTGAAT*CTCATG	0.77	TAG	0	0.0184781	0	3
context*	DiazK	HEK293T	swap	0.8_LNLM	NA	LN*LM	TTGAAT*CTCATG	0.77	TAG	0.5	0.49952	0.481042	3
context*	DiazK	HEK293T	swap	0.9_HGKD	NA	HG*KD	CATGGA*AAAGAT	0.87	TAG	0	0.0161013	0	3
context*	DiazK	HEK293T	swap	0.9_HGKD	NA	HG*KD	CATGGA*AAAGAT	0.87	TAG	0.5	0.581398	0.565297	3
context*	DiazK	HEK293T	worst	-2.3_LNKD	NA	LN*KD	TTGAAT*AAAGAT	-2.27	TAG	0	0.016636	0	3
context*	DiazK	HEK293T	worst	-2.3_LNKD	NA	LN*KD	TTGAAT*AAAGAT	-2.27	TAG	0.5	0.309951	0.293315	3
context*	DiazK	mESC	additional	-0.6_LMKE	NA	LM*KE	TTAATG*AAGGAG	-0.56	TAG	0	0.0339208	0	3
context*	DiazK	mESC	additional	-0.6_LMKE	NA	LM*KE	TTAATG*AAGGAG	-0.56	TAG	0.5	0.164213	0.130292	3
context*	DiazK	mESC	additional	2.9_QGFR	NA	QG*FR	CAGGGG*TTCCGG	2.85	TAG	0	0.0746558	0	3
context*	DiazK	mESC	additional	2.9_QGFR	NA	QG*FR	CAGGGG*TTCCGG	2.85	TAG	0.5	0.182308	0.107652	3
context*	DiazK	mESC	best	3.7_HGLM	NA	HG*LM	CATGGA*CTCATG	3.7	TAG	0	0.0778926	0	3
context*	DiazK	mESC	best	3.7_HGLM	NA	HG*LM	CATGGA*CTCATG	3.7	TAG	0.5	0.627868	0.549976	3
context*	DiazK	mESC	not_optimized	-0.2_RLPR	NA	RL*PR	AGGCTT*CCACGT	-0.2	TAG	0	0.0492013	0	3
context*	DiazK	mESC	not_optimized	-0.2_RLPR	NA	RL*PR	AGGCTT*CCACGT	-0.2	TAG	0.5	0.162516	0.113315	3
context*	DiazK	mESC	not_optimized	-0.3_RGIR	NA	RG*IR	AGGGGT*ATACGT	-0.29	TAG	0	0.0602076	0	3
context*	DiazK	mESC	not_optimized	-0.3_RGIR	NA	RG*IR	AGGGGT*ATACGT	-0.29	TAG	0.5	0.112346	0.0521381	3
context*	DiazK	mESC	not_optimized	-0.8_LGRR	NA	LG*RR	TTGGGT*AGACGT	-0.77	TAG	0	0.0643101	0	3
context*	DiazK	mESC	not_optimized	-0.8_LGRR	NA	LG*RR	TTGGGT*AGACGT	-0.77	TAG	0.5	0.108127	0.0438165	3
context*	DiazK	mESC	not_optimized	0.0_RGLL	NA	RG*LL	AGGGGT*TTACTT	-0.02	TAG	0	0.0754053	0	3
context*	DiazK	mESC	not_optimized	0.0_RGLL	NA	RG*LL	AGGGGT*TTACTT	-0.02	TAG	0.5	0.147465	0.0720598	3
context*	DiazK	mESC	not_optimized	0.1_GGVR	NA	GG*VR	GGGGGT*GTACGT	0.13	TAG	0	0.0732657	0	3
context*	DiazK	mESC	not_optimized	0.1_GGVR	NA	GG*VR	GGGGGT*GTACGT	0.13	TAG	0.5	0.175679	0.102413	3
context*	DiazK	mESC	not_optimized	0.6_RGCL	NA	RG*CL	AGGGGT*TGTCTT	0.62	TAG	0	0.0641132	0	3
context*	DiazK	mESC	not_optimized	0.6_RGCL	NA	RG*CL	AGGGGT*TGTCTT	0.62	TAG	0.5	0.121588	0.0574748	3
context*	DiazK	mESC	optimized	2.7_RLPR	NA	RL*PR	CGTTTA*CCCAGG	2.71	TAG	0	0.0372325	0	3
context*	DiazK	mESC	optimized	2.7_RLPR	NA	RL*PR	CGTTTA*CCCAGG	2.71	TAG	0.5	0.187917	0.150685	3
context*	DiazK	mESC	optimized	2.8_GGVR	NA	GG*VR	GGTGGA*GTCAGG	2.84	TAG	0	0.0938914	0	3
context*	DiazK	mESC	optimized	2.8_GGVR	NA	GG*VR	GGTGGA*GTCAGG	2.84	TAG	0.5	0.50456	0.410669	3
context*	DiazK	mESC	optimized	2.8_RGIR	NA	RG*IR	CGTGGA*ATCAGG	2.85	TAG	0	0.0667659	0	3
context*	DiazK	mESC	optimized	2.8_RGIR	NA	RG*IR	CGTGGA*ATCAGG	2.85	TAG	0.5	0.28271	0.215944	3
context*	DiazK	mESC	optimized	3.0_RGCL	NA	RG*CL	CGTGGA*TGCTTG	3.04	TAG	0	0.0796208	0	3
context*	DiazK	mESC	optimized	3.0_RGCL	NA	RG*CL	CGTGGA*TGCTTG	3.04	TAG	0.5	0.398951	0.31933	3
context*	DiazK	mESC	optimized	3.1_LGRR	NA	LG*RR	CTTGGA*CGCAGG	3.06	TAG	0	0.0805223	0	3
context*	DiazK	mESC	optimized	3.1_LGRR	NA	LG*RR	CTTGGA*CGCAGG	3.06	TAG	0.5	0.481242	0.40072	3
context*	DiazK	mESC	optimized	3.4_RGLL	NA	RG*LL	CGTGGA*CTCTTG	3.43	TAG	0	0.0848717	0	3
context*	DiazK	mESC	optimized	3.4_RGLL	NA	RG*LL	CGTGGA*CTCTTG	3.43	TAG	0.5	0.516932	0.43206	3
context*	DiazK	mESC	swap	0.8_LNLM	NA	LN*LM	TTGAAT*CTCATG	0.77	TAG	0	0.0415751	0	3
context*	DiazK	mESC	swap	0.8_LNLM	NA	LN*LM	TTGAAT*CTCATG	0.77	TAG	0.5	0.290497	0.248922	3
context*	DiazK	mESC	swap	0.9_HGKD	NA	HG*KD	CATGGA*AAAGAT	0.87	TAG	0	0.0623435	0	3
context*	DiazK	mESC	swap	0.9_HGKD	NA	HG*KD	CATGGA*AAAGAT	0.87	TAG	0.5	0.344712	0.282369	3
context*	DiazK	mESC	worst	-2.3_LNKD	NA	LN*KD	TTGAAT*AAAGAT	-2.27	TAG	0	0.0387358	0	3
context*	DiazK	mESC	worst	-2.3_LNKD	NA	LN*KD	TTGAAT*AAAGAT	-2.27	TAG	0.5	0.134621	0.0958851	3
GOI*	BcnK	HEK293T	Dnmt3b	E562	mut9	DL*EF	GACCTG*GAATTT	-0.61	TAG	0	0.0308034	0	3
GOI*	BcnK	HEK293T	Dnmt3b	E562	mut9	DL*EF	GACCTG*GAATTT	-0.61	TAG	0.5	0.061339	0.0305356	3
GOI*	BcnK	HEK293T	Dnmt3b	H123	mut3	TR*SN	ACCCGA*AGCAAT	0.69	TAG	0	0.151043	0	3
GOI*	BcnK	HEK293T	Dnmt3b	H123	mut3	TR*SN	ACCCGA*AGCAAT	0.69	TAG	0.5	0.214128	0.0630848	3
GOI*	BcnK	HEK293T	Dnmt3b	K108	mut2	ET*DT	GAGACC*GACACC	1	TAG	0	0.149293	0	3
GOI*	BcnK	HEK293T	Dnmt3b	K108	mut2	ET*DT	GAGACC*GACACC	1	TAG	0.5	0.234673	0.0853804	3
GOI*	BcnK	HEK293T	Dnmt3b	K241	mut4	KI*GF	AAGATC*GGCTTC	0.05	TAG	0	0.114066	0	3
GOI*	BcnK	HEK293T	Dnmt3b	K241	mut4	KI*GF	AAGATC*GGCTTC	0.05	TAG	0.5	0.136105	0.0220392	3
GOI*	BcnK	HEK293T	Dnmt3b	K691	mut12	RP*EG	CGCCCC*GAGGGC	0.7	TAG	0	0.0411082	0	3
GOI*	BcnK	HEK293T	Dnmt3b	K691	mut12	RP*EG	CGCCCC*GAGGGC	0.7	TAG	0.5	0.0736562	0.0325479	3
GOI*	BcnK	HEK293T	Dnmt3b	L492	mut8	RE*LL	CGTGAA*CTGCTG	1.55	TAG	0	0.0414699	0	3
GOI*	BcnK	HEK293T	Dnmt3b	L492	mut8	RE*LL	CGTGAA*CTGCTG	1.55	TAG	0.5	0.286974	0.245504	3
GOI*	BcnK	HEK293T	Dnmt3b	L569	mut10	PK*YP	CCCAAG*TACCCA	1.92	TAG	0	0.0252072	0	3
GOI*	BcnK	HEK293T	Dnmt3b	L569	mut10	PK*YP	CCCAAG*TACCCA	1.92	TAG	0.5	0.203992	0.178785	3
GOI*	BcnK	HEK293T	Dnmt3b	N392	mut6	TT*DA	ACAACC*GACTCT	2.28	TAG	0	0.0342621	0	3
GOI*	BcnK	HEK293T	Dnmt3b	N392	mut6	TT*DA	ACAACC*GACTCT	2.28	TAG	0.5	0.26581	0.231548	3
GOI*	BcnK	HEK293T	Dnmt3b	P263	mut5	AM*GM	GCCATG*GGAATG	0.44	TAG	0	0.17074	0	3
GOI*	BcnK	HEK293T	Dnmt3b	P263	mut5	AM*GM	GCCATG*GGAATG	0.44	TAG	0.5	0.28278	0.11204	3
GOI*	BcnK	HEK293T	Dnmt3b	R490	mut7	EG*EL	GAGGGC*GAACTG	0.75	TAG	0	0.081269	0	3
GOI*	BcnK	HEK293T	Dnmt3b	R490	mut7	EG*EL	GAGGGC*GAACTG	0.75	TAG	0.5	0.241422	0.160153	3
GOI*	BcnK	HEK293T	Dnmt3b	T107	mut1	RE*KD	CGTGAG*AAGGAC	-0.89	TAG	0	0.175907	0	3
GOI*	BcnK	HEK293T	Dnmt3b	T107	mut1	RE*KD	CGTGAG*AAGGAC	-0.89	TAG	0.5	0.156871	-0.0190357	3
GOI*	BcnK	HEK293T	Dnmt3b	Y671	mut11	GL*EG	GGTTTA*GAGGGC	1.51	TAG	0	0.0378888	0	3
GOI*	BcnK	HEK293T	Dnmt3b	Y671	mut11	GL*EG	GGTTTA*GAGGGC	1.51	TAG	0.5	0.218289	0.1804	3
GOI*	BcnK	HEK293T	H2A	H124	mut11	SH*KA	AGCCAC*AAGGCC	-0.33	TAG	0	0.0120886	0	3
GOI*	BcnK	HEK293T	H2A	H124	mut11	SH*KA	AGCCAC*AAGGCC	-0.33	TAG	0.5	0.121614	0.109526	3
GOI*	BcnK	HEK293T	H2A	L116	mut9	VL*PK	GTGCTG*CCCAAG	1.6	TAG	0	0.0130517	0	3
GOI*	BcnK	HEK293T	H2A	L116	mut9	VL*PK	GTGCTG*CCCAAG	1.6	TAG	0.5	0.238361	0.225309	3
GOI*	BcnK	HEK293T	H2A	Q112	mut8	NI*AV	AACATC*GCCGTG	0.24	TAG	0	0.0110649	0	3
GOI*	BcnK	HEK293T	H2A	Q112	mut8	NI*AV	AACATC*GCCGTG	0.24	TAG	0.5	0.126666	0.115601	3
GOI*	BcnK	HEK293T	H2A	Q24	mut6	GL*FP	GGCCTG*TTCCCC	2.5	TAG	0	0.0223647	0	3
GOI*	BcnK	HEK293T	H2A	Q24	mut6	GL*FP	GGCCTG*TTCCCC	2.5	TAG	0.5	0.196006	0.173642	3
GOI*	BcnK	HEK293T	H2A	Q6	mut2	GK*GG	GGAAAG*GGTGGC	-0.16	TAG	0	0.0410646	0	3
GOI*	BcnK	HEK293T	H2A	Q6	mut2	GK*GG	GGAAAG*GGTGGC	-0.16	TAG	0.5	0.152542	0.111478	3
GOI*	BcnK	HEK293T	H2A	R11	mut3	KA*AK	AAGGCC*GCTAAG	2.9	TAG	0	0.0286192	0	3
GOI*	BcnK	HEK293T	H2A	R11	mut3	KA*AK	AAGGCC*GCTAAG	2.9	TAG	0.5	0.188346	0.159727	3
GOI*	BcnK	HEK293T	H2A	R17	mut4	KT*SS	AAGACC*TCCTCC	-0.17	TAG	0	0.0304925	0	3
GOI*	BcnK	HEK293T	H2A	R17	mut4	KT*SS	AAGACC*TCCTCC	-0.17	TAG	0.5	0.100983	0.0704901	3
GOI*	BcnK	HEK293T	H2A	R20	mut5	SS*AG	TCCTCC*GCCGGC	3.27	TAG	0	0.0236325	0	3
GOI*	BcnK	HEK293T	H2A	R20	mut5	SS*AG	TCCTCC*GCCGGC	3.27	TAG	0.5	0.203842	0.180209	3
GOI*	BcnK	HEK293T	H2A	R29	mut7	VG*VH	GTAGGC*GTGCAT	2.12	TAG	0	0.0439911	0	3
GOI*	BcnK	HEK293T	H2A	R29	mut7	VG*VH	GTAGGC*GTGCAT	2.12	TAG	0.5	0.244771	0.20078	3
GOI*	BcnK	HEK293T	H2A	R3	mut1	SG*GK	TCTGGA*GGAAAG	1.95	TAG	0	0.0322841	0	3
GOI*	BcnK	HEK293T	H2A	R3	mut1	SG*GK	TCTGGA*GGAAAG	1.95	TAG	0.5	0.267643	0.235359	3
GOI*	BcnK	HEK293T	H2A	T120	mut10	KK*ES	AAGAAG*GAGAGC	1.2	TAG	0	0.0150078	0	3
GOI*	BcnK	HEK293T	H2A	T120	mut10	KK*ES	AAGAAG*GAGAGC	1.2	TAG	0.5	0.123293	0.108285	3
GOI*	BcnK	HEK293T	H3	Q19	mut5	RK*LA	CGCAAG*CTGGCC	0.36	TAG	0	0.0228642	0	3
GOI*	BcnK	HEK293T	H3	Q19	mut5	RK*LA	CGCAAG*CTGGCC	0.36	TAG	0.5	0.0547634	0.0318992	3
GOI*	BcnK	HEK293T	H3	Q5	mut2	TK*TA	ACTAAG*ACCGCT	-0.11	TAG	0	0.0337729	0	3
GOI*	BcnK	HEK293T	H3	Q5	mut2	TK*TA	ACTAAG*ACCGCT	-0.11	TAG	0.5	0.165693	0.131921	3
GOI*	BcnK	HEK293T	H3	R131	mut8	RI*GE	CGCATT*GGGGAG	-0.18	TAG	0	0.0102741	0	3
GOI*	BcnK	HEK293T	H3	R131	mut8	RI*GE	CGCATT*GGGGAG	-0.18	TAG	0.5	0.0487616	0.0384874	3
GOI*	BcnK	HEK293T	H3	R134	mut9	GE*AL	GGGGAG*GCTCTC	0.9	TAG	0	0.011919	0	3
GOI*	BcnK	HEK293T	H3	R134	mut9	GE*AL	GGGGAG*GCTCTC	0.9	TAG	0.5	0.155789	0.14387	3
GOI*	BcnK	HEK293T	H3	R17	mut4	AP*KQ	GCCCCG*AAGCAG	0.26	TAG	0	0.0387545	0	3
GOI*	BcnK	HEK293T	H3	R17	mut4	AP*KQ	GCCCCG*AAGCAG	0.26	TAG	0.5	0.169095	0.130341	3
GOI*	BcnK	HEK293T	H3	R2	mut1	RA*TK	CGCGCT*ACTAAG	0.42	TAG	0	0.0312784	0	3
GOI*	BcnK	HEK293T	H3	R2	mut1	RA*TK	CGCGCT*ACTAAG	0.42	TAG	0.5	0.102641	0.0713628	3
GOI*	BcnK	HEK293T	H3	R26	mut6	AA*KS	GCCGCC*AAGAGC	1.78	TAG	0	0.0295582	0	3
GOI*	BcnK	HEK293T	H3	R26	mut6	AA*KS	GCCGCC*AAGAGC	1.78	TAG	0.5	0.214719	0.185161	3
GOI*	BcnK	HEK293T	H3	R40	mut7	PH*YR	CCTCAC*TACCGT	2.38	TAG	0	0.0178074	0	3
GOI*	BcnK	HEK293T	H3	R40	mut7	PH*YR	CCTCAC*TACCGT	2.38	TAG	0.5	0.156221	0.138413	3
GOI*	BcnK	HEK293T	H3	R8	mut3	TA*KS	ACCGCT*AAGTCC	1.31	TAG	0	0.0354031	0	3
GOI*	BcnK	HEK293T	H3	R8	mut3	TA*KS	ACCGCT*AAGTCC	1.31	TAG	0.5	0.180467	0.145064	3
GOI*	BcnK	mESC	Dnmt3b	K241	mut4	KI*GF	AAGATC*GGCTTC	0.05	TAG	0	0.0415713	0	3
GOI*	BcnK	mESC	Dnmt3b	K241	mut4	KI*GF	AAGATC*GGCTTC	0.05	TAG	0.5	0.0586456	0.0170743	3
GOI*	BcnK	mESC	Dnmt3b	K691	mut12	RP*EG	CGCCCC*GAGGGC	0.7	TAG	0	0.0365701	0	3
GOI*	BcnK	mESC	Dnmt3b	K691	mut12	RP*EG	CGCCCC*GAGGGC	0.7	TAG	0.5	0.0478381	0.011268	3
GOI*	BcnK	mESC	Dnmt3b	N392	mut6	TT*DA	ACAACC*GACTCT	2.28	TAG	0	0.0431445	0	3
GOI*	BcnK	mESC	Dnmt3b	N392	mut6	TT*DA	ACAACC*GACTCT	2.28	TAG	0.5	0.139884	0.0967396	3
GOI*	BcnK	mESC	Dnmt3b	P263	mut5	AM*GM	GCCATG*GGAATG	0.44	TAG	0	0.0494394	0	3
GOI*	BcnK	mESC	Dnmt3b	P263	mut5	AM*GM	GCCATG*GGAATG	0.44	TAG	0.5	0.164699	0.115259	3
GOI*	BcnK	mESC	Dnmt3b	Y671	mut11	GL*EG	GGTTTA*GAGGGC	1.51	TAG	0	0.0329674	0	3
GOI*	BcnK	mESC	Dnmt3b	Y671	mut11	GL*EG	GGTTTA*GAGGGC	1.51	TAG	0.5	0.101028	0.0680602	3
GOI*	BcnK	mESC	H2A	L116	mut9	VL*PK	GTGCTG*CCCAAG	1.6	TAG	0	0.0222916	0	3
GOI*	BcnK	mESC	H2A	L116	mut9	VL*PK	GTGCTG*CCCAAG	1.6	TAG	0.5	0.155499	0.133207	3
GOI*	BcnK	mESC	H2A	Q112	mut8	NI*AV	AACATC*GCCGTG	0.24	TAG	0	0.0204395	0	3
GOI*	BcnK	mESC	H2A	Q112	mut8	NI*AV	AACATC*GCCGTG	0.24	TAG	0.5	0.0538284	0.0333889	3
GOI*	BcnK	mESC	H2A	Q24	mut6	GL*FP	GGCCTG*TTCCCC	2.5	TAG	0	0.0333337	0	3
GOI*	BcnK	mESC	H2A	Q24	mut6	GL*FP	GGCCTG*TTCCCC	2.5	TAG	0.5	0.130068	0.0967345	3
GOI*	BcnK	mESC	H2A	R17	mut4	KT*SS	AAGACC*TCCTCC	-0.17	TAG	0	0.040372	0	3
GOI*	BcnK	mESC	H2A	R17	mut4	KT*SS	AAGACC*TCCTCC	-0.17	TAG	0.5	0.0493363	0.0089643	3
GOI*	BcnK	mESC	H2A	R3	mut1	SG*GK	TCTGGA*GGAAAG	1.95	TAG	0	0.0401474	0	3
GOI*	BcnK	mESC	H2A	R3	mut1	SG*GK	TCTGGA*GGAAAG	1.95	TAG	0.5	0.19494	0.154793	3
GOI*	BcnK	mESC	H3	R131	mut8	RI*GE	CGCATT*GGGGAG	-0.18	TAG	0	0.0191449	0	3
GOI*	BcnK	mESC	H3	R131	mut8	RI*GE	CGCATT*GGGGAG	-0.18	TAG	0.5	0.0257504	0.00660549	3
GOI*	BcnK	mESC	H3	R134	mut9	GE*AL	GGGGAG*GCTCTC	0.9	TAG	0	0.0215613	0	3
GOI*	BcnK	mESC	H3	R134	mut9	GE*AL	GGGGAG*GCTCTC	0.9	TAG	0.5	0.0987282	0.0771669	3
GOI*	BcnK	mESC	H3	R2	mut1	RA*TK	CGCGCT*ACTAAG	0.42	TAG	0	0.0334689	0	3
GOI*	BcnK	mESC	H3	R2	mut1	RA*TK	CGCGCT*ACTAAG	0.42	TAG	0.5	0.0553882	0.0219193	3
GOI*	BcnK	mESC	H3	R26	mut6	AA*KS	GCCGCC*AAGAGC	1.78	TAG	0	0.0362518	0	3
GOI*	BcnK	mESC	H3	R26	mut6	AA*KS	GCCGCC*AAGAGC	1.78	TAG	0.5	0.148916	0.112664	3
GOI*	BcnK	mESC	H3	R8	mut3	TA*KS	ACCGCT*AAGTCC	1.31	TAG	0	0.0393642	0	3
GOI*	BcnK	mESC	H3	R8	mut3	TA*KS	ACCGCT*AAGTCC	1.31	TAG	0.5	0.109905	0.0705411	3
GOI*	DiazK	HEK293T	Dnmt3b	E562	mut9	DL*EF	GACCTG*GAATTT	-0.61	TAG	0	0.0340561	0	3
GOI*	DiazK	HEK293T	Dnmt3b	E562	mut9	DL*EF	GACCTG*GAATTT	-0.61	TAG	0.5	0.209822	0.175766	3
GOI*	DiazK	HEK293T	Dnmt3b	H123	mut3	TR*SN	ACCCGA*AGCAAT	0.69	TAG	0	0.156111	0	3
GOI*	DiazK	HEK293T	Dnmt3b	H123	mut3	TR*SN	ACCCGA*AGCAAT	0.69	TAG	0.5	0.347598	0.191486	3
GOI*	DiazK	HEK293T	Dnmt3b	K108	mut2	ET*DT	GAGACC*GACACC	1	TAG	0	0.152693	0	3
GOI*	DiazK	HEK293T	Dnmt3b	K108	mut2	ET*DT	GAGACC*GACACC	1	TAG	0.5	0.434233	0.28154	3
GOI*	DiazK	HEK293T	Dnmt3b	K241	mut4	KI*GF	AAGATC*GGCTTC	0.05	TAG	0	0.112401	0	3
GOI*	DiazK	HEK293T	Dnmt3b	K241	mut4	KI*GF	AAGATC*GGCTTC	0.05	TAG	0.5	0.311918	0.199517	3
GOI*	DiazK	HEK293T	Dnmt3b	K691	mut12	RP*EG	CGCCCC*GAGGGC	0.7	TAG	0	0.0388994	0	3
GOI*	DiazK	HEK293T	Dnmt3b	K691	mut12	RP*EG	CGCCCC*GAGGGC	0.7	TAG	0.5	0.128662	0.0897629	3
GOI*	DiazK	HEK293T	Dnmt3b	L492	mut8	RE*LL	CGTGAA*CTGCTG	1.55	TAG	0	0.0382754	0	3
GOI*	DiazK	HEK293T	Dnmt3b	L492	mut8	RE*LL	CGTGAA*CTGCTG	1.55	TAG	0.5	0.556703	0.518427	3
GOI*	DiazK	HEK293T	Dnmt3b	L569	mut10	PK*YP	CCCAAG*TACCCA	1.92	TAG	0	0.0241306	0	3
GOI*	DiazK	HEK293T	Dnmt3b	L569	mut10	PK*YP	CCCAAG*TACCCA	1.92	TAG	0.5	0.423898	0.399768	3
GOI*	DiazK	HEK293T	Dnmt3b	N392	mut6	TT*DA	ACAACC*GACTCT	2.28	TAG	0	0.0322117	0	3
GOI*	DiazK	HEK293T	Dnmt3b	N392	mut6	TT*DA	ACAACC*GACTCT	2.28	TAG	0.5	0.462884	0.430673	3
GOI*	DiazK	HEK293T	Dnmt3b	P263	mut5	AM*GM	GCCATG*GGAATG	0.44	TAG	0	0.17507	0	3
GOI*	DiazK	HEK293T	Dnmt3b	P263	mut5	AM*GM	GCCATG*GGAATG	0.44	TAG	0.5	0.465326	0.290256	3
GOI*	DiazK	HEK293T	Dnmt3b	R490	mut7	EG*EL	GAGGGC*GAACTG	0.75	TAG	0	0.0795994	0	3
GOI*	DiazK	HEK293T	Dnmt3b	R490	mut7	EG*EL	GAGGGC*GAACTG	0.75	TAG	0.5	0.383446	0.303846	3
GOI*	DiazK	HEK293T	Dnmt3b	T107	mut1	RE*KD	CGTGAG*AAGGAC	-0.89	TAG	0	0.180304	0	3
GOI*	DiazK	HEK293T	Dnmt3b	T107	mut1	RE*KD	CGTGAG*AAGGAC	-0.89	TAG	0.5	0.279509	0.0992051	3
GOI*	DiazK	HEK293T	Dnmt3b	Y671	mut11	GL*EG	GGTTTA*GAGGGC	1.51	TAG	0	0.0354909	0	3
GOI*	DiazK	HEK293T	Dnmt3b	Y671	mut11	GL*EG	GGTTTA*GAGGGC	1.51	TAG	0.5	0.340964	0.305474	3
GOI*	DiazK	HEK293T	H2A	H124	mut11	SH*KA	AGCCAC*AAGGCC	-0.33	TAG	0	0.00979744	0	3
GOI*	DiazK	HEK293T	H2A	H124	mut11	SH*KA	AGCCAC*AAGGCC	-0.33	TAG	0.5	0.262005	0.252207	3
GOI*	DiazK	HEK293T	H2A	L116	mut9	VL*PK	GTGCTG*CCCAAG	1.6	TAG	0	0.0113944	0	3
GOI*	DiazK	HEK293T	H2A	L116	mut9	VL*PK	GTGCTG*CCCAAG	1.6	TAG	0.5	0.514204	0.502809	3
GOI*	DiazK	HEK293T	H2A	Q112	mut8	NI*AV	AACATC*GCCGTG	0.24	TAG	0	0.00941772	0	3
GOI*	DiazK	HEK293T	H2A	Q112	mut8	NI*AV	AACATC*GCCGTG	0.24	TAG	0.5	0.316598	0.30718	3
GOI*	DiazK	HEK293T	H2A	Q24	mut6	GL*FP	GGCCTG*TTCCCC	2.5	TAG	0	0.0177044	0	3
GOI*	DiazK	HEK293T	H2A	Q24	mut6	GL*FP	GGCCTG*TTCCCC	2.5	TAG	0.5	0.400017	0.382313	3
GOI*	DiazK	HEK293T	H2A	Q6	mut2	GK*GG	GGAAAG*GGTGGC	-0.16	TAG	0	0.0299641	0	3
GOI*	DiazK	HEK293T	H2A	Q6	mut2	GK*GG	GGAAAG*GGTGGC	-0.16	TAG	0.5	0.288145	0.25818	3
GOI*	DiazK	HEK293T	H2A	R11	mut3	KA*AK	AAGGCC*GCTAAG	2.9	TAG	0	0.0229301	0	3
GOI*	DiazK	HEK293T	H2A	R11	mut3	KA*AK	AAGGCC*GCTAAG	2.9	TAG	0.5	0.412893	0.389963	3
GOI*	DiazK	HEK293T	H2A	R17	mut4	KT*SS	AAGACC*TCCTCC	-0.17	TAG	0	0.02561	0	3
GOI*	DiazK	HEK293T	H2A	R17	mut4	KT*SS	AAGACC*TCCTCC	-0.17	TAG	0.5	0.340696	0.315085	3
GOI*	DiazK	HEK293T	H2A	R20	mut5	SS*AG	TCCTCC*GCCGGC	3.27	TAG	0	0.0175623	0	3
GOI*	DiazK	HEK293T	H2A	R20	mut5	SS*AG	TCCTCC*GCCGGC	3.27	TAG	0.5	0.391246	0.373684	3
GOI*	DiazK	HEK293T	H2A	R29	mut7	VG*VH	GTAGGC*GTGCAT	2.12	TAG	0	0.0333684	0	3
GOI*	DiazK	HEK293T	H2A	R29	mut7	VG*VH	GTAGGC*GTGCAT	2.12	TAG	0.5	0.437874	0.404506	3
GOI*	DiazK	HEK293T	H2A	R3	mut1	SG*GK	TCTGGA*GGAAAG	1.95	TAG	0	0.0293609	0	3
GOI*	DiazK	HEK293T	H2A	R3	mut1	SG*GK	TCTGGA*GGAAAG	1.95	TAG	0.5	0.484036	0.454675	3
GOI*	DiazK	HEK293T	H2A	T120	mut10	KK*ES	AAGAAG*GAGAGC	1.2	TAG	0	0.0116756	0	3
GOI*	DiazK	HEK293T	H2A	T120	mut10	KK*ES	AAGAAG*GAGAGC	1.2	TAG	0.5	0.346314	0.334639	3
GOI*	DiazK	HEK293T	H3	Q19	mut5	RK*LA	CGCAAG*CTGGCC	0.36	TAG	0	0.0215756	0	3
GOI*	DiazK	HEK293T	H3	Q19	mut5	RK*LA	CGCAAG*CTGGCC	0.36	TAG	0.5	0.28774	0.266165	3
GOI*	DiazK	HEK293T	H3	Q5	mut2	TK*TA	ACTAAG*ACCGCT	-0.11	TAG	0	0.0290959	0	3
GOI*	DiazK	HEK293T	H3	Q5	mut2	TK*TA	ACTAAG*ACCGCT	-0.11	TAG	0.5	0.318919	0.289823	3
GOI*	DiazK	HEK293T	H3	R131	mut8	RI*GE	CGCATT*GGGGAG	-0.18	TAG	0	0.00914918	0	3
GOI*	DiazK	HEK293T	H3	R131	mut8	RI*GE	CGCATT*GGGGAG	-0.18	TAG	0.5	0.219935	0.210786	3
GOI*	DiazK	HEK293T	H3	R134	mut9	GE*AL	GGGGAG*GCTCTC	0.9	TAG	0	0.010243	0	3
GOI*	DiazK	HEK293T	H3	R134	mut9	GE*AL	GGGGAG*GCTCTC	0.9	TAG	0.5	0.29112	0.280877	3
GOI*	DiazK	HEK293T	H3	R17	mut4	AP*KQ	GCCCCG*AAGCAG	0.26	TAG	0	0.0320534	0	3
GOI*	DiazK	HEK293T	H3	R17	mut4	AP*KQ	GCCCCG*AAGCAG	0.26	TAG	0.5	0.306969	0.274916	3
GOI*	DiazK	HEK293T	H3	R2	mut1	RA*TK	CGCGCT*ACTAAG	0.42	TAG	0	0.0274644	0	3
GOI*	DiazK	HEK293T	H3	R2	mut1	RA*TK	CGCGCT*ACTAAG	0.42	TAG	0.5	0.257214	0.22975	3
GOI*	DiazK	HEK293T	H3	R26	mut6	AA*KS	GCCGCC*AAGAGC	1.78	TAG	0	0.0253686	0	3
GOI*	DiazK	HEK293T	H3	R26	mut6	AA*KS	GCCGCC*AAGAGC	1.78	TAG	0.5	0.414567	0.389198	3
GOI*	DiazK	HEK293T	H3	R40	mut7	PH*YR	CCTCAC*TACCGT	2.38	TAG	0	0.0152013	0	3
GOI*	DiazK	HEK293T	H3	R40	mut7	PH*YR	CCTCAC*TACCGT	2.38	TAG	0.5	0.325389	0.310188	3
GOI*	DiazK	HEK293T	H3	R8	mut3	TA*KS	ACCGCT*AAGTCC	1.31	TAG	0	0.029805	0	3
GOI*	DiazK	HEK293T	H3	R8	mut3	TA*KS	ACCGCT*AAGTCC	1.31	TAG	0.5	0.357757	0.327952	3
GOI*	DiazK	mESC	Dnmt3b	K241	mut4	KI*GF	AAGATC*GGCTTC	0.05	TAG	0	0.0697911	0	3
GOI*	DiazK	mESC	Dnmt3b	K241	mut4	KI*GF	AAGATC*GGCTTC	0.05	TAG	0.5	0.152064	0.0822732	3
GOI*	DiazK	mESC	Dnmt3b	K691	mut12	RP*EG	CGCCCC*GAGGGC	0.7	TAG	0	0.0616668	0	3
GOI*	DiazK	mESC	Dnmt3b	K691	mut12	RP*EG	CGCCCC*GAGGGC	0.7	TAG	0.5	0.114734	0.0530673	3
GOI*	DiazK	mESC	Dnmt3b	N392	mut6	TT*DA	ACAACC*GACTCT	2.28	TAG	0	0.0346533	0	3
GOI*	DiazK	mESC	Dnmt3b	N392	mut6	TT*DA	ACAACC*GACTCT	2.28	TAG	0.5	0.236825	0.202171	3
GOI*	DiazK	mESC	Dnmt3b	P263	mut5	AM*GM	GCCATG*GGAATG	0.44	TAG	0	0.0503091	0	3
GOI*	DiazK	mESC	Dnmt3b	P263	mut5	AM*GM	GCCATG*GGAATG	0.44	TAG	0.5	0.262949	0.21264	3
GOI*	DiazK	mESC	Dnmt3b	Y671	mut11	GL*EG	GGTTTA*GAGGGC	1.51	TAG	0	0.0463859	0	3
GOI*	DiazK	mESC	Dnmt3b	Y671	mut11	GL*EG	GGTTTA*GAGGGC	1.51	TAG	0.5	0.156228	0.109842	3
GOI*	DiazK	mESC	H2A	L116	mut9	VL*PK	GTGCTG*CCCAAG	1.6	TAG	0	0.0268792	0	3
GOI*	DiazK	mESC	H2A	L116	mut9	VL*PK	GTGCTG*CCCAAG	1.6	TAG	0.5	0.327729	0.30085	3
GOI*	DiazK	mESC	H2A	Q112	mut8	NI*AV	AACATC*GCCGTG	0.24	TAG	0	0.0217582	0	3
GOI*	DiazK	mESC	H2A	Q112	mut8	NI*AV	AACATC*GCCGTG	0.24	TAG	0.5	0.133359	0.111601	3
GOI*	DiazK	mESC	H2A	Q24	mut6	GL*FP	GGCCTG*TTCCCC	2.5	TAG	0	0.0371086	0	3
GOI*	DiazK	mESC	H2A	Q24	mut6	GL*FP	GGCCTG*TTCCCC	2.5	TAG	0.5	0.212391	0.175282	3
GOI*	DiazK	mESC	H2A	R17	mut4	KT*SS	AAGACC*TCCTCC	-0.17	TAG	0	0.0429479	0	3
GOI*	DiazK	mESC	H2A	R17	mut4	KT*SS	AAGACC*TCCTCC	-0.17	TAG	0.5	0.174025	0.131077	3
GOI*	DiazK	mESC	H2A	R3	mut1	SG*GK	TCTGGA*GGAAAG	1.95	TAG	0	0.0449387	0	3
GOI*	DiazK	mESC	H2A	R3	mut1	SG*GK	TCTGGA*GGAAAG	1.95	TAG	0.5	0.291789	0.24685	3
GOI*	DiazK	mESC	H3	R131	mut8	RI*GE	CGCATT*GGGGAG	-0.18	TAG	0	0.0226789	0	3
GOI*	DiazK	mESC	H3	R131	mut8	RI*GE	CGCATT*GGGGAG	-0.18	TAG	0.5	0.0901653	0.0674864	3
GOI*	DiazK	mESC	H3	R134	mut9	GE*AL	GGGGAG*GCTCTC	0.9	TAG	0	0.028696	0	3
GOI*	DiazK	mESC	H3	R134	mut9	GE*AL	GGGGAG*GCTCTC	0.9	TAG	0.5	0.148359	0.119663	3
GOI*	DiazK	mESC	H3	R2	mut1	RA*TK	CGCGCT*ACTAAG	0.42	TAG	0	0.0347105	0	3
GOI*	DiazK	mESC	H3	R2	mut1	RA*TK	CGCGCT*ACTAAG	0.42	TAG	0.5	0.12386	0.0891499	3
GOI*	DiazK	mESC	H3	R26	mut6	AA*KS	GCCGCC*AAGAGC	1.78	TAG	0	0.0393159	0	3
GOI*	DiazK	mESC	H3	R26	mut6	AA*KS	GCCGCC*AAGAGC	1.78	TAG	0.5	0.226656	0.18734	3
GOI*	DiazK	mESC	H3	R8	mut3	TA*KS	ACCGCT*AAGTCC	1.31	TAG	0	0.0379486	0	3
GOI*	DiazK	mESC	H3	R8	mut3	TA*KS	ACCGCT*AAGTCC	1.31	TAG	0.5	0.188021	0.150072	3
