# Supplementary material for: Identification of permissive amber suppression sites for efficient non-canonical amino acid incorporation in mammalian cells
Source: Nucleic Acids Res. 2021 Mar 3;49(11):e62. doi: 10.1093/nar/gkab132 (PMC8216290; doi:10.1093/nar/gkab132)
Supplement: gkab132_Supplemental_Files [file gkab132_supplemental_files.zip › Supplementary_data_3.csv]

cell_line	protein
HEK293T	MYCBP
HEK293T	GMPR2
HEK293T	TPM3
HEK293T	ENAH
HEK293T	THRAP3
HEK293T	SEPT6
HEK293T	EIF4B
HEK293T	TOMM5
HEK293T	TPM3
HEK293T	GOLIM4
HEK293T	PFDN6
HEK293T	PLRG1
HEK293T	HEXIM1
HEK293T	VAPB
HEK293T	BAG3
HEK293T	VCL
HEK293T	U2AF2
HEK293T	GNPDA1
HEK293T	ME1
HEK293T	EMD
HEK293T	HDGF
HEK293T	DYNC1I2
HEK293T	SNW1
HEK293T	POLA2
HEK293T	TSN
HEK293T	DBN1
HEK293T	ZNF787
HEK293T	ZC3H14
HEK293T	FIP1L1
HEK293T	CARM1
HEK293T	SUPV3L1
HEK293T	DDX51
HEK293T	BICD2
HEK293T	PRCC
HEK293T	STAM
HEK293T	SMARCC1
HEK293T	SYAP1
HEK293T	ISOC1
HEK293T	KCTD15
HEK293T	REXO4
HEK293T	RBM12
HEK293T	TBC1D13
HEK293T	IMPAD1
HEK293T	PTGFRN
HEK293T	PFDN2
HEK293T	NDUFA12
HEK293T	HN1
HEK293T	NUDC
HEK293T	TIMM9
HEK293T	TIMM8B
HEK293T	COL4A3BP
mESC	Acbd3
mESC	Edc4
mESC	Alms1
mESC	Ncoa3
mESC	Mpv17
mESC	Gm20390
mESC	Pfdn4
mESC	Med15
mESC	Arid2
mESC	Syne2
mESC	Pcf11
mESC	Ell
mESC	Nudc
mESC	Slc25a17
mESC	Dync1i2
mESC	Mkln1
mESC	Nme1
mESC	Tpm3-rs7
mESC	Ezr
mESC	Msn
mESC	Marcksl1
mESC	Hmgcl
mESC	Cd9
mESC	Rpia
mESC	Gfer
mESC	Ppp2r4
mESC	Ctsc
mESC	Ppp1r21
mESC	Dip2b
mESC	Tsn
mESC	Vat1
mESC	Zranb3
mESC	Bud31
mESC	Mvb12a
mESC	Znf598
mESC	Hook1
mESC	Nudt9
mESC	Asrgl1
mESC	Rps19bp1
mESC	Cdan1
mESC	Gga1
mESC	Hexim1
mESC	Isoc1
mESC	Cog2
mESC	Spdl1
mESC	Ctu1
mESC	Mrpl9
mESC	Ndufc2
mESC	Atp6v1g1
mESC	Nde1
mESC	Adck1
mESC	Slc23a2
mESC	Prcc
mESC	Mycbp
mESC	Ivd
mESC	Uchl3;Uchl4
mESC	Tsnax
mESC	Psmb3
mESC	Nme3
mESC	Wdr46
mESC	Npc2
