# Supplementary material for: Identification of permissive amber suppression sites for efficient non-canonical amino acid incorporation in mammalian cells
Source: Nucleic Acids Res. 2021 Mar 3;49(11):e62. doi: 10.1093/nar/gkab132 (PMC8216290; doi:10.1093/nar/gkab132)
Supplement: gkab132_Supplemental_Files [file gkab132_supplemental_files.zip › Supplementary_data_4.csv]

Input.normalized.LFC	p.value	codon.type	Gene.name	transcript.id	cell.line	base_+4	base_+5	base_+6	base_+7	base_+8	base_+9	base_-1	base_-2	base_-3	base_-4	base_-5	base_-6	GC.content
0.114508333333334	0.880119454207441	amber	ZZEF1	ENST00000381638.7	HEK	C	C	C	T	T	G	T	G	T	G	A	G	0.571428571428571
-0.874091666666666	0.0995273013870337	opal	ZYX	ENST00000322764.10	HEK	G	T	G	A	G	G	C	C	A	G	A	C	0.619047619047619
-0.0215833333333327	0.956040207865365	opal	ZYG11B	ENST00000294353.7	HEK	T	A	G	C	C	A	T	A	A	A	T	C	0.285714285714286
-0.0215833333333327	0.956040207865365	ocre	ZYG11B	ENST00000545132.5	HEK	T	A	T	G	A	T	T	G	G	G	T	T	0.285714285714286
-0.618083333333333	0.0941725804113803	opal	ZWINT	ENST00000373944.8	HEK	C	T	T	C	C	T	A	C	C	G	T	T	0.428571428571429
-0.618083333333333	0.0941725804113803	opal	ZWINT	ENST00000489649.6	HEK	G	A	G	C	G	A	A	G	A	A	C	A	0.523809523809524
0.102641666666666	0.838379451274509	opal	ZWILCH	ENST00000535141.6	HEK	A	G	T	G	T	G	G	A	A	C	T	T	0.428571428571429
0.062666666666666	0.275478098319866	amber	ZW10	ENST00000200135.8	HEK	C	T	C	C	A	T	A	A	A	T	T	A	0.238095238095238
-0.176766666666667	0.82957649119583	ocre	ZRANB2	ENST00000370920.8	HEK	T	G	T	A	T	T	A	A	A	G	A	A	0.142857142857143
-0.176766666666667	0.82957649119583	opal	ZRANB2	ENST00000254821.10	HEK	G	C	C	C	A	G	C	C	C	A	A	C	0.619047619047619
1.21068333333333	0.233395280795727	amber	ZPR1	ENST00000227322.8	HEK	C	A	G	T	G	G	G	G	C	A	A	C	0.666666666666667
-0.220591666666666	0.0683194663805178	opal	ZNHIT6	ENST00000370574.4	HEK	G	C	A	T	T	T	T	A	A	A	A	G	0.19047619047619
0.202100000000003	0.723728929793922	opal	ZNHIT2	ENST00000310597.6	HEK	A	C	G	G	G	T	C	G	A	T	C	C	0.571428571428571
1.53689166666667	0.0612665668447096	opal	ZNHIT1	ENST00000305105.3	HEK	G	C	C	T	G	G	G	T	G	T	C	A	0.619047619047619
0.0874666666666668	0.761707878166703	amber	ZNF830	ENST00000361952.5	HEK	G	G	T	T	T	T	A	T	T	G	T	T	0.285714285714286
1.54229166666666	0.00884742253535016	amber	ZNF787	ENST00000610935.2	HEK	G	G	G	A	G	G	G	G	C	C	G	G	0.80952380952381
-0.0668750000000028	0.882374381384502	opal	ZNF768	ENST00000380412.7	HEK	C	C	T	G	G	G	C	G	C	G	G	C	0.857142857142857
-0.366241666666666	0.733067925355807	ocre	ZNF706	ENST00000520984.5	HEK	G	G	T	T	G	T	A	C	G	G	A	C	0.428571428571429
-0.366241666666666	0.733067925355807	opal	ZNF706	ENST00000519744.5	HEK	C	A	C	C	T	T	A	C	T	T	A	A	0.380952380952381
-0.366241666666666	0.733067925355807	ocre	ZNF706	ENST00000523146.1	HEK	A	C	A	A	T	T	T	A	A	A	G	G	0.238095238095238
-0.348666666666666	0.429266876628507	ocre	ZNF703	ENST00000331569.6	HEK	C	T	A	C	A	G	G	A	C	C	A	T	0.523809523809524
-0.0176583333333324	0.982050489718861	opal	ZNF691	ENST00000372508.7	HEK	A	G	G	A	G	A	C	G	A	C	C	T	0.571428571428571
0.807633333333333	0.199251884254505	amber	ZNF689	ENST00000287461.8	HEK	A	A	G	G	G	G	T	A	C	C	C	G	0.523809523809524
-0.134941666666667	0.609595047083261	amber	ZNF687	ENST00000336715.11	HEK	T	C	T	C	C	A	C	A	A	C	A	G	0.571428571428571
0.613875000000002	0.434201073905426	amber	ZNF66	ENST00000344519.10	HEK	A	C	A	C	T	C	T	C	C	G	A	A	0.523809523809524
-0.370091666666669	0.632210217728245	amber	ZNF644	ENST00000370440.5	HEK	A	A	C	C	A	G	A	C	T	T	C	G	0.476190476190476
0.206825	0.591853923849755	ocre	ZNF638	ENST00000410075.5	HEK	T	C	G	C	T	A	G	A	C	G	A	G	0.571428571428571
0.206825	0.591853923849755	opal	ZNF638	ENST00000264447.9	HEK	T	T	G	G	G	G	G	G	A	T	C	T	0.523809523809524
0.477175	0.403973269866494	opal	ZNF629	ENST00000262525.6	HEK	A	A	T	G	G	G	G	T	C	C	C	T	0.523809523809524
-0.107608333333333	0.763699602887115	opal	ZNF622	ENST00000308683.3	HEK	G	A	G	T	C	T	C	T	T	A	G	A	0.476190476190476
0.364274999999998	0.167593711156082	amber	ZNF598	ENST00000563630.6	HEK	C	T	C	C	C	G	G	C	A	C	T	A	0.571428571428571
-2.09446666666667	0.073253173960812	opal	ZNF592	ENST00000560079.7	HEK	C	C	G	G	A	G	G	T	G	G	A	C	0.619047619047619
-2.09446666666667	0.073253173960812	ocre	ZNF592	ENST00000559607.1	HEK	G	T	G	C	T	C	A	T	T	T	A	C	0.476190476190476
0.0420833333333333	0.956274445179627	opal	ZNF574	ENST00000222339.7	HEK	C	T	C	T	G	C	C	G	G	T	G	A	0.619047619047619
-0.00175833333333286	0.998657643220978	opal	ZNF512B	ENST00000369888.6	HEK	G	C	A	T	G	G	G	A	A	A	A	G	0.523809523809524
0.0819250000000009	0.82451152235168	amber	ZNF512	ENST00000379717.5	HEK	G	C	A	G	T	C	A	A	A	G	G	A	0.476190476190476
1.30605	0.464830847410741	opal	ZNF503	ENST00000372524.5	HEK	G	G	G	C	G	G	G	A	C	T	A	T	0.714285714285714
-1.08136666666667	0.147696117101254	ocre	ZNF460	ENST00000537645.5	HEK	C	A	G	A	T	G	G	T	T	A	C	C	0.476190476190476
-0.0273999999999992	0.979674372682926	ocre	ZNF451	ENST00000370706.9	HEK	T	T	A	A	A	G	G	T	A	A	A	G	0.285714285714286
-0.0273999999999992	0.979674372682926	ocre	ZNF451	ENST00000370708.8	HEK	T	A	A	C	C	T	T	A	A	G	A	A	0.285714285714286
-0.0273999999999992	0.979674372682926	opal	ZNF451	ENST00000370702.5	HEK	C	A	G	A	T	C	C	T	C	T	C	C	0.476190476190476
-0.0273999999999992	0.979674372682926	opal	ZNF451	ENST00000370711.9	HEK	C	C	A	C	A	G	A	C	A	C	C	A	0.428571428571429
-0.0273999999999992	0.979674372682926	opal	ZNF451	ENST00000491832.6	HEK	G	A	G	A	A	A	C	G	T	C	A	C	0.476190476190476
-0.0273999999999992	0.979674372682926	ocre	ZNF451	ENST00000502749.1	HEK	C	T	C	T	G	G	T	T	C	G	T	T	0.476190476190476
-0.0273999999999992	0.979674372682926	opal	ZNF451	ENST00000504603.1	HEK	T	C	T	C	T	C	T	T	T	C	A	A	0.333333333333333
-0.667700000000001	0.282689624253971	amber	ZNF384	ENST00000319770.7	HEK	A	G	A	T	C	C	T	C	T	C	G	A	0.571428571428571
0.3229	0.448161305435237	amber	ZNF346	ENST00000506693.5	HEK	A	G	G	T	G	A	C	A	G	A	A	G	0.428571428571429
0.3229	0.448161305435237	amber	ZNF346	ENST00000513587.5	HEK	T	G	C	T	G	A	A	G	A	A	T	G	0.380952380952381
-0.102166666666667	0.591101330445299	amber	ZNF330	ENST00000262990.9	HEK	G	G	G	A	G	C	C	A	A	G	A	G	0.571428571428571
0.18075	0.521574500071996	opal	ZNF326	ENST00000394583.7	HEK	T	T	T	T	G	G	G	G	G	T	A	T	0.428571428571429
0.18075	0.521574500071996	ocre	ZNF326	ENST00000340281.9	HEK	A	T	A	T	A	A	T	A	A	A	A	G	0.238095238095238
0.18075	0.521574500071996	ocre	ZNF326	ENST00000361911.9	HEK	A	T	T	G	C	T	G	G	A	C	G	A	0.428571428571429
-0.438675	0.0534029525335568	amber	ZNF318	ENST00000605935.5	HEK	A	A	A	C	C	A	A	G	G	G	A	C	0.523809523809524
0.124950000000001	0.884646372466336	ocre	ZNF281	ENST00000294740.3	HEK	G	G	T	C	C	C	G	G	A	C	A	T	0.476190476190476
1.450125	0.175886022466197	amber	ZNF280C	ENST00000370978.9	HEK	A	T	T	C	C	T	A	A	A	G	T	T	0.333333333333333
-0.0474416666666677	0.924604377597345	ocre	ZNF24	ENST00000261332.11	HEK	G	A	A	A	T	T	T	T	G	A	A	A	0.285714285714286
-0.0474416666666677	0.924604377597345	opal	ZNF24	ENST00000589881.5	HEK	A	G	T	A	G	T	T	C	C	T	T	A	0.380952380952381
0.0625333333333336	0.884831009082905	amber	ZNF207	ENST00000577908.5	HEK	G	A	C	A	G	G	A	C	C	G	T	C	0.666666666666667
0.158974999999999	0.766559143971616	ocre	ZNF148	ENST00000360647.8	HEK	A	A	A	A	A	A	C	G	G	T	T	T	0.238095238095238
0.0846750000000001	0.7863142087974	ocre	ZNF146	ENST00000443387.2	HEK	A	A	A	C	C	C	C	A	C	T	C	A	0.428571428571429
-0.723066666666667	0.205151916592189	opal	ZNF106	ENST00000263805.8	HEK	A	G	T	T	T	T	A	C	T	T	A	G	0.238095238095238
-0.162408333333335	0.540210523992364	amber	ZMYND8	ENST00000311275.11	HEK	C	A	G	T	G	A	C	A	G	G	G	T	0.476190476190476
0.0449583333333331	0.750105406473777	ocre	ZMYM4	ENST00000314607.11	HEK	A	A	C	G	G	A	T	A	G	A	C	T	0.333333333333333
0.252558333333335	0.246874785000377	amber	ZMYM3	ENST00000373982.5	HEK	T	G	C	A	T	T	G	A	G	G	G	A	0.523809523809524
0.329216666666668	0.335593521039783	ocre	ZMYM2	ENST00000382874.6	HEK	A	A	A	G	G	A	C	A	G	A	C	A	0.476190476190476
0.299199999999999	0.406879283358692	opal	ZMPSTE24	ENST00000372759.4	HEK	G	A	T	G	T	C	C	A	C	A	A	C	0.476190476190476
-0.631675000000001	0.156724609230992	opal	ZMAT2	ENST00000274712.8	HEK	G	G	C	T	T	T	C	A	T	T	G	A	0.428571428571429
-0.548283333333332	0.0698797148935299	amber	ZHX2	ENST00000314393.6	HEK	A	C	A	G	G	G	C	C	G	G	A	C	0.666666666666667
0.210933333333333	0.567068498125936	opal	ZHX1	ENST00000395571.8	HEK	A	A	T	C	T	G	C	A	G	T	A	G	0.428571428571429
-0.0312999999999987	0.942419046977051	amber	ZGPAT	ENST00000448100.6	HEK	A	G	A	C	C	C	C	T	T	G	A	G	0.523809523809524
0.206391666666668	0.65453344153752	amber	ZFYVE16	ENST00000338008.9	HEK	T	G	A	A	A	G	T	T	T	T	T	C	0.238095238095238
-0.561558333333335	0.474689342713809	ocre	ZFR	ENST00000265069.13	HEK	A	A	A	G	T	G	T	T	T	C	A	A	0.285714285714286
-0.102875	0.758240440982283	ocre	ZFPL1	ENST00000525509.1	HEK	G	C	C	C	C	A	G	T	A	A	G	A	0.523809523809524
-0.102875	0.758240440982283	opal	ZFPL1	ENST00000531761.5	HEK	G	A	G	A	G	A	C	A	C	G	C	C	0.619047619047619
-0.102875	0.758240440982283	opal	ZFPL1	ENST00000453524.6	HEK	A	C	G	T	G	C	A	A	C	T	C	C	0.571428571428571
-0.102875	0.758240440982283	opal	ZFPL1	ENST00000294258.8	HEK	G	C	C	C	C	C	C	C	T	C	C	C	0.761904761904762
-0.101675	0.771864864981711	amber	ZFHX4	ENST00000651372.2	HEK	G	A	G	T	G	A	G	T	G	T	G	A	0.428571428571429
0.676183333333334	0.0779925998421194	amber	ZFAND6	ENST00000558688.5	HEK	C	T	T	A	C	T	A	C	G	T	A	A	0.285714285714286
0.153766666666667	0.654394569145854	amber	ZFAND1	ENST00000523096.5	HEK	T	C	A	T	T	C	A	A	G	G	T	T	0.285714285714286
-0.277058333333334	0.653338396608549	amber	ZEB1	ENST00000437844.6	HEK	G	A	A	A	G	C	A	C	A	G	T	T	0.428571428571429
-0.129941666666666	0.904779746236549	amber	ZDHHC3	ENST00000339420.7	HEK	A	T	G	C	T	G	A	A	G	T	A	G	0.428571428571429
0.350908333333333	0.672214201761599	ocre	ZCRB1	ENST00000266529.8	HEK	A	A	T	C	T	T	T	A	G	T	G	A	0.380952380952381
0.143366666666666	0.278437459434756	opal	ZCCHC9	ENST00000254037.6	HEK	T	A	A	C	A	G	T	T	T	T	A	A	0.238095238095238
-1.34209166666667	0.162219691617418	ocre	ZCCHC8	ENST00000543897.5	HEK	T	G	G	C	T	T	A	A	G	T	C	T	0.523809523809524
-0.0488666666666673	0.85379633200776	ocre	ZCCHC3	ENST00000500893.4	HEK	A	C	A	C	C	C	C	A	C	G	G	G	0.761904761904762
0.121541666666667	0.920612747472091	amber	ZCCHC17	ENST00000618216.4	HEK	A	G	A	T	A	G	A	C	A	A	A	G	0.285714285714286
-0.226616666666667	0.319900246536499	amber	ZC3HC1	ENST00000470651.1	HEK	A	G	G	T	T	G	A	C	C	A	C	G	0.523809523809524
-0.0642999999999969	0.615375348374118	ocre	ZC3HAV1L	ENST00000275766.2	HEK	A	G	A	A	G	A	G	A	A	G	A	G	0.476190476190476
0.277349999999999	0.0594655895617397	amber	ZC3HAV1	ENST00000242351.10	HEK	A	A	C	C	G	A	T	G	A	T	T	A	0.380952380952381
0.773341666666666	0.311159863145081	amber	ZC3H8	ENST00000615791.1	HEK	C	A	A	T	G	T	G	G	A	A	A	A	0.285714285714286
0.470766666666666	0.0270827151646012	amber	ZC3H7B	ENST00000352645.5	HEK	G	G	C	C	A	G	G	A	G	G	G	G	0.666666666666667
-0.161283333333335	0.458629953794957	ocre	ZC3H7A	ENST00000396516.6	HEK	T	A	T	G	C	T	C	A	A	A	T	T	0.380952380952381
0.700775000000002	0.00135748571358173	amber	ZC3H4	ENST00000253048.10	HEK	T	G	T	C	C	A	G	A	C	C	G	T	0.523809523809524
1.03696666666667	0.00080375490585019	amber	ZC3H18	ENST00000301011.9	HEK	G	C	C	G	T	G	A	C	G	A	A	A	0.666666666666667
0.00553333333333317	0.989007899812277	amber	ZC3H15	ENST00000437396.1	HEK	C	A	C	A	G	A	G	G	A	T	T	A	0.428571428571429
2.61945833333333	0.00282550083270491	amber	ZC3H14	ENST00000251038.10	HEK	C	A	C	C	C	A	A	A	G	C	G	A	0.571428571428571
-0.745641666666665	0.0259049705224988	ocre	ZC3H13	ENST00000242848.8	HEK	G	A	C	C	G	A	T	C	T	G	T	G	0.476190476190476
-0.745641666666665	0.0259049705224988	ocre	ZC3H13	ENST00000282007.7	HEK	C	T	A	T	A	T	T	T	C	A	T	T	0.142857142857143
-0.188241666666666	0.413710541191897	amber	ZC3H11A	ENST00000495527.5	HEK	C	T	A	A	A	C	G	T	T	T	C	C	0.476190476190476
-0.358475000000002	0.320341123201392	amber	ZBTB8OS	ENST00000479075.5	HEK	G	T	T	A	C	A	T	T	C	T	T	C	0.380952380952381
-0.0235583333333335	0.964462160368879	ocre	ZBTB33	ENST00000326624.2	HEK	A	C	T	C	C	T	C	A	T	T	C	T	0.428571428571429
-0.0945416666666663	0.85591038474162	opal	ZBTB21	ENST00000398505.7	HEK	A	A	G	A	C	C	T	A	A	C	A	C	0.380952380952381
0.36355	0.432635114833998	opal	ZBTB11	ENST00000312938.5	HEK	G	T	A	T	G	T	A	A	G	A	G	G	0.380952380952381
0.36355	0.432635114833998	opal	ZBTB11	ENST00000461821.1	HEK	A	T	A	A	G	A	T	A	T	T	C	G	0.285714285714286
-0.82725	0.186835770459853	ocre	ZBTB10	ENST00000379091.8	HEK	C	T	G	A	C	C	T	A	G	T	A	G	0.428571428571429
-0.635375000000001	0.144667322626594	ocre	ZADH2	ENST00000322342.4	HEK	A	A	A	C	A	G	G	T	C	G	A	A	0.380952380952381
-0.481208333333335	0.0643684753319939	opal	YY1	ENST00000262238.10	HEK	A	A	A	G	A	A	G	A	C	C	A	A	0.380952380952381
-0.399208333333333	0.614194432504875	ocre	YWHAZ	ENST00000395957.6	HEK	C	C	G	G	C	C	T	A	A	A	A	G	0.571428571428571
-0.868108333333332	0.0109965755409929	ocre	YWHAQ	ENST00000381844.8	HEK	A	T	C	C	A	T	C	A	A	A	A	G	0.380952380952381
-0.61448333333333	0.1972330610182	opal	YWHAH	ENST00000248975.6	HEK	A	G	A	T	C	C	C	A	A	C	G	G	0.476190476190476
-0.61448333333333	0.1972330610182	opal	YWHAH	ENST00000443669.5	HEK	G	A	C	C	C	T	C	C	T	T	A	C	0.476190476190476
-0.61448333333333	0.1972330610182	opal	YWHAH	ENST00000397492.1	HEK	A	C	C	T	C	T	A	A	G	T	C	G	0.476190476190476
0.223383333333335	0.801095360382862	ocre	YWHAG	ENST00000307630.5	HEK	G	G	C	C	C	C	T	A	A	C	A	A	0.619047619047619
-0.403016666666667	0.521785818305616	opal	YWHAE	ENST00000627231.2	HEK	G	A	C	A	T	A	G	A	C	T	A	A	0.380952380952381
-0.403016666666667	0.521785818305616	opal	YWHAE	ENST00000630606.2	HEK	T	G	A	T	G	C	T	T	T	C	G	A	0.380952380952381
-0.403016666666667	0.521785818305616	ocre	YWHAE	ENST00000626999.1	HEK	G	C	C	A	A	C	A	C	A	G	A	G	0.476190476190476
-0.075683333333334	0.914403908012408	ocre	YWHAB	ENST00000353703.9	HEK	T	G	T	T	T	C	C	A	A	G	A	G	0.476190476190476
-0.075683333333334	0.914403908012408	opal	YWHAB	ENST00000479421.5	HEK	A	A	A	T	G	A	T	C	A	T	C	T	0.285714285714286
-0.381599999999999	0.0738006948044767	ocre	YTHDF3	ENST00000539294.6	HEK	C	C	G	T	A	T	A	A	C	A	A	A	0.333333333333333
-0.381599999999999	0.0738006948044767	opal	YTHDF3	ENST00000615676.1	HEK	T	G	A	T	G	A	A	A	A	T	G	T	0.285714285714286
0.0983750000000008	0.600005227475563	ocre	YTHDF2	ENST00000373812.8	HEK	A	A	G	G	C	A	A	A	A	G	G	G	0.476190476190476
0.276091666666668	0.333399237634719	opal	YTHDF1	ENST00000370339.8	HEK	G	G	G	C	G	A	A	A	C	A	A	A	0.476190476190476
0.148250000000001	0.302684914299346	amber	YTHDC2	ENST00000503857.5	HEK	A	T	G	A	T	T	T	T	T	C	C	T	0.333333333333333
0.542475	0.0233513816318489	ocre	YTHDC1	ENST00000615500.4	HEK	T	G	G	G	C	T	A	G	A	A	G	A	0.333333333333333
0.911766666666667	0.170483024761023	opal	YRDC	ENST00000373044.3	HEK	A	A	C	T	C	T	G	T	C	C	A	T	0.523809523809524
-0.469391666666666	0.469591895698165	opal	YPEL5	ENST00000379520.7	HEK	A	G	A	T	A	C	T	C	T	C	A	A	0.333333333333333
0.069583333333334	0.892891545833924	opal	YOD1	ENST00000315927.8	HEK	C	C	T	A	T	G	G	T	G	A	A	G	0.476190476190476
0.112616666666668	0.288157570511157	amber	YME1L1	ENST00000477432.1	HEK	T	T	C	A	G	G	T	C	G	G	C	A	0.523809523809524
0.0904916666666675	0.624372508091376	opal	YLPM1	ENST00000552421.5	HEK	G	A	C	T	T	A	A	T	A	T	A	T	0.19047619047619
-1.079075	0.144593393890467	opal	YKT6	ENST00000496112.5	HEK	T	G	C	A	G	C	G	T	A	C	T	A	0.571428571428571
-0.528366666666668	0.0174284576091273	opal	YIPF5	ENST00000274496.10	HEK	A	A	A	T	T	T	T	T	T	C	T	G	0.285714285714286
-0.228166666666665	0.755846562410978	amber	YIPF3	ENST00000455768.6	HEK	A	C	G	C	T	G	G	A	A	G	A	A	0.476190476190476
1.21435833333333	0.403349864999096	opal	YIF1B	ENST00000592694.5	HEK	G	C	G	C	G	C	G	G	C	G	T	G	0.80952380952381
1.21435833333333	0.403349864999096	opal	YIF1B	ENST00000337679.12	HEK	A	G	A	T	C	T	C	G	G	C	G	T	0.619047619047619
1.21435833333333	0.403349864999096	ocre	YIF1B	ENST00000591755.5	HEK	C	A	C	G	G	T	C	G	G	T	C	C	0.571428571428571
-0.639333333333335	0.0683530125982642	opal	YIF1A	ENST00000496746.5	HEK	C	C	C	C	C	T	G	G	C	C	T	G	0.761904761904762
-0.639333333333335	0.0683530125982642	opal	YIF1A	ENST00000471387.6	HEK	C	T	C	T	G	G	C	C	A	T	C	T	0.571428571428571
-0.639333333333335	0.0683530125982642	opal	YIF1A	ENST00000484814.1	HEK	T	G	C	T	C	C	G	C	T	G	A	C	0.523809523809524
0.782683333333333	0.0312335476630104	ocre	YES1	ENST00000577961.5	HEK	T	T	C	A	A	G	A	T	T	T	A	A	0.238095238095238
-0.156491666666668	0.10438293119302	ocre	YEATS4	ENST00000247843.7	HEK	A	C	A	G	T	T	A	T	A	C	A	G	0.333333333333333
0.137399999999998	0.56409469684374	opal	YEATS2	ENST00000305135.10	HEK	G	C	G	G	A	G	G	A	C	C	A	G	0.619047619047619
-0.262016666666668	0.437791875481676	ocre	YBX3	ENST00000279550.11	HEK	C	A	C	C	A	G	G	A	G	T	C	G	0.571428571428571
0.348458333333334	0.267658846377796	ocre	YBX1	ENST00000321358.12	HEK	A	T	G	C	C	G	G	A	G	T	C	G	0.666666666666667
0.118016666666669	0.666271823276884	opal	YBEY	ENST00000397701.9	HEK	G	G	G	C	C	G	C	G	A	G	G	G	0.761904761904762
-0.736633333333333	0.0102717328211968	opal	YARS2	ENST00000324868.13	HEK	T	G	A	A	A	A	G	T	T	G	A	C	0.380952380952381
0.581766666666668	0.442482922054389	amber	YAP1	ENST00000526343.5	HEK	A	G	C	C	C	T	A	T	T	G	G	T	0.476190476190476
0.340824999999997	0.470785213550154	amber	XXYLT1	ENST00000310380.11	HEK	G	C	G	C	T	C	C	A	G	G	A	G	0.761904761904762
-0.0475083333333313	0.6813326812547	ocre	XRN2	ENST00000377191.5	HEK	G	C	T	T	T	T	T	A	A	G	G	T	0.285714285714286
-0.194833333333334	0.609851077931973	amber	XRN1	ENST00000463916.5	HEK	A	A	A	A	A	A	A	A	A	A	T	T	0.0476190476190476
-0.121624999999996	0.738974011428615	opal	XRCC6	ENST00000360079.7	HEK	C	C	A	G	A	G	C	A	G	G	A	C	0.619047619047619
0.153333333333333	0.577229299470675	amber	XRCC5	ENST00000392133.7	HEK	G	T	C	G	T	G	A	T	A	G	T	A	0.428571428571429
-0.123049999999999	0.49451849551399	ocre	XRCC4	ENST00000338635.10	HEK	C	A	G	T	C	T	T	T	A	G	A	G	0.380952380952381
0.940449999999999	0.143109537572972	amber	XRCC3	ENST00000557439.5	HEK	G	C	T	C	A	C	C	G	T	C	T	A	0.523809523809524
-0.0103333333333335	0.939296970299645	opal	XRCC1	ENST00000262887.9	HEK	A	G	T	A	T	G	C	C	G	A	A	C	0.571428571428571
-0.725749999999999	0.287473544731648	opal	XPR1	ENST00000367590.9	HEK	A	T	T	T	T	C	T	C	A	C	A	A	0.333333333333333
-0.299941666666666	0.225210571976534	opal	XPOT	ENST00000332707.10	HEK	G	G	A	C	T	G	C	C	C	G	A	A	0.571428571428571
0.392091666666667	0.15815669188022	opal	XPO7	ENST00000252512.14	HEK	C	A	C	C	T	C	C	G	A	G	T	A	0.476190476190476
-0.185966666666666	0.646015203373386	amber	XPO6	ENST00000565698.5	HEK	G	C	C	T	G	C	C	T	C	G	A	A	0.571428571428571
-0.0362000000000003	0.815773311436614	opal	XPO5	ENST00000265351.12	HEK	A	T	C	A	A	G	C	C	C	A	A	G	0.380952380952381
-0.0362000000000003	0.815773311436614	ocre	XPO5	ENST00000398799.2	HEK	G	G	A	G	C	T	G	A	A	C	T	G	0.476190476190476
-0.720208333333331	0.143140667155921	ocre	XPO4	ENST00000255305.10	HEK	A	C	A	A	C	A	A	A	A	A	T	G	0.285714285714286
-0.165475000000002	0.256767487036806	ocre	XPO1	ENST00000401558.7	HEK	A	A	T	C	C	A	T	A	G	T	G	T	0.285714285714286
-0.165475000000002	0.256767487036806	ocre	XPO1	ENST00000428210.5	HEK	A	A	T	C	T	G	T	T	T	G	G	T	0.333333333333333
0.230483333333331	0.784129924614897	opal	XPNPEP3	ENST00000357137.9	HEK	C	C	T	T	C	A	T	C	T	T	C	G	0.523809523809524
0.230483333333331	0.784129924614897	opal	XPNPEP3	ENST00000428799.1	HEK	A	A	C	T	A	A	C	G	G	C	T	G	0.476190476190476
0.998066666666665	0.428704760639081	ocre	XPNPEP1	ENST00000322238.12	HEK	T	A	A	A	T	A	T	A	C	G	A	C	0.285714285714286
-0.704416666666665	0.337761095187043	opal	XPC	ENST00000285021.11	HEK	G	C	T	G	A	G	G	T	C	G	A	C	0.666666666666667
-0.704416666666665	0.337761095187043	ocre	XPC	ENST00000476581.6	HEK	A	A	C	T	G	G	A	G	A	A	A	A	0.380952380952381
-0.129758333333335	0.489489303915258	ocre	XIAP	ENST00000434753.7	HEK	T	C	T	A	A	C	T	C	T	G	T	A	0.285714285714286
0.0104750000000022	0.942847913849932	opal	XAB2	ENST00000358368.5	HEK	C	C	C	G	T	C	C	A	G	A	A	G	0.571428571428571
-0.375941666666667	0.5417276163624	amber	WWP2	ENST00000569174.5	HEK	G	T	C	A	T	C	G	G	G	A	C	C	0.571428571428571
0.1175	0.636770327091184	amber	WTAP	ENST00000631126.2	HEK	A	A	C	A	T	G	C	T	T	C	C	C	0.428571428571429
-0.262291666666667	0.27837719055125	opal	WRNIP1	ENST00000380773.9	HEK	C	T	C	C	T	C	C	G	T	G	G	A	0.619047619047619
0.570191666666667	0.14903950149182	opal	WRAP53	ENST00000498311.5	HEK	C	G	G	C	A	G	C	G	A	G	T	A	0.666666666666667
0.687300000000001	0.125090360788875	amber	WNK2	ENST00000297954.8	HEK	G	T	T	C	C	T	C	C	T	C	G	C	0.571428571428571
0.517225	0.0897019840219047	amber	WNK1	ENST00000535572.5	HEK	A	C	C	T	A	G	T	C	A	C	C	A	0.523809523809524
0.574991666666667	0.222214552801578	amber	WLS	ENST00000262348.9	HEK	G	A	G	G	C	T	G	A	G	G	A	C	0.666666666666667
-0.490458333333333	0.532470549252334	ocre	WIZ	ENST00000674001.1	HEK	C	A	C	A	A	A	C	C	C	T	C	G	0.571428571428571
-0.490458333333333	0.532470549252334	opal	WIZ	ENST00000648664.1	HEK	C	C	C	A	G	G	T	T	C	A	A	C	0.619047619047619
1.53924166666667	0.125058184764048	opal	WIPI2	ENST00000288828.9	HEK	A	C	T	T	G	A	C	A	G	T	C	A	0.523809523809524
-0.147166666666667	0.841374175989798	opal	WIPF2	ENST00000323571.9	HEK	A	G	C	C	T	G	G	G	A	C	T	C	0.523809523809524
-0.147166666666667	0.841374175989798	opal	WIPF2	ENST00000582781.5	HEK	A	G	C	T	T	C	C	G	T	G	A	G	0.571428571428571
0.117625	0.677937828969483	opal	WFS1	ENST00000503569.5	HEK	G	G	A	T	G	G	C	C	G	G	C	G	0.714285714285714
-0.628058333333333	0.0835717727130173	amber	WDR92	ENST00000406245.6	HEK	T	A	A	G	T	C	G	A	A	G	G	T	0.476190476190476
0.305783333333333	0.486214971421348	opal	WDR91	ENST00000423565.5	HEK	T	G	A	C	T	T	C	C	G	A	A	A	0.476190476190476
-0.160933333333333	0.614434405022771	opal	WDR82	ENST00000296490.8	HEK	C	C	C	T	G	T	C	A	G	T	A	G	0.476190476190476
0.391441666666667	0.421730878567129	amber	WDR81	ENST00000309182.9	HEK	A	C	T	G	A	G	A	C	G	G	T	C	0.571428571428571
0.228116666666666	0.614894489041104	amber	WDR77	ENST00000235090.10	HEK	A	T	T	G	G	A	G	A	G	T	C	A	0.333333333333333
-0.0833666666666663	0.740448780615143	amber	WDR75	ENST00000427960.5	HEK	C	A	C	C	G	A	G	A	A	A	T	A	0.380952380952381
-0.0467416666666645	0.97127756085683	opal	WDR74	ENST00000311713.11	HEK	C	G	C	C	C	C	C	C	C	C	G	A	0.714285714285714
-0.0467416666666645	0.97127756085683	opal	WDR74	ENST00000542347.5	HEK	C	G	C	C	T	T	C	A	G	T	G	C	0.619047619047619
-0.118241666666668	0.888701716527445	opal	WDR73	ENST00000434634.6	HEK	C	A	C	C	A	G	C	G	C	C	C	C	0.714285714285714
-0.165341666666667	0.695992796409448	opal	WDR70	ENST00000265107.9	HEK	A	G	A	A	T	C	T	T	A	A	A	A	0.285714285714286
-0.165341666666667	0.695992796409448	opal	WDR70	ENST00000504564.1	HEK	A	T	C	C	A	C	G	T	A	G	T	G	0.476190476190476
-0.412408333333332	0.276656462300116	opal	WDR62	ENST00000401500.7	HEK	G	G	G	C	G	C	C	A	C	G	G	G	0.80952380952381
-0.412408333333332	0.276656462300116	ocre	WDR62	ENST00000587391.5	HEK	G	T	C	T	T	G	C	C	T	T	C	G	0.428571428571429
-0.304325	0.477072344300755	ocre	WDR61	ENST00000558311.5	HEK	A	C	A	T	C	A	T	T	A	A	C	C	0.333333333333333
-0.304325	0.477072344300755	opal	WDR61	ENST00000560610.5	HEK	C	C	A	T	T	G	A	A	A	G	G	T	0.428571428571429
-0.304325	0.477072344300755	opal	WDR61	ENST00000559848.1	HEK	A	A	G	T	A	T	A	G	G	T	G	G	0.380952380952381
-0.2491	0.712880381928247	amber	WDR60	ENST00000407559.8	HEK	C	G	G	G	T	G	G	A	A	C	A	C	0.619047619047619
-0.310675	0.476380752801148	amber	WDR6	ENST00000420783.7	HEK	C	T	G	G	G	A	G	A	G	G	C	C	0.571428571428571
0.0102166666666672	0.985975605812509	amber	WDR59	ENST00000536050.5	HEK	A	T	G	G	A	T	C	T	G	T	T	A	0.333333333333333
0.143308333333332	0.623571447908559	amber	WDR55	ENST00000506393.5	HEK	A	T	G	T	G	G	C	T	T	G	T	A	0.476190476190476
-0.441708333333334	0.452433267780364	opal	WDR54	ENST00000409791.5	HEK	C	T	G	G	C	T	G	T	C	G	T	T	0.523809523809524
-0.441708333333334	0.452433267780364	opal	WDR54	ENST00000348227.4	HEK	G	A	A	G	A	G	G	T	G	T	G	A	0.523809523809524
-0.195274999999999	0.583402656376324	ocre	WDR5	ENST00000358625.3	HEK	G	T	C	C	C	T	C	G	T	C	A	G	0.523809523809524
-0.542833333333334	0.633439982603825	amber	WDR48	ENST00000433841.6	HEK	C	A	T	C	T	A	A	T	A	T	A	C	0.333333333333333
-0.163225	0.812786397898608	opal	WDR46	ENST00000374617.9	HEK	G	C	C	A	G	A	C	G	C	G	T	G	0.571428571428571
0.450483333333334	0.309403381979141	opal	WDR45B	ENST00000392325.9	HEK	C	T	C	C	A	G	G	T	C	G	A	A	0.571428571428571
0.450483333333334	0.309403381979141	ocre	WDR45B	ENST00000573616.5	HEK	T	C	C	A	G	G	T	T	A	C	G	G	0.428571428571429
0.450483333333334	0.309403381979141	opal	WDR45B	ENST00000571817.5	HEK	A	A	T	G	G	G	A	A	A	G	A	G	0.380952380952381
-1.07264166666667	0.261575702487872	ocre	WDR44	ENST00000254029.8	HEK	T	T	T	G	A	A	T	C	T	A	T	G	0.238095238095238
-0.0799833333333337	0.905866086859161	opal	WDR43	ENST00000407426.8	HEK	A	G	A	C	A	G	A	A	G	A	A	G	0.380952380952381
-0.143516666666668	0.653117216348513	amber	WDR41	ENST00000296679.9	HEK	T	T	T	A	A	G	C	T	G	T	C	G	0.380952380952381
-0.143516666666668	0.653117216348513	amber	WDR41	ENST00000509701.5	HEK	C	A	C	C	C	A	G	G	T	T	G	G	0.571428571428571
-0.143516666666668	0.653117216348513	amber	WDR41	ENST00000513417.5	HEK	A	A	C	T	G	A	T	T	T	C	A	A	0.238095238095238
-0.143516666666668	0.653117216348513	amber	WDR41	ENST00000503035.5	HEK	G	A	A	T	C	C	C	A	A	A	C	A	0.380952380952381
-1.57259166666667	0.0139349333020348	opal	WDR4	ENST00000330317.6	HEK	T	C	G	T	G	G	C	G	T	T	G	A	0.571428571428571
0.309591666666666	0.54953080242508	ocre	WDR37	ENST00000358220.5	HEK	G	G	A	C	A	C	A	A	A	A	A	G	0.476190476190476
0.309591666666666	0.54953080242508	opal	WDR37	ENST00000381329.5	HEK	A	T	G	T	G	T	G	T	C	C	A	T	0.476190476190476
0.309591666666666	0.54953080242508	opal	WDR37	ENST00000620998.4	HEK	T	A	T	C	T	G	A	T	T	T	A	C	0.285714285714286
0.117283333333335	0.6283651297135	ocre	WDR36	ENST00000506538.6	HEK	A	A	A	T	A	A	G	T	T	G	T	T	0.238095238095238
0.705291666666668	0.0384821652066394	amber	WDR33	ENST00000322313.9	HEK	A	A	G	C	T	G	G	G	C	T	G	G	0.571428571428571
-0.119775	0.410267292925782	amber	WDR3	ENST00000349139.6	HEK	A	A	C	T	G	A	T	C	A	G	T	T	0.333333333333333
-0.721866666666666	0.271046063358408	opal	WDR26	ENST00000651911.1	HEK	T	G	G	T	G	A	T	G	A	T	A	G	0.333333333333333
-0.332391666666667	0.0411412462771773	amber	WDR18	ENST00000590397.5	HEK	C	G	C	C	T	T	G	G	A	C	G	T	0.666666666666667
1.52119166666667	0.111873428875276	amber	WDR13	ENST00000376729.10	HEK	G	G	T	C	C	T	G	A	A	G	A	C	0.571428571428571
0.0879416666666657	0.919484536681494	opal	WDR12	ENST00000261015.4	HEK	A	A	G	T	G	A	A	C	G	G	G	G	0.476190476190476
-0.243691666666667	0.184857515107391	opal	WDR11	ENST00000263461.11	HEK	C	A	G	C	T	T	G	A	G	A	A	G	0.333333333333333
-0.243691666666667	0.184857515107391	ocre	WDR11	ENST00000605543.5	HEK	T	G	G	T	T	C	G	A	A	C	A	T	0.428571428571429
-0.267666666666665	0.278929507800173	opal	WDR1	ENST00000499869.7	HEK	G	G	A	G	C	C	C	A	T	C	C	A	0.571428571428571
-0.00994166666666541	0.965340927373682	ocre	WDHD1	ENST00000360586.8	HEK	A	G	G	A	A	G	G	A	G	G	A	C	0.428571428571429
-0.773641666666666	0.090032101992452	opal	WDFY1	ENST00000233055.9	HEK	T	C	T	G	A	G	C	A	C	G	C	C	0.571428571428571
-0.304816666666665	0.459102170683317	amber	WBP4	ENST00000379487.5	HEK	T	T	G	C	A	G	A	A	C	T	A	G	0.428571428571429
0.178333333333333	0.752041132110623	amber	WBP2	ENST00000585462.5	HEK	G	C	C	C	T	C	G	A	C	C	C	A	0.619047619047619
0.144766666666667	0.918282322811142	opal	WBP11	ENST00000261167.7	HEK	C	A	G	C	T	T	G	T	C	A	T	C	0.523809523809524
0.144766666666667	0.918282322811142	opal	WBP11	ENST00000535638.5	HEK	G	T	G	T	A	C	C	T	G	G	A	C	0.523809523809524
0.276058333333333	0.320594324503139	opal	WASL	ENST00000223023.5	HEK	T	C	T	A	T	A	C	A	G	A	A	G	0.333333333333333
-0.380391666666668	0.0686106511177525	ocre	WASF2	ENST00000618852.5	HEK	C	T	C	T	T	T	T	A	G	C	C	T	0.476190476190476
-0.380391666666668	0.0686106511177525	opal	WASF2	ENST00000536657.1	HEK	G	G	A	G	C	A	T	G	G	G	A	C	0.714285714285714
-0.348166666666667	0.448672756813655	ocre	WASF1	ENST00000392587.6	HEK	G	A	A	A	A	A	G	A	G	G	T	T	0.428571428571429
-0.342116666666668	0.897292290112758	amber	WARS2	ENST00000369426.9	HEK	C	A	T	C	C	A	C	C	A	A	T	T	0.333333333333333
-0.342116666666668	0.897292290112758	amber	WARS2	ENST00000235521.4	HEK	G	A	A	G	T	T	A	T	C	T	T	T	0.333333333333333
-0.09585	0.867783772449758	amber	WAC	ENST00000424454.5	HEK	G	A	A	A	A	A	T	T	A	G	T	C	0.333333333333333
-0.09585	0.867783772449758	amber	WAC	ENST00000439676.5	HEK	C	C	T	C	A	T	C	G	G	T	C	T	0.619047619047619
-0.346600000000002	0.496786753454374	ocre	VWA8	ENST00000379310.8	HEK	G	A	A	G	T	G	C	T	G	T	G	A	0.571428571428571
-0.346600000000002	0.496786753454374	ocre	VWA8	ENST00000281496.6	HEK	G	G	C	A	A	A	G	A	G	G	A	A	0.476190476190476
0.182916666666666	0.725729243373192	amber	VTI1B	ENST00000216456.6	HEK	G	T	A	T	T	A	T	T	T	T	A	A	0.19047619047619
-0.286766666666667	0.118867087323647	opal	VTA1	ENST00000367630.9	HEK	A	G	C	C	T	T	A	A	G	A	G	A	0.476190476190476
-0.100883333333332	0.816975693312606	amber	VRK3	ENST00000316763.8	HEK	G	T	G	G	A	A	C	C	C	G	T	G	0.571428571428571
-0.0659249999999988	0.760776169194694	amber	VRK2	ENST00000648897.1	HEK	G	C	T	A	T	T	T	C	G	A	A	G	0.380952380952381
-0.0659249999999988	0.760776169194694	amber	VRK2	ENST00000417641.6	HEK	A	A	G	C	T	T	G	G	A	T	T	T	0.428571428571429
-0.265549999999999	0.109007614542202	ocre	VRK1	ENST00000216639.8	HEK	T	T	C	A	G	A	G	A	A	G	A	C	0.476190476190476
-0.145283333333331	0.772954039782188	opal	VPS72	ENST00000368892.8	HEK	A	G	A	G	A	T	A	A	A	T	T	A	0.333333333333333
-0.248058333333334	0.240639882039021	amber	VPS53	ENST00000437048.7	HEK	C	A	G	C	A	G	G	T	C	A	G	A	0.476190476190476
-0.248058333333334	0.240639882039021	amber	VPS53	ENST00000291074.9	HEK	T	A	T	C	A	G	G	C	A	G	G	T	0.476190476190476
0.605891666666666	0.595639191131677	opal	VPS52	ENST00000482399.5	HEK	A	A	C	T	C	A	C	G	G	T	G	A	0.476190476190476
0.605891666666666	0.595639191131677	opal	VPS52	ENST00000445902.3	HEK	T	G	T	G	C	C	C	T	T	C	A	A	0.523809523809524
0.3167	0.107186891938015	amber	VPS51	ENST00000279281.8	HEK	G	C	G	C	A	G	C	G	G	C	G	C	0.80952380952381
-0.142766666666666	0.466555633989081	ocre	VPS4B	ENST00000238497.10	HEK	G	C	C	A	A	A	C	G	G	A	A	G	0.523809523809524
-0.142766666666666	0.466555633989081	opal	VPS4B	ENST00000588059.5	HEK	C	G	T	T	G	C	G	A	G	G	T	A	0.523809523809524
-0.610925000000001	0.170968314197079	ocre	VPS4A	ENST00000254950.13	HEK	A	A	G	C	T	G	T	G	A	G	A	G	0.428571428571429
-0.0199916666666671	0.931978666450201	amber	VPS45	ENST00000369128.9	HEK	C	C	C	A	C	G	G	G	A	C	C	T	0.571428571428571
-0.0199916666666671	0.931978666450201	amber	VPS45	ENST00000642919.1	HEK	T	G	A	G	T	A	A	C	G	G	T	C	0.476190476190476
0.0497749999999992	0.909372148434068	amber	VPS37C	ENST00000301765.10	HEK	A	C	A	C	A	C	T	A	T	G	G	G	0.523809523809524
-0.384466666666665	0.321290695146281	opal	VPS37B	ENST00000267202.7	HEK	G	C	G	C	C	G	G	A	C	C	T	C	0.714285714285714
0.231574999999999	0.534093518961416	amber	VPS37A	ENST00000324849.9	HEK	A	T	T	T	T	C	A	T	C	A	C	C	0.428571428571429
-0.0666000000000011	0.708564987135062	opal	VPS36	ENST00000650274.1	HEK	G	G	C	G	G	G	C	G	G	A	G	G	0.714285714285714
-0.0666000000000011	0.708564987135062	ocre	VPS36	ENST00000378060.9	HEK	G	G	G	T	T	T	C	G	A	G	A	C	0.476190476190476
-0.158491666666667	0.370695567194927	amber	VPS35	ENST00000568784.6	HEK	G	G	G	A	C	A	A	G	G	G	C	G	0.666666666666667
0.0468999999999994	0.820479999301869	opal	VPS33B	ENST00000333371.7	HEK	T	G	T	T	T	T	C	C	G	A	A	A	0.428571428571429
0.0468999999999994	0.820479999301869	opal	VPS33B	ENST00000574755.5	HEK	C	A	A	A	T	T	C	G	T	A	A	C	0.428571428571429
0.161658333333335	0.433282418269848	amber	VPS33A	ENST00000267199.9	HEK	G	A	T	G	T	T	C	T	T	T	C	C	0.380952380952381
-0.194508333333334	0.361204681511621	ocre	VPS29	ENST00000549578.6	HEK	A	G	C	C	A	G	T	C	C	A	A	A	0.476190476190476
-0.0439499999999997	0.862218744903706	opal	VPS28	ENST00000529182.5	HEK	G	C	T	G	G	A	A	G	A	C	T	G	0.619047619047619
-0.0439499999999997	0.862218744903706	opal	VPS28	ENST00000526054.5	HEK	G	C	C	C	G	G	C	C	G	T	A	C	0.761904761904762
-0.0439499999999997	0.862218744903706	ocre	VPS28	ENST00000526204.5	HEK	G	T	C	C	A	G	G	A	A	G	A	G	0.619047619047619
0.373075	0.520823668403657	amber	VPS26B	ENST00000281187.10	HEK	G	C	C	C	C	C	G	A	C	G	G	A	0.714285714285714
0.0428750000000007	0.648240416408469	opal	VPS26A	ENST00000373382.5	HEK	A	C	T	G	A	A	G	T	A	A	A	G	0.428571428571429
0.0428750000000007	0.648240416408469	ocre	VPS26A	ENST00000489656.5	HEK	A	C	C	T	A	G	G	T	T	T	A	A	0.333333333333333
0.0428750000000007	0.648240416408469	opal	VPS26A	ENST00000489794.1	HEK	A	A	A	A	C	T	C	C	T	C	G	A	0.380952380952381
-0.623850000000002	0.0730787145710847	amber	VPS25	ENST00000253794.7	HEK	C	A	G	G	G	A	C	T	T	C	T	T	0.476190476190476
1.06284166666667	0.509033122067891	amber	VPS18	ENST00000220509.10	HEK	G	A	G	G	G	T	G	T	C	G	G	T	0.571428571428571
0.0855083333333318	0.606682870621203	opal	VPS16	ENST00000380445.8	HEK	G	G	A	G	T	C	G	A	A	G	A	A	0.476190476190476
0.314274999999998	0.529650657875741	ocre	VPS13C	ENST00000644861.1	HEK	T	C	A	C	A	G	T	C	T	A	C	C	0.476190476190476
0.314274999999998	0.529650657875741	ocre	VPS13C	ENST00000645819.1	HEK	A	T	G	T	T	T	A	A	G	G	A	C	0.333333333333333
-0.354849999999999	0.415371389123306	opal	VPS13A	ENST00000376636.7	HEK	C	A	G	A	G	A	C	T	C	C	G	A	0.571428571428571
-0.354849999999999	0.415371389123306	opal	VPS13A	ENST00000645632.1	HEK	A	A	A	G	T	T	A	T	A	G	T	T	0.19047619047619
-0.354849999999999	0.415371389123306	ocre	VPS13A	ENST00000643348.1	HEK	A	A	T	T	C	A	T	A	C	C	A	A	0.238095238095238
-0.0963833333333322	0.925489242016266	amber	VPS11	ENST00000620429.4	HEK	C	T	G	C	T	T	A	A	C	A	G	G	0.428571428571429
-0.132408333333334	0.774864664313484	amber	VMP1	ENST00000593168.5	HEK	C	C	T	C	A	G	A	T	A	C	A	C	0.428571428571429
-0.132408333333334	0.774864664313484	amber	VMP1	ENST00000586245.5	HEK	C	T	A	C	G	T	A	T	T	C	G	T	0.380952380952381
-0.132408333333334	0.774864664313484	amber	VMP1	ENST00000585847.5	HEK	A	G	A	A	A	C	A	T	G	C	A	A	0.380952380952381
-2.32391666666667	0.0454447375678161	opal	VKORC1	ENST00000300851.10	HEK	T	T	T	C	T	G	A	T	C	T	C	G	0.428571428571429
-2.32391666666667	0.0454447375678161	opal	VKORC1	ENST00000394975.3	HEK	G	C	C	C	T	C	C	A	C	G	G	A	0.571428571428571
0.0335333333333345	0.949881225500655	ocre	VIPAS39	ENST00000343765.6	HEK	G	T	G	G	C	A	T	A	A	G	A	A	0.428571428571429
-0.0223000000000025	0.818315376489883	amber	VIM	ENST00000487938.5	HEK	G	A	A	A	A	A	T	T	C	C	C	T	0.333333333333333
-0.0223000000000025	0.818315376489883	amber	VIM	ENST00000469543.5	HEK	G	G	A	A	C	T	G	G	A	C	G	A	0.571428571428571
-0.0276666666666661	0.944063820060576	ocre	VEZF1	ENST00000584396.5	HEK	A	C	A	G	T	A	G	G	T	T	C	C	0.476190476190476
0.0194500000000002	0.820813103848962	ocre	VDAC3	ENST00000522572.5	HEK	T	G	T	G	G	T	T	C	G	A	A	G	0.476190476190476
0.0194500000000002	0.820813103848962	opal	VDAC3	ENST00000518495.5	HEK	T	A	C	A	G	G	C	A	C	A	T	T	0.428571428571429
0.0194500000000002	0.820813103848962	ocre	VDAC3	ENST00000522010.1	HEK	A	C	G	G	G	A	A	T	C	C	T	C	0.571428571428571
-0.2254	0.278135296406335	ocre	VDAC2	ENST00000332211.10	HEK	T	C	C	A	G	C	T	C	G	G	A	G	0.523809523809524
-0.0926416666666665	0.609071256911899	ocre	VDAC1	ENST00000395044.7	HEK	A	T	G	A	A	T	A	C	G	A	A	C	0.285714285714286
-0.0874583333333332	0.776546052319969	opal	VCPIP1	ENST00000310421.5	HEK	T	T	T	A	A	T	T	C	T	C	A	C	0.285714285714286
-0.500174999999996	0.360600662463203	ocre	VCP	ENST00000358901.11	HEK	G	T	G	G	T	G	C	G	G	T	A	T	0.571428571428571
3.62946666666667	0.0447077178302025	amber	VCL	ENST00000211998.9	HEK	G	C	A	C	C	T	G	A	C	C	A	T	0.619047619047619
0.142483333333333	0.621432129136571	ocre	VBP1	ENST00000535916.5	HEK	T	G	C	T	G	G	A	C	G	A	A	A	0.428571428571429
-0.887166666666668	0.119238322221096	opal	VAV2	ENST00000406606.7	HEK	C	G	G	C	A	G	G	A	C	C	T	A	0.619047619047619
0.501216666666669	0.441102781052323	amber	VAT1	ENST00000355653.8	HEK	G	G	C	A	A	G	C	A	A	G	A	G	0.523809523809524
-0.254408333333336	0.49122308959758	opal	VASP	ENST00000245932.11	HEK	C	C	A	C	A	G	C	C	C	T	C	T	0.619047619047619
-0.254408333333336	0.49122308959758	opal	VASP	ENST00000586014.5	HEK	G	A	G	T	G	G	C	G	A	A	A	C	0.619047619047619
0.275233333333331	0.651149399381086	ocre	VARS2	ENST00000428577.6	HEK	C	T	C	A	T	C	C	T	C	G	A	G	0.571428571428571
3.46214166666666	0.0439186943090051	amber	VAPB	ENST00000475243.6	HEK	A	G	G	T	A	G	G	T	T	C	C	G	0.428571428571429
3.46214166666666	0.0439186943090051	amber	VAPB	ENST00000395802.7	HEK	C	A	C	C	C	G	T	C	C	G	G	A	0.619047619047619
1.08548333333333	0.130189423173029	amber	VAPA	ENST00000400000.6	HEK	A	G	T	G	A	A	G	T	T	C	T	A	0.380952380952381
0.143266666666668	0.809626555005713	ocre	VAMP8	ENST00000432071.1	HEK	G	T	A	A	C	A	T	C	T	C	T	T	0.523809523809524
0.143266666666668	0.809626555005713	opal	VAMP8	ENST00000409760.1	HEK	G	C	A	C	T	T	C	T	G	G	T	T	0.476190476190476
-0.169641666666667	0.494444117467469	amber	VAMP7	ENST00000286448.12	HEK	G	A	A	A	G	A	A	A	A	G	A	A	0.333333333333333
0.6023	0.244653568930557	opal	VAMP4	ENST00000236192.12	HEK	T	T	T	G	A	T	T	C	A	T	G	C	0.380952380952381
-0.0052333333333342	0.992705268450186	amber	VAMP2	ENST00000404970.3	HEK	G	G	T	G	A	G	G	A	G	T	G	G	0.428571428571429
0.348508333333333	0.195409590482834	opal	VAC14	ENST00000568886.5	HEK	T	C	C	T	G	A	G	G	A	G	T	A	0.571428571428571
0.348508333333333	0.195409590482834	opal	VAC14	ENST00000261776.10	HEK	C	A	G	G	C	C	C	T	C	C	T	G	0.619047619047619
0.348508333333333	0.195409590482834	opal	VAC14	ENST00000568548.5	HEK	A	G	G	A	G	C	C	C	A	T	C	T	0.571428571428571
-1.90129166666667	0.349220670007665	opal	UXT	ENST00000333119.7	HEK	C	T	T	C	T	T	T	A	C	C	A	C	0.523809523809524
-1.90129166666667	0.349220670007665	opal	UXT	ENST00000485641.5	HEK	T	C	G	T	A	A	T	A	C	T	T	G	0.380952380952381
-0.995766666666666	0.269755893457385	opal	UTRN	ENST00000367545.7	HEK	A	G	T	A	T	T	G	T	A	A	C	G	0.380952380952381
-0.00761666666666694	0.975843057646817	opal	UTP6	ENST00000261708.9	HEK	A	G	A	T	G	A	A	T	T	T	A	C	0.380952380952381
0.208741666666668	0.351307500767394	opal	UTP3	ENST00000254803.4	HEK	A	G	T	T	T	T	A	A	A	T	T	C	0.285714285714286
0.241916666666668	0.344923921403638	ocre	UTP20	ENST00000261637.5	HEK	T	G	T	C	T	C	G	A	G	G	T	G	0.523809523809524
-0.116333333333333	0.380468456599409	ocre	UTP18	ENST00000225298.12	HEK	A	G	A	G	A	C	C	T	T	C	A	G	0.380952380952381
0.71055	0.290939160804594	amber	UTP15	ENST00000296792.9	HEK	T	G	T	C	T	G	A	C	T	A	A	G	0.333333333333333
-0.2709	0.672678045390696	opal	UTP14A	ENST00000394422.8	HEK	G	T	T	G	C	T	T	A	G	A	T	G	0.428571428571429
-0.0182916666666699	0.934505618659135	opal	USP9X	ENST00000378308.7	HEK	A	A	T	G	C	A	A	A	C	T	A	G	0.333333333333333
-0.188516666666666	0.480623202852809	ocre	USP8	ENST00000307179.9	HEK	G	G	A	G	A	C	A	C	A	C	C	G	0.476190476190476
-0.188516666666666	0.480623202852809	opal	USP8	ENST00000560730.5	HEK	T	G	A	C	G	G	A	A	C	A	C	A	0.333333333333333
-0.188516666666666	0.480623202852809	ocre	USP8	ENST00000561211.5	HEK	G	A	T	A	T	G	T	A	A	A	T	T	0.333333333333333
-0.188516666666666	0.480623202852809	ocre	USP8	ENST00000561330.1	HEK	A	C	C	T	G	C	C	T	T	C	C	T	0.476190476190476
-0.0632499999999985	0.653616998859586	opal	USP7	ENST00000344836.9	HEK	T	T	T	C	C	A	C	A	A	T	A	C	0.380952380952381
-0.0632499999999985	0.653616998859586	opal	USP7	ENST00000563961.5	HEK	A	G	A	T	A	A	C	G	T	G	A	C	0.333333333333333
-0.0632499999999985	0.653616998859586	ocre	USP7	ENST00000565455.5	HEK	C	G	G	G	G	C	G	A	G	G	G	G	0.666666666666667
-0.0632499999999985	0.653616998859586	opal	USP7	ENST00000542333.5	HEK	C	A	T	G	T	A	A	A	G	G	G	A	0.476190476190476
-0.0799499999999996	0.867049799642908	ocre	USP5	ENST00000229268.12	HEK	G	A	G	C	C	T	C	G	A	C	C	G	0.714285714285714
-0.136825	0.44028853699958	ocre	USP48	ENST00000308271.14	HEK	T	C	T	T	T	G	T	A	C	A	G	G	0.333333333333333
-0.136825	0.44028853699958	ocre	USP48	ENST00000421625.6	HEK	G	A	T	A	T	T	G	T	C	T	G	G	0.476190476190476
0.0506749999999977	0.790567515906253	opal	USP47	ENST00000339865.9	HEK	C	T	C	T	G	A	C	A	G	A	A	C	0.428571428571429
0.218291666666666	0.0310889770579441	opal	USP39	ENST00000409025.5	HEK	A	G	G	A	G	G	T	C	G	G	G	G	0.666666666666667
0.218291666666666	0.0310889770579441	opal	USP39	ENST00000458268.5	HEK	A	G	T	C	T	C	T	T	G	G	G	G	0.619047619047619
0.218291666666666	0.0310889770579441	opal	USP39	ENST00000409766.7	HEK	C	T	G	A	C	A	G	G	A	C	C	T	0.571428571428571
-0.0876833333333353	0.661690775135423	opal	USP38	ENST00000510377.5	HEK	C	A	C	A	G	T	T	A	A	C	A	A	0.238095238095238
-0.0876833333333353	0.661690775135423	opal	USP38	ENST00000307017.9	HEK	T	C	C	T	G	A	T	T	T	A	T	G	0.428571428571429
0.7101	0.607042092949415	opal	USP34	ENST00000398571.7	HEK	C	A	T	T	A	G	T	C	T	T	C	G	0.476190476190476
0.0135333333333343	0.984379122047277	ocre	USP33	ENST00000370794.7	HEK	T	T	T	T	T	A	G	T	T	T	C	T	0.380952380952381
0.0135333333333343	0.984379122047277	opal	USP33	ENST00000370792.7	HEK	T	G	C	T	T	T	G	A	A	A	A	A	0.285714285714286
0.490491666666667	0.42269271952708	opal	USP30	ENST00000392784.6	HEK	C	T	G	T	G	C	A	A	G	A	A	G	0.476190476190476
0.490491666666667	0.42269271952708	opal	USP30	ENST00000377883.7	HEK	T	G	A	T	G	A	C	A	T	T	G	A	0.380952380952381
-0.676841666666667	0.0842759718422026	amber	USP3	ENST00000557884.5	HEK	G	C	T	C	A	A	C	T	C	A	A	G	0.523809523809524
-0.537100000000001	0.30479254032776	ocre	USP28	ENST00000003302.8	HEK	G	C	T	C	C	C	A	A	A	G	T	G	0.476190476190476
-0.537100000000001	0.30479254032776	opal	USP28	ENST00000540438.5	HEK	G	G	A	G	C	A	T	T	A	C	T	T	0.380952380952381
-0.537100000000001	0.30479254032776	opal	USP28	ENST00000537706.5	HEK	A	A	A	T	T	G	A	A	G	A	T	G	0.333333333333333
-0.00134166666666707	0.993520937752864	amber	USP24	ENST00000294383.7	HEK	A	G	G	A	A	C	C	C	C	T	A	G	0.476190476190476
0.254550000000001	0.2168416292872	amber	USP22	ENST00000261497.9	HEK	C	C	T	T	A	T	G	A	G	C	A	T	0.428571428571429
-0.019766666666667	0.933041485952435	amber	USP19	ENST00000417901.5	HEK	C	A	G	G	T	C	T	A	G	G	T	G	0.571428571428571
0.283433333333333	0.574292902299774	ocre	USP16	ENST00000399975.7	HEK	T	A	A	T	A	T	G	T	C	A	T	A	0.238095238095238
-0.835083333333333	0.165333345963191	amber	USP15	ENST00000312635.10	HEK	T	G	A	A	C	A	C	G	T	T	G	A	0.428571428571429
-0.117666666666667	0.670275117381625	ocre	USP14	ENST00000582707.5	HEK	T	C	T	T	C	A	G	A	C	A	A	G	0.333333333333333
-0.152116666666667	0.528563760930473	ocre	USP13	ENST00000263966.8	HEK	A	C	C	T	C	A	C	G	A	A	C	C	0.380952380952381
-0.148983333333334	0.763185096117029	opal	USP11	ENST00000377107.7	HEK	G	A	G	C	C	C	T	A	A	T	T	G	0.476190476190476
0.137166666666665	0.0111674508897778	ocre	USP10	ENST00000219473.11	HEK	A	C	C	C	T	G	G	T	C	G	T	C	0.571428571428571
0.137166666666665	0.0111674508897778	opal	USP10	ENST00000540269.6	HEK	A	C	C	C	T	C	C	A	C	A	C	G	0.571428571428571
0.137166666666665	0.0111674508897778	ocre	USP10	ENST00000563048.5	HEK	C	C	C	T	A	A	G	T	A	A	G	A	0.476190476190476
0.137166666666665	0.0111674508897778	opal	USP10	ENST00000563386.5	HEK	C	T	C	C	T	C	G	T	T	T	C	T	0.380952380952381
-0.018533333333334	0.945627858314152	amber	USP1	ENST00000339950.5	HEK	A	G	T	G	A	G	A	T	T	A	A	A	0.285714285714286
0.384616666666666	0.0207806325942204	amber	USO1	ENST00000514213.6	HEK	T	T	T	T	C	A	C	T	A	T	A	C	0.238095238095238
0.131125	0.785690890765888	ocre	USF1	ENST00000368020.5	HEK	C	T	A	T	G	G	C	A	A	C	G	A	0.523809523809524
0.131125	0.785690890765888	opal	USF1	ENST00000473969.6	HEK	T	G	T	A	C	A	G	A	A	C	T	G	0.476190476190476
0.277666666666668	0.744476338486971	opal	USE1	ENST00000601662.5	HEK	G	G	T	G	A	T	C	T	C	C	G	G	0.571428571428571
0.277666666666668	0.744476338486971	opal	USE1	ENST00000600970.5	HEK	T	G	G	A	C	G	C	C	C	T	T	C	0.523809523809524
0.277666666666668	0.744476338486971	opal	USE1	ENST00000595101.5	HEK	A	C	A	C	A	A	A	C	C	A	C	T	0.476190476190476
0.277666666666668	0.744476338486971	opal	USE1	ENST00000596136.5	HEK	A	A	A	T	G	G	C	A	C	T	C	A	0.523809523809524
-0.146899999999999	0.752140832131278	opal	UROD	ENST00000651476.1	HEK	G	T	G	T	A	T	C	A	A	G	A	C	0.476190476190476
-0.146899999999999	0.752140832131278	opal	UROD	ENST00000636836.1	HEK	A	G	C	A	G	A	G	G	T	T	G	A	0.571428571428571
-0.146899999999999	0.752140832131278	opal	UROD	ENST00000460334.5	HEK	G	C	T	A	G	G	C	T	C	C	G	A	0.571428571428571
-0.716541666666668	0.519448813558553	amber	URI1	ENST00000392271.6	HEK	G	C	C	C	T	G	C	A	G	A	A	A	0.523809523809524
-0.871891666666667	0.0986601574459736	opal	URGCP	ENST00000336086.10	HEK	G	T	G	T	G	C	G	T	C	G	G	C	0.571428571428571
0.711358333333334	0.325801119146287	ocre	URB2	ENST00000258243.7	HEK	G	G	C	T	A	T	C	C	G	G	C	A	0.571428571428571
0.171674999999999	0.467458036813312	opal	URB1	ENST00000382751.4	HEK	C	T	C	C	T	G	T	C	G	T	A	G	0.571428571428571
0.163724999999999	0.111806103957799	opal	UQCRQ	ENST00000378670.8	HEK	G	C	A	A	C	G	A	A	A	C	A	G	0.380952380952381
0.131333333333335	0.720217325561153	ocre	UQCRH	ENST00000311672.10	HEK	A	T	G	T	G	T	A	A	A	G	T	T	0.333333333333333
0.131333333333335	0.720217325561153	opal	UQCRH	ENST00000489056.5	HEK	T	G	A	G	C	G	G	T	C	T	C	G	0.523809523809524
-0.0707333333333301	0.389307699178527	ocre	UQCRC2	ENST00000268379.9	HEK	T	A	C	T	G	A	G	T	T	G	A	G	0.428571428571429
-0.0707333333333301	0.389307699178527	ocre	UQCRC2	ENST00000565464.5	HEK	G	A	A	G	C	A	A	C	C	T	A	C	0.476190476190476
-0.0707333333333301	0.389307699178527	opal	UQCRC2	ENST00000561553.5	HEK	A	C	G	T	T	C	C	G	A	G	A	G	0.523809523809524
-0.0707333333333301	0.389307699178527	opal	UQCRC2	ENST00000563898.5	HEK	G	T	G	T	T	T	C	T	T	C	T	G	0.476190476190476
-0.0707333333333301	0.389307699178527	opal	UQCRC2	ENST00000564095.5	HEK	C	A	G	A	G	T	A	T	G	A	A	A	0.380952380952381
-0.0269416666666652	0.830922407449396	amber	UQCRC1	ENST00000203407.6	HEK	G	C	G	G	G	A	C	T	T	C	G	C	0.666666666666667
-0.0269416666666652	0.830922407449396	amber	UQCRC1	ENST00000412343.5	HEK	C	C	T	G	C	T	T	G	G	A	C	G	0.619047619047619
0.454199999999999	0.119123549980617	amber	UQCRB	ENST00000517603.5	HEK	T	A	G	C	T	A	C	C	T	C	A	A	0.428571428571429
0.454199999999999	0.119123549980617	amber	UQCRB	ENST00000517523.1	HEK	A	G	A	G	C	C	A	T	A	A	T	C	0.428571428571429
0.519141666666665	0.368635729374267	amber	UQCR10	ENST00000330029.6	HEK	T	T	C	C	T	T	G	A	A	C	A	A	0.428571428571429
0.0510333333333342	0.911144753882167	opal	UQCC2	ENST00000607484.6	HEK	G	C	T	C	A	G	C	C	G	G	A	A	0.619047619047619
-0.935858333333335	0.397076811771474	amber	UQCC1	ENST00000397554.5	HEK	A	T	T	T	C	T	T	T	T	C	G	T	0.428571428571429
-0.406258333333333	0.312690844313569	ocre	UPRT	ENST00000652605.1	HEK	G	T	T	A	T	T	C	A	G	A	C	A	0.333333333333333
-0.406258333333333	0.312690844313569	ocre	UPRT	ENST00000373379.5	HEK	C	T	A	G	G	G	G	A	C	G	G	A	0.571428571428571
-0.406258333333333	0.312690844313569	ocre	UPRT	ENST00000462237.5	HEK	A	G	A	A	T	G	A	T	A	C	C	G	0.428571428571429
-0.406258333333333	0.312690844313569	opal	UPRT	ENST00000373373.8	HEK	A	G	T	G	T	G	A	A	A	A	T	T	0.333333333333333
0.174391666666664	0.682436333891586	opal	UPP1	ENST00000331803.8	HEK	G	C	G	C	T	G	C	C	G	G	A	A	0.714285714285714
0.174391666666664	0.682436333891586	opal	UPP1	ENST00000457596.5	HEK	G	C	A	G	A	T	T	T	G	A	G	A	0.476190476190476
0.174391666666664	0.682436333891586	ocre	UPP1	ENST00000421046.5	HEK	G	T	G	T	C	C	A	G	A	C	T	C	0.380952380952381
0.174391666666664	0.682436333891586	ocre	UPP1	ENST00000444999.5	HEK	A	G	C	T	G	C	A	C	T	C	G	A	0.476190476190476
0.766225	0.521747767665807	opal	UPF3B	ENST00000276201.6	HEK	T	A	A	G	T	C	G	A	G	G	A	G	0.523809523809524
0.766225	0.521747767665807	ocre	UPF3B	ENST00000619445.1	HEK	G	A	G	A	A	A	T	T	T	C	A	G	0.333333333333333
0.209241666666666	0.0650685571989284	opal	UPF2	ENST00000356352.6	HEK	T	C	C	A	G	C	T	G	C	A	G	A	0.571428571428571
0.017266666666667	0.91977353017517	ocre	UPF1	ENST00000262803.9	HEK	A	A	G	G	T	G	T	A	T	G	A	C	0.523809523809524
-0.337616666666669	0.195717010985725	opal	UNK	ENST00000589666.6	HEK	C	C	C	T	G	C	G	C	T	G	A	C	0.666666666666667
-0.337616666666669	0.195717010985725	opal	UNK	ENST00000587501.1	HEK	T	A	C	T	A	A	T	G	G	T	A	T	0.380952380952381
-0.337616666666669	0.195717010985725	ocre	UNK	ENST00000586527.1	HEK	A	G	A	A	G	G	C	A	T	A	G	A	0.380952380952381
-0.337616666666669	0.195717010985725	opal	UNK	ENST00000592629.1	HEK	A	G	G	T	T	G	G	A	C	C	A	G	0.523809523809524
-0.294541666666665	0.0548254864524038	amber	UNC45A	ENST00000672480.1	HEK	G	T	G	C	G	C	T	C	G	A	C	A	0.714285714285714
0.0575000000000012	0.869762402696496	ocre	UNC119B	ENST00000344651.5	HEK	G	T	G	C	T	G	G	A	C	C	G	G	0.619047619047619
0.0801916666666675	0.533376779082338	amber	UMPS	ENST00000462091.5	HEK	A	A	G	G	A	A	G	T	T	C	T	G	0.428571428571429
0.117641666666669	0.608200349523487	opal	ULBP3	ENST00000367339.7	HEK	G	A	A	G	A	G	C	T	A	C	G	G	0.523809523809524
0.609383333333334	0.139310820479707	opal	UIMC1	ENST00000377227.8	HEK	A	T	T	T	C	T	C	T	T	A	A	A	0.285714285714286
0.609383333333334	0.139310820479707	ocre	UIMC1	ENST00000512031.5	HEK	A	G	G	C	T	C	T	T	G	T	C	A	0.428571428571429
1.551525	0.188219854170626	amber	UHRF1BP1L	ENST00000279907.12	HEK	C	A	G	G	A	G	A	A	G	T	T	G	0.476190476190476
-0.638208333333333	0.136793536079407	opal	UHRF1	ENST00000612630.4	HEK	T	C	T	C	C	A	G	G	C	C	G	G	0.571428571428571
0.263041666666668	0.653646334880055	opal	UGT8	ENST00000310836.11	HEK	G	C	C	A	A	C	A	A	A	G	T	G	0.428571428571429
0.00584999999999924	0.983503247540287	amber	UGP2	ENST00000496334.6	HEK	C	A	A	A	G	C	T	C	T	A	G	G	0.476190476190476
0.0821749999999994	0.50771022947116	amber	UGGT1	ENST00000438277.5	HEK	C	A	G	C	T	G	A	G	A	C	C	G	0.523809523809524
0.164025	0.0740822701370468	amber	UGDH	ENST00000316423.11	HEK	A	G	A	T	T	G	G	T	G	A	A	A	0.428571428571429
-0.283966666666667	0.180768312142991	amber	UFSP2	ENST00000510755.5	HEK	C	T	C	A	T	T	C	C	T	C	T	G	0.333333333333333
-0.355583333333334	0.272984444196845	ocre	UFM1	ENST00000379649.5	HEK	T	A	T	C	T	G	T	G	T	T	G	A	0.380952380952381
-0.166316666666668	0.141379572410446	ocre	UFL1	ENST00000369278.5	HEK	T	G	A	T	C	T	G	A	G	A	A	G	0.380952380952381
-0.613150000000002	0.373062063970319	opal	UFC1	ENST00000368003.6	HEK	A	G	A	A	T	C	A	A	C	C	A	A	0.380952380952381
-0.171341666666668	0.689071149660299	amber	UCKL1	ENST00000354216.11	HEK	C	T	G	C	C	C	T	G	G	G	C	A	0.571428571428571
-0.112325000000002	0.450141122037683	opal	UCK2	ENST00000367879.9	HEK	C	C	C	G	T	C	T	A	C	G	C	C	0.666666666666667
-0.398633333333335	0.243386964469221	opal	UCK1	ENST00000372210.7	HEK	G	G	G	G	C	T	C	A	C	C	C	C	0.714285714285714
-0.398633333333335	0.243386964469221	opal	UCK1	ENST00000491309.5	HEK	C	A	G	G	G	A	C	T	A	C	G	A	0.523809523809524
-0.398633333333335	0.243386964469221	opal	UCK1	ENST00000372208.7	HEK	C	A	T	C	T	G	G	G	T	A	A	G	0.428571428571429
-0.0839083333333335	0.669723151042797	amber	UCHL5	ENST00000367449.5	HEK	G	A	T	A	A	A	A	A	A	A	G	G	0.285714285714286
1.0726	0.0794868970142606	amber	UCHL3	ENST00000377595.7	HEK	C	T	T	G	T	C	A	C	G	A	C	G	0.428571428571429
-0.404549999999999	0.579452675193173	ocre	UCHL1	ENST00000503431.5	HEK	T	G	C	T	C	T	C	C	G	A	C	G	0.571428571428571
-0.404549999999999	0.579452675193173	opal	UCHL1	ENST00000512419.5	HEK	A	G	G	G	A	C	C	G	A	G	A	A	0.476190476190476
-0.404549999999999	0.579452675193173	opal	UCHL1	ENST00000505232.5	HEK	A	T	T	T	C	C	G	G	A	A	C	A	0.333333333333333
-0.141524999999997	0.807158085550664	amber	UBXN8	ENST00000620074.4	HEK	G	A	A	A	G	A	C	A	A	C	C	A	0.476190476190476
0.169783333333332	0.667388147760697	ocre	UBXN7	ENST00000296328.9	HEK	C	A	C	C	A	T	T	A	A	A	G	A	0.428571428571429
0.169783333333332	0.667388147760697	ocre	UBXN7	ENST00000429160.1	HEK	G	A	A	A	T	G	T	A	A	G	A	A	0.333333333333333
0.0917250000000009	0.593073086844606	opal	UBXN6	ENST00000301281.11	HEK	A	A	T	A	A	A	G	T	T	C	T	C	0.333333333333333
-0.0184583333333341	0.965303486877288	amber	UBXN4	ENST00000272638.14	HEK	T	G	T	G	A	C	G	T	A	G	A	C	0.428571428571429
-0.0184583333333341	0.965303486877288	amber	UBXN4	ENST00000416538.5	HEK	A	A	A	T	T	A	T	T	A	A	A	G	0.142857142857143
-0.187041666666667	0.648355258103631	opal	UBXN1	ENST00000294119.6	HEK	A	C	A	T	G	G	G	T	T	T	C	G	0.571428571428571
-0.187041666666667	0.648355258103631	opal	UBXN1	ENST00000301935.9	HEK	G	G	G	C	C	T	C	G	A	C	C	C	0.619047619047619
-0.187041666666667	0.648355258103631	opal	UBXN1	ENST00000533000.5	HEK	C	C	C	C	T	T	G	T	C	T	C	C	0.571428571428571
-0.260991666666667	0.52593017626297	opal	UBTF	ENST00000343638.9	HEK	G	G	C	T	C	A	C	A	A	C	C	T	0.619047619047619
-0.260991666666667	0.52593017626297	opal	UBTF	ENST00000527034.5	HEK	C	C	A	C	C	T	C	A	A	C	C	C	0.571428571428571
0.248341666666663	0.478309318152407	amber	UBR7	ENST00000619583.3	HEK	A	G	T	G	G	A	C	G	A	C	G	T	0.476190476190476
-0.779166666666668	0.450164036284345	amber	UBR5	ENST00000520539.6	HEK	A	G	T	A	T	A	G	T	G	T	T	T	0.285714285714286
0.279041666666667	0.108324587264844	amber	UBR4	ENST00000375218.3	HEK	G	T	G	A	G	A	C	C	T	C	C	G	0.523809523809524
-0.130499999999999	0.824678862416577	ocre	UBR2	ENST00000372903.6	HEK	T	C	C	T	A	G	G	T	C	T	C	C	0.523809523809524
-0.130499999999999	0.824678862416577	ocre	UBR2	ENST00000372899.5	HEK	T	T	A	T	T	G	A	T	T	T	A	C	0.285714285714286
1.101525	0.0736796285609868	amber	UBR1	ENST00000569337.1	HEK	C	T	G	G	G	A	A	A	G	C	C	C	0.619047619047619
-0.522908333333334	0.191646854320213	ocre	UBQLN4	ENST00000368309.4	HEK	T	C	C	C	T	C	C	C	T	C	T	C	0.666666666666667
0.142041666666666	0.763145915344591	ocre	UBQLN2	ENST00000338222.6	HEK	T	C	A	C	A	T	G	C	T	A	C	C	0.476190476190476
0.0868249999999993	0.932543082558582	amber	UBQLN1	ENST00000376395.9	HEK	C	A	G	C	A	T	A	C	T	A	C	C	0.476190476190476
0.312675	0.608417686849866	opal	UBP1	ENST00000283629.8	HEK	T	G	T	C	T	T	G	A	A	G	T	T	0.238095238095238
0.312675	0.608417686849866	opal	UBP1	ENST00000411650.5	HEK	T	T	T	C	T	T	C	A	T	G	A	C	0.428571428571429
-0.445199999999999	0.541753846398857	opal	UBN2	ENST00000473989.8	HEK	C	T	G	C	C	C	G	A	C	T	C	T	0.523809523809524
-0.146258333333333	0.65502534086987	amber	UBLCP1	ENST00000296786.8	HEK	T	T	A	C	A	A	G	A	C	A	G	G	0.380952380952381
-0.196816666666666	0.685576452383504	opal	UBL7	ENST00000567435.5	HEK	A	C	T	C	C	C	A	C	C	C	C	G	0.666666666666667
0.134224999999999	0.617618219116276	amber	UBL5	ENST00000586895.5	HEK	A	T	G	A	G	A	A	A	C	T	A	T	0.238095238095238
2.514775	0.0409933623452052	amber	UBL4A	ENST00000369660.9	HEK	A	A	T	T	C	T	A	A	A	C	C	T	0.380952380952381
2.514775	0.0409933623452052	amber	UBL4A	ENST00000417913.1	HEK	T	G	G	T	C	A	C	C	A	A	C	T	0.476190476190476
0.404174999999999	0.728688432345595	amber	UBIAD1	ENST00000376804.2	HEK	C	C	A	C	T	G	C	T	A	C	T	C	0.523809523809524
0.519658333333334	0.264538679264645	opal	UBFD1	ENST00000395878.8	HEK	A	A	G	C	A	C	T	T	T	T	A	T	0.285714285714286
0.519658333333334	0.264538679264645	opal	UBFD1	ENST00000567264.1	HEK	T	G	G	A	A	A	A	C	C	C	G	G	0.380952380952381
-0.273841666666666	0.307355019738742	ocre	UBE4B	ENST00000253251.12	HEK	A	C	C	G	T	T	C	A	C	T	A	G	0.571428571428571
-0.273841666666666	0.307355019738742	ocre	UBE4B	ENST00000377153.5	HEK	T	C	T	G	A	A	A	A	A	A	T	A	0.19047619047619
-0.426116666666666	0.0380599787707014	amber	UBE4A	ENST00000252108.7	HEK	A	T	A	C	T	G	A	A	G	T	T	C	0.333333333333333
0.0514583333333334	0.923799895837121	opal	UBE3C	ENST00000348165.10	HEK	A	G	C	T	G	A	C	G	A	G	T	C	0.571428571428571
0.0514583333333334	0.923799895837121	opal	UBE3C	ENST00000389103.4	HEK	A	T	G	T	G	G	A	A	A	C	A	T	0.380952380952381
0.236066666666667	0.287527248595276	amber	UBE3A	ENST00000635914.1	HEK	G	T	A	A	T	T	G	G	A	A	A	G	0.285714285714286
-0.666241666666667	0.183643559488764	amber	UBE2Z	ENST00000360943.10	HEK	A	C	C	C	T	G	T	T	G	G	G	A	0.571428571428571
-1.62213333333333	0.209912397014256	ocre	UBE2V2	ENST00000523111.7	HEK	T	T	T	T	A	G	T	A	A	C	A	A	0.285714285714286
-0.317308333333334	0.122220460477484	amber	UBE2T	ENST00000646651.1	HEK	G	G	G	A	C	T	T	T	G	T	A	G	0.476190476190476
-0.165358333333332	0.222615627827931	amber	UBE2S	ENST00000264552.14	HEK	T	G	G	G	C	T	G	T	C	G	G	C	0.714285714285714
0.351833333333333	0.334441253461958	opal	UBE2R2	ENST00000263228.4	HEK	C	G	T	G	C	T	G	C	T	G	A	G	0.619047619047619
-0.0303333333333337	0.874701709928959	ocre	UBE2Q1	ENST00000292211.5	HEK	C	C	C	T	G	G	C	G	G	C	A	G	0.619047619047619
-0.0939083333333315	0.339998385551453	amber	UBE2O	ENST00000319380.12	HEK	C	T	G	C	C	A	G	A	A	C	A	G	0.619047619047619
-0.297841666666666	0.431298961051294	ocre	UBE2N	ENST00000318066.7	HEK	A	T	T	G	A	T	T	T	A	T	A	A	0.19047619047619
-0.297841666666666	0.431298961051294	ocre	UBE2N	ENST00000550657.1	HEK	G	T	G	G	T	C	A	G	A	T	A	C	0.523809523809524
-0.297841666666666	0.431298961051294	ocre	UBE2N	ENST00000549490.1	HEK	G	T	G	C	T	C	T	G	T	T	C	C	0.571428571428571
-0.466666666666667	0.0809862885436457	amber	UBE2M	ENST00000253023.8	HEK	G	G	T	T	G	G	A	A	A	G	T	C	0.571428571428571
-1.27675833333333	0.159159200141492	ocre	UBE2L3	ENST00000342192.8	HEK	A	A	T	C	T	G	C	A	G	G	T	G	0.523809523809524
-1.481025	0.133072379233604	opal	UBE2K	ENST00000261427.10	HEK	G	G	C	A	T	A	C	A	A	T	G	A	0.476190476190476
-1.481025	0.133072379233604	opal	UBE2K	ENST00000510719.1	HEK	T	C	C	A	C	A	A	G	A	C	C	G	0.523809523809524
-0.344941666666668	0.353265425207779	ocre	UBE2I	ENST00000355803.8	HEK	G	C	A	G	C	G	A	C	T	C	C	C	0.714285714285714
-0.344941666666668	0.353265425207779	ocre	UBE2I	ENST00000402301.5	HEK	A	C	C	C	T	G	A	C	G	G	G	G	0.714285714285714
-0.447824999999998	0.126395614845337	amber	UBE2H	ENST00000355621.8	HEK	T	A	G	A	A	A	G	T	T	G	A	G	0.333333333333333
1.41533333333333	0.0945828392292302	opal	UBE2G2	ENST00000345496.7	HEK	G	A	C	C	T	G	G	T	C	A	G	G	0.666666666666667
1.41533333333333	0.0945828392292302	opal	UBE2G2	ENST00000491513.5	HEK	G	C	C	G	T	G	A	C	C	G	G	G	0.666666666666667
1.41533333333333	0.0945828392292302	opal	UBE2G2	ENST00000478200.1	HEK	A	T	G	A	G	A	T	C	C	T	C	T	0.428571428571429
0.0891583333333332	0.808223349204652	opal	UBE2G1	ENST00000396981.6	HEK	C	A	T	T	T	A	G	A	G	T	T	T	0.285714285714286
0.0891583333333332	0.808223349204652	ocre	UBE2G1	ENST00000574633.5	HEK	A	A	G	A	A	T	T	T	C	A	C	A	0.333333333333333
0.0891583333333332	0.808223349204652	opal	UBE2G1	ENST00000571980.1	HEK	T	A	A	A	A	A	T	A	T	T	T	C	0.238095238095238
-0.528524999999998	0.664036150071537	opal	UBE2C	ENST00000356455.9	HEK	C	C	C	A	G	G	C	C	C	G	A	G	0.714285714285714
-0.528524999999998	0.664036150071537	opal	UBE2C	ENST00000243893.10	HEK	A	C	A	C	A	C	T	C	C	C	T	G	0.428571428571429
1.374175	0.247674919191354	ocre	UBE2B	ENST00000265339.7	HEK	T	A	G	A	C	A	A	C	T	T	A	G	0.285714285714286
1.374175	0.247674919191354	opal	UBE2B	ENST00000510021.5	HEK	T	G	G	T	A	G	C	G	T	A	T	G	0.476190476190476
0.373749999999999	0.346295295345197	opal	UBE2A	ENST00000371558.7	HEK	C	C	C	C	G	G	T	G	T	T	A	G	0.571428571428571
0.373749999999999	0.346295295345197	opal	UBE2A	ENST00000631185.2	HEK	C	A	G	A	T	G	T	T	T	C	A	A	0.380952380952381
0.373749999999999	0.346295295345197	opal	UBE2A	ENST00000629303.2	HEK	T	C	T	C	G	G	G	T	G	G	T	A	0.619047619047619
0.652991666666667	0.430861986529953	ocre	UBAP2L	ENST00000343815.10	HEK	T	T	T	G	G	C	C	G	A	G	A	G	0.571428571428571
0.652991666666667	0.430861986529953	opal	UBAP2L	ENST00000361546.6	HEK	G	G	C	C	C	T	C	A	A	C	C	G	0.714285714285714
0.652991666666667	0.430861986529953	ocre	UBAP2L	ENST00000271877.11	HEK	G	T	A	T	T	A	A	A	G	T	G	G	0.380952380952381
0.509649999999998	0.741215983676361	ocre	UBAP2	ENST00000379238.6	HEK	A	C	C	C	A	G	C	A	A	A	C	A	0.476190476190476
0.509649999999998	0.741215983676361	opal	UBAP2	ENST00000629575.2	HEK	T	C	T	G	G	T	T	A	C	T	A	G	0.428571428571429
-0.0750750000000007	0.782801531933913	opal	UBAC2	ENST00000403766.8	HEK	T	A	G	T	C	C	C	A	C	G	A	C	0.571428571428571
0.346041666666666	0.444257475021006	amber	UBAC1	ENST00000371756.4	HEK	G	T	G	G	C	G	G	C	A	C	G	C	0.571428571428571
-0.00835833333333225	0.974674411354519	amber	UBA6	ENST00000420827.2	HEK	T	A	T	T	C	T	T	A	T	A	T	G	0.238095238095238
-0.032966666666668	0.929901990872673	amber	UBA5	ENST00000356232.8	HEK	A	T	A	A	T	G	G	T	A	T	A	A	0.285714285714286
-0.032966666666668	0.929901990872673	amber	UBA5	ENST00000505777.5	HEK	C	C	A	A	T	A	C	A	A	G	G	T	0.428571428571429
-0.0402333333333319	0.763360298553933	ocre	UBA3	ENST00000415609.6	HEK	G	G	A	A	A	A	T	C	T	T	C	A	0.285714285714286
-0.0402333333333319	0.763360298553933	ocre	UBA3	ENST00000461934.5	HEK	A	T	G	G	C	A	A	G	G	T	A	G	0.476190476190476
-0.0402333333333319	0.763360298553933	opal	UBA3	ENST00000465627.5	HEK	A	G	A	T	G	G	A	T	T	A	A	A	0.285714285714286
0.0228833333333339	0.892481601225172	amber	UBA2	ENST00000607361.5	HEK	G	C	T	G	G	T	T	C	G	T	T	T	0.380952380952381
-0.165716666666668	0.178296079797881	opal	UBA1	ENST00000377351.8	HEK	C	C	C	C	G	T	C	G	C	C	T	A	0.666666666666667
0.167975	0.568148335638836	opal	UAP1L1	ENST00000409858.8	HEK	C	C	C	G	C	C	C	C	T	G	A	G	0.714285714285714
0.167975	0.568148335638836	opal	UAP1L1	ENST00000476184.5	HEK	C	C	A	G	C	G	A	C	T	G	C	A	0.571428571428571
-0.321808333333333	0.45272506585985	opal	UAP1	ENST00000367926.8	HEK	A	C	C	A	G	A	T	T	A	T	G	G	0.333333333333333
-0.230233333333334	0.631320546628197	amber	UACA	ENST00000322954.11	HEK	C	C	G	T	T	A	C	G	T	G	T	G	0.523809523809524
0.335200000000002	0.0374928643808547	opal	U2SURP	ENST00000488497.7	HEK	A	G	G	G	C	C	G	C	A	T	G	T	0.476190476190476
0.335200000000002	0.0374928643808547	opal	U2SURP	ENST00000473835.7	HEK	C	G	T	A	A	A	C	A	C	A	A	A	0.285714285714286
1.6482	0.000658610384215471	amber	U2AF2	ENST00000450554.6	HEK	A	G	G	C	G	G	G	G	T	C	T	T	0.619047619047619
-0.474941666666664	0.245896947626514	opal	U2AF1	ENST00000459639.5	HEK	G	C	C	A	T	G	C	T	T	A	G	C	0.619047619047619
-0.474941666666664	0.245896947626514	ocre	U2AF1	ENST00000464750.5	HEK	C	C	C	T	C	A	G	C	C	A	T	T	0.428571428571429
-0.474941666666664	0.245896947626514	opal	U2AF1	ENST00000486519.5	HEK	A	T	C	T	C	A	C	A	C	G	A	C	0.476190476190476
0.562825	0.222416190815298	opal	TYW1	ENST00000359626.10	HEK	G	A	T	T	A	T	T	G	T	A	G	G	0.380952380952381
0.562825	0.222416190815298	opal	TYW1	ENST00000361660.8	HEK	G	A	G	C	C	A	T	A	A	G	G	T	0.476190476190476
0.539675000000001	0.407591627688992	opal	TYSND1	ENST00000287078.7	HEK	G	G	C	T	G	T	C	T	C	G	A	A	0.523809523809524
0.539675000000001	0.407591627688992	ocre	TYSND1	ENST00000335494.5	HEK	T	A	C	G	G	G	A	A	C	A	G	G	0.666666666666667
-0.204208333333333	0.519054278579579	amber	TYMS	ENST00000323274.15	HEK	G	G	T	G	C	T	T	T	G	T	C	G	0.476190476190476
-0.722850000000002	0.207046557035049	ocre	TXNRD2	ENST00000400518.5	HEK	G	C	G	C	C	A	G	G	G	A	G	T	0.666666666666667
-0.722850000000002	0.207046557035049	opal	TXNRD2	ENST00000474308.5	HEK	T	G	C	G	G	A	G	A	A	C	T	A	0.619047619047619
-0.722850000000002	0.207046557035049	opal	TXNRD2	ENST00000491939.6	HEK	G	A	C	G	G	C	C	A	G	A	G	A	0.523809523809524
1.26085	0.481321122594801	ocre	TXNRD1	ENST00000525566.6	HEK	G	C	C	C	C	A	T	G	G	A	G	T	0.619047619047619
1.26085	0.481321122594801	opal	TXNRD1	ENST00000527688.5	HEK	G	A	T	A	G	G	T	T	A	T	T	T	0.285714285714286
1.26085	0.481321122594801	ocre	TXNRD1	ENST00000354940.10	HEK	G	C	C	C	C	A	T	G	G	C	G	T	0.714285714285714
-0.196691666666669	0.518916220823586	amber	TXNL4B	ENST00000268483.8	HEK	T	A	C	A	T	T	T	T	A	C	A	G	0.238095238095238
0.450116666666666	0.3140109530086	opal	TXNL4A	ENST00000269601.10	HEK	G	G	C	G	C	C	C	A	T	C	G	C	0.666666666666667
0.450116666666666	0.3140109530086	opal	TXNL4A	ENST00000588162.1	HEK	C	T	T	G	G	G	T	A	G	T	A	C	0.476190476190476
0.450116666666666	0.3140109530086	opal	TXNL4A	ENST00000355491.5	HEK	A	T	T	A	G	C	G	G	T	T	G	G	0.428571428571429
0.450116666666666	0.3140109530086	ocre	TXNL4A	ENST00000585769.5	HEK	A	C	A	T	C	G	A	C	G	G	T	G	0.571428571428571
0.450116666666666	0.3140109530086	ocre	TXNL4A	ENST00000591711.5	HEK	T	G	T	A	A	T	T	C	G	A	A	G	0.333333333333333
0.450116666666666	0.3140109530086	opal	TXNL4A	ENST00000586295.1	HEK	A	A	G	C	T	G	G	G	C	A	C	G	0.666666666666667
-0.343141666666667	0.111497729227104	ocre	TXNL1	ENST00000217515.11	HEK	G	G	T	A	C	A	C	A	C	C	G	A	0.428571428571429
-0.343141666666667	0.111497729227104	opal	TXNL1	ENST00000587807.5	HEK	A	G	A	T	A	G	T	T	C	C	T	T	0.285714285714286
0.240091666666667	0.0567547493097122	amber	TXNDC9	ENST00000264255.8	HEK	A	G	C	T	C	A	T	A	G	T	A	G	0.333333333333333
-1.17414166666667	0.350165208460865	amber	TXNDC5	ENST00000379757.9	HEK	G	A	A	C	A	C	T	T	C	A	A	G	0.428571428571429
-0.318733333333333	0.115944649361237	amber	TXNDC17	ENST00000574734.5	HEK	T	A	A	G	T	G	T	C	C	G	A	A	0.428571428571429
-0.318733333333333	0.115944649361237	amber	TXNDC17	ENST00000574838.1	HEK	A	A	T	C	T	G	G	G	T	C	A	A	0.333333333333333
-0.405725000000001	0.128078078089942	ocre	TXNDC12	ENST00000371626.9	HEK	C	A	T	G	A	A	G	T	T	A	A	G	0.333333333333333
-0.405725000000001	0.128078078089942	opal	TXNDC12	ENST00000472624.5	HEK	A	A	T	G	G	A	G	T	G	T	A	C	0.333333333333333
-0.405725000000001	0.128078078089942	ocre	TXNDC12	ENST00000610127.2	HEK	T	A	A	A	A	T	T	A	T	T	C	C	0.333333333333333
0.372941666666668	0.387164003167571	opal	TXN2	ENST00000216185.7	HEK	C	A	A	G	C	A	C	G	G	T	T	A	0.571428571428571
0.372941666666668	0.387164003167571	opal	TXN2	ENST00000411915.1	HEK	A	G	C	C	T	C	C	A	C	T	C	G	0.523809523809524
-0.555683333333335	0.335316911191871	ocre	TXN	ENST00000374515.9	HEK	T	C	A	T	G	T	C	T	G	A	T	T	0.285714285714286
0.111674999999999	0.937962154444666	ocre	TXLNG	ENST00000380122.10	HEK	G	A	T	G	A	G	C	A	G	T	T	G	0.523809523809524
1.03366666666667	0.213742237235683	amber	TXLNA	ENST00000373610.8	HEK	A	G	A	G	C	C	C	C	G	G	G	A	0.714285714285714
-1.24488333333333	0.0273738553485344	opal	TWSG1	ENST00000583147.5	HEK	C	C	C	T	C	C	T	A	G	T	T	G	0.428571428571429
-1.24488333333333	0.0273738553485344	ocre	TWSG1	ENST00000262120.10	HEK	A	G	A	A	G	A	T	T	T	G	T	A	0.333333333333333
-1.24488333333333	0.0273738553485344	ocre	TWSG1	ENST00000581641.1	HEK	A	A	C	C	T	A	A	T	C	T	A	A	0.238095238095238
1.23806666666667	0.234572746027462	amber	TWISTNB	ENST00000222567.6	HEK	T	G	T	A	T	T	T	T	C	T	T	T	0.142857142857143
-0.0896833333333346	0.590299342323094	amber	TWF2	ENST00000305533.10	HEK	G	A	G	G	C	T	C	G	A	C	A	G	0.571428571428571
-0.479216666666666	0.00373309256727135	amber	TWF1	ENST00000547459.5	HEK	G	G	A	A	G	A	G	C	A	C	T	G	0.523809523809524
0.0243916666666667	0.935297730754413	amber	TUT1	ENST00000478537.1	HEK	T	G	G	T	G	C	G	T	G	T	G	G	0.523809523809524
0.0034416666666619	0.987637350615657	opal	TUFM	ENST00000313511.8	HEK	G	T	G	T	G	C	T	G	G	G	G	T	0.476190476190476
0.0034416666666619	0.987637350615657	opal	TUFM	ENST00000565012.1	HEK	C	G	G	C	C	C	A	A	C	C	G	A	0.619047619047619
0.215325	0.81561105679838	opal	TUBGCP6	ENST00000248846.10	HEK	G	G	C	T	G	C	C	C	G	C	A	G	0.666666666666667
0.215325	0.81561105679838	opal	TUBGCP6	ENST00000439308.6	HEK	G	C	G	A	G	T	C	G	A	C	G	T	0.619047619047619
0.964024999999999	0.00390956265479997	opal	TUBGCP4	ENST00000563517.5	HEK	T	T	T	C	A	G	T	T	G	T	T	T	0.333333333333333
0.964024999999999	0.00390956265479997	opal	TUBGCP4	ENST00000260383.11	HEK	A	A	A	T	T	T	G	T	A	G	G	G	0.380952380952381
-0.148458333333332	0.851566860927008	amber	TUBGCP3	ENST00000464139.5	HEK	G	G	T	G	C	G	G	T	T	T	G	C	0.571428571428571
-0.173416666666667	0.0602986346414162	amber	TUBGCP2	ENST00000487796.2	HEK	T	G	A	C	C	A	G	A	A	C	C	C	0.523809523809524
-0.4777	0.0988315759505319	opal	TUBE1	ENST00000368662.10	HEK	A	A	A	A	G	A	G	T	A	T	C	G	0.285714285714286
-0.4777	0.0988315759505319	ocre	TUBE1	ENST00000605457.5	HEK	T	A	G	C	T	T	T	C	T	T	C	T	0.428571428571429
-0.4777	0.0988315759505319	opal	TUBE1	ENST00000604743.5	HEK	T	T	G	A	T	A	T	C	T	G	A	C	0.428571428571429
-0.4777	0.0988315759505319	opal	TUBE1	ENST00000604967.1	HEK	A	A	A	G	C	T	C	A	A	T	C	T	0.333333333333333
0.194058333333333	0.518588379244908	amber	TUBB8	ENST00000564130.2	HEK	A	A	C	T	C	T	C	C	G	G	T	G	0.571428571428571
0.167616666666668	0.374623242662023	amber	TUBB6	ENST00000317702.10	HEK	T	C	G	G	A	A	A	G	G	T	A	G	0.428571428571429
0.2737	0.0679552061588813	amber	TUBB4A	ENST00000601152.5	HEK	T	C	C	G	G	A	G	C	A	G	G	T	0.619047619047619
0.2737	0.0679552061588813	amber	TUBB4A	ENST00000594290.5	HEK	A	G	T	G	C	A	C	G	G	A	C	C	0.619047619047619
1.55118333333333	0.155096812951225	amber	TUBB3	ENST00000555609.5	HEK	A	C	A	G	T	C	T	C	T	C	C	G	0.571428571428571
0.158533333333334	0.0787270554013567	amber	TUBB2B	ENST00000259818.8	HEK	A	T	G	C	C	C	G	C	G	G	A	G	0.714285714285714
-1.266225	0.30904999169543	ocre	TUBB2A	ENST00000333628.4	HEK	A	A	A	C	T	T	T	C	G	G	A	G	0.476190476190476
0.0482333333333352	0.778834385610407	ocre	TUBB	ENST00000436628.6	HEK	G	G	C	A	G	A	C	C	G	G	A	G	0.714285714285714
0.371541666666666	0.0928009545134788	ocre	TUBA1C	ENST00000541364.5	HEK	C	C	T	G	T	G	T	A	T	G	A	G	0.476190476190476
0.371541666666666	0.0928009545134788	opal	TUBA1C	ENST00000549818.5	HEK	G	G	G	A	A	C	C	G	A	C	G	A	0.619047619047619
0.371541666666666	0.0928009545134788	ocre	TUBA1C	ENST00000549183.1	HEK	A	T	A	A	A	G	T	T	C	A	T	G	0.285714285714286
-0.056716666666663	0.54586579690238	ocre	TUBA1B	ENST00000336023.9	HEK	T	T	A	T	C	C	C	A	T	A	A	G	0.333333333333333
-0.056716666666663	0.54586579690238	opal	TUBA1B	ENST00000547765.5	HEK	C	C	A	C	C	T	G	T	A	A	A	G	0.523809523809524
-0.411533333333333	0.346824933361656	ocre	TTN	ENST00000342992.10	HEK	G	A	G	G	G	C	T	T	A	C	C	T	0.571428571428571
-0.411533333333333	0.346824933361656	ocre	TTN	ENST00000360870.9	HEK	A	A	T	G	T	A	T	C	A	A	T	T	0.285714285714286
0.0468499999999997	0.721090921489249	amber	TTLL12	ENST00000216129.7	HEK	G	C	A	C	T	C	C	T	G	T	T	C	0.571428571428571
-0.359325	0.397337616736898	opal	TTL	ENST00000233336.7	HEK	C	A	G	A	G	G	G	T	C	G	A	A	0.523809523809524
-1.10801666666666	0.225081836781316	opal	TTK	ENST00000509894.5	HEK	T	T	T	G	C	A	A	A	A	A	A	A	0.285714285714286
-1.10801666666666	0.225081836781316	opal	TTK	ENST00000509313.5	HEK	T	G	A	T	G	G	A	T	T	A	A	A	0.333333333333333
-1.171375	0.0598307585573233	opal	TTI1	ENST00000373448.6	HEK	C	C	C	T	G	C	G	A	C	G	T	C	0.666666666666667
-0.00469166666666732	0.986369691264861	ocre	TTF2	ENST00000369466.9	HEK	C	C	T	C	C	T	C	T	A	C	G	G	0.523809523809524
-0.408866666666666	0.680747579888937	amber	TTC9C	ENST00000294161.10	HEK	G	G	A	G	T	G	A	A	A	G	T	G	0.380952380952381
-0.0213583333333321	0.933556519663633	opal	TTC5	ENST00000258821.8	HEK	C	C	T	T	T	G	A	A	G	T	G	T	0.428571428571429
-0.0213583333333321	0.933556519663633	opal	TTC5	ENST00000383029.7	HEK	C	A	C	T	G	A	C	A	G	G	C	G	0.571428571428571
1.58234166666667	0.359295449379175	opal	TTC4	ENST00000371281.4	HEK	C	T	A	A	G	C	A	G	C	A	T	A	0.476190476190476
0.0369499999999977	0.85555532639099	opal	TTC38	ENST00000417709.5	HEK	G	G	A	T	G	C	T	T	T	T	T	G	0.428571428571429
0.0369499999999977	0.85555532639099	opal	TTC38	ENST00000381031.8	HEK	G	C	C	A	G	C	G	A	C	G	T	A	0.619047619047619
0.131874999999999	0.0304433109592368	ocre	TTC37	ENST00000358746.6	HEK	C	A	T	T	G	G	A	A	C	A	C	T	0.380952380952381
-0.698583333333332	0.198043077975399	amber	TTC33	ENST00000636106.1	HEK	G	C	C	C	T	A	C	C	G	C	A	A	0.571428571428571
-0.859516666666667	0.0971559072879774	ocre	TTC28	ENST00000397906.6	HEK	A	G	C	A	T	C	C	G	T	A	A	A	0.380952380952381
0.241175	0.294030927558812	opal	TTC27	ENST00000317907.9	HEK	T	T	C	T	G	C	T	A	T	G	A	C	0.380952380952381
0.241175	0.294030927558812	opal	TTC27	ENST00000647819.1	HEK	T	T	G	G	T	A	C	T	A	A	G	G	0.380952380952381
0.241175	0.294030927558812	ocre	TTC27	ENST00000454690.1	HEK	C	T	G	A	A	G	T	A	C	A	C	A	0.476190476190476
-0.754658333333333	0.265305467389148	ocre	TTC26	ENST00000495038.5	HEK	A	A	T	A	G	C	C	T	A	C	C	T	0.523809523809524
-0.754658333333333	0.265305467389148	opal	TTC26	ENST00000474035.6	HEK	C	T	G	A	G	T	T	C	T	G	C	C	0.476190476190476
-0.754658333333333	0.265305467389148	opal	TTC26	ENST00000476296.1	HEK	A	G	T	A	G	A	A	A	A	G	A	G	0.333333333333333
-0.754658333333333	0.265305467389148	ocre	TTC26	ENST00000430935.5	HEK	C	A	C	C	C	A	G	G	A	C	A	C	0.523809523809524
-0.00553333333333228	0.990421302329323	opal	TTC21B	ENST00000652557.1	HEK	C	A	A	G	C	C	G	T	A	T	T	C	0.476190476190476
-0.00553333333333228	0.990421302329323	opal	TTC21B	ENST00000243344.8	HEK	A	A	A	T	A	A	T	C	C	A	G	A	0.19047619047619
0.0616499999999991	0.83985188801468	ocre	TTC19	ENST00000261647.10	HEK	A	T	C	C	A	T	C	T	C	G	A	A	0.380952380952381
-0.0354750000000011	0.951174954116532	amber	TTC12	ENST00000393020.5	HEK	T	T	G	C	T	G	G	A	C	T	A	T	0.380952380952381
-0.684291666666665	0.618625708194846	ocre	TTC1	ENST00000522793.5	HEK	C	A	A	A	G	A	A	G	A	C	A	A	0.238095238095238
0.198216666666667	0.168611599429472	opal	TSTA3	ENST00000529064.5	HEK	A	G	C	T	G	G	G	A	A	G	G	C	0.619047619047619
0.198216666666667	0.168611599429472	opal	TSTA3	ENST00000530474.5	HEK	C	A	G	C	C	T	C	C	T	C	C	G	0.666666666666667
-0.479941666666667	0.044245967921844	opal	TST	ENST00000403892.7	HEK	G	C	C	G	T	G	C	C	G	G	A	A	0.666666666666667
-0.245391666666667	0.565411430224718	opal	TSSC4	ENST00000380996.9	HEK	G	A	G	G	G	A	C	T	G	G	A	G	0.571428571428571
-0.245391666666667	0.565411430224718	opal	TSSC4	ENST00000380992.5	HEK	G	G	T	C	T	G	C	G	T	G	G	A	0.619047619047619
-0.329575	0.25116332858514	amber	TSR1	ENST00000571806.1	HEK	G	G	A	C	A	C	A	G	A	A	C	T	0.523809523809524
-0.337124999999999	0.325267914650028	ocre	TSPYL1	ENST00000652202.1	HEK	C	A	T	T	T	G	T	G	G	T	C	T	0.523809523809524
0.492900000000001	0.455157613449456	ocre	TSPAN6	ENST00000373020.9	HEK	C	C	C	A	A	T	G	T	G	A	T	A	0.428571428571429
2.353025	0.00166554999619672	amber	TSN	ENST00000389682.8	HEK	G	A	G	G	C	T	A	A	A	A	A	G	0.428571428571429
2.353025	0.00166554999619672	amber	TSN	ENST00000467324.5	HEK	T	T	G	G	G	C	C	C	G	T	A	C	0.571428571428571
0.887875	0.432548698581177	opal	TSG101	ENST00000536719.5	HEK	A	C	G	G	T	T	C	C	C	G	T	G	0.523809523809524
0.887875	0.432548698581177	opal	TSG101	ENST00000251968.4	HEK	C	T	T	C	T	C	C	A	T	C	T	C	0.476190476190476
-0.0787583333333327	0.657191693234995	amber	TSFM	ENST00000323833.12	HEK	G	T	T	C	C	A	A	A	G	T	C	A	0.428571428571429
-0.0787583333333327	0.657191693234995	amber	TSFM	ENST00000651066.1	HEK	T	A	G	A	G	A	T	T	T	T	A	T	0.285714285714286
0.621808333333335	0.265895171306972	opal	TSEN54	ENST00000333213.11	HEK	C	C	T	C	A	C	C	A	C	G	G	G	0.666666666666667
0.621808333333335	0.265895171306972	opal	TSEN54	ENST00000583173.5	HEK	G	T	C	C	T	G	C	G	C	A	G	A	0.619047619047619
0.116333333333333	0.44595077305574	opal	TSEN34	ENST00000613712.4	HEK	A	C	T	C	C	A	G	A	C	G	T	C	0.571428571428571
0.116333333333333	0.44595077305574	opal	TSEN34	ENST00000619263.4	HEK	T	T	T	G	A	A	A	C	T	T	G	T	0.238095238095238
-0.289691666666666	0.648708841016001	amber	TSEN15	ENST00000643231.1	HEK	T	G	T	C	C	A	C	T	T	T	A	G	0.428571428571429
-0.289691666666666	0.648708841016001	amber	TSEN15	ENST00000533373.6	HEK	A	A	G	A	T	G	T	C	T	C	T	T	0.285714285714286
-0.456191666666667	0.196443609951503	ocre	TSC22D3	ENST00000372390.8	HEK	G	T	G	G	C	T	G	T	G	G	C	G	0.619047619047619
-0.417591666666667	0.224594279661454	ocre	TSC22D2	ENST00000361875.7	HEK	A	G	C	T	T	T	A	C	G	A	C	T	0.428571428571429
0.0604333333333352	0.907586405869929	amber	TSC22D1	ENST00000261489.6	HEK	C	T	G	C	C	T	A	C	G	C	C	A	0.571428571428571
0.0604333333333352	0.907586405869929	amber	TSC22D1	ENST00000501704.3	HEK	T	G	T	A	A	C	G	T	A	T	G	T	0.285714285714286
-0.164816666666667	0.165039006835244	opal	TSC2	ENST00000219476.9	HEK	G	G	C	C	G	G	G	T	G	T	T	T	0.666666666666667
-0.164816666666667	0.165039006835244	opal	TSC2	ENST00000644135.1	HEK	A	G	T	A	A	G	G	A	C	T	T	C	0.380952380952381
-0.164816666666667	0.165039006835244	opal	TSC2	ENST00000643745.1	HEK	T	T	T	T	T	C	C	T	G	G	A	C	0.428571428571429
-0.164816666666667	0.165039006835244	opal	TSC2	ENST00000643298.1	HEK	G	C	C	A	T	G	A	G	G	A	G	G	0.619047619047619
-0.164816666666667	0.165039006835244	opal	TSC2	ENST00000439117.6	HEK	G	A	G	C	C	T	C	G	G	C	C	G	0.761904761904762
0.556274999999999	0.0805968855957541	amber	TSC1	ENST00000642344.1	HEK	T	A	T	T	T	G	A	A	C	C	T	A	0.238095238095238
0.556274999999999	0.0805968855957541	amber	TSC1	ENST00000403810.6	HEK	T	A	T	G	T	G	T	T	A	G	A	C	0.380952380952381
0.681483333333335	0.384928590421908	opal	TRUB2	ENST00000372890.6	HEK	A	T	G	C	C	C	G	A	C	G	G	G	0.714285714285714
-0.133533333333332	0.528415061988608	opal	TRUB1	ENST00000298746.5	HEK	G	A	T	T	G	G	T	G	T	G	C	A	0.476190476190476
-0.0671999999999997	0.571601483577946	opal	TRRAP	ENST00000359863.8	HEK	C	T	G	T	G	G	G	T	C	G	G	T	0.714285714285714
-0.317458333333334	0.353252196958805	amber	TRNT1	ENST00000651591.1	HEK	C	T	C	A	C	C	A	C	T	A	G	C	0.571428571428571
-0.317458333333334	0.353252196958805	amber	TRNT1	ENST00000651316.1	HEK	T	C	T	G	T	C	G	G	A	G	G	T	0.523809523809524
-0.317458333333334	0.353252196958805	amber	TRNT1	ENST00000650839.1	HEK	A	C	A	A	A	C	G	T	T	A	A	G	0.428571428571429
0.444966666666666	0.0916557162924473	opal	TRMU	ENST00000441818.5	HEK	A	G	A	A	G	T	A	G	A	A	G	G	0.428571428571429
0.444966666666666	0.0916557162924473	opal	TRMU	ENST00000457572.5	HEK	G	G	A	G	A	A	C	C	C	G	T	A	0.571428571428571
0.444966666666666	0.0916557162924473	opal	TRMU	ENST00000645190.1	HEK	C	A	G	A	G	A	C	T	C	G	T	T	0.571428571428571
0.444966666666666	0.0916557162924473	opal	TRMU	ENST00000381019.3	HEK	G	A	G	C	C	C	C	A	C	C	G	G	0.666666666666667
0.692716666666666	0.0569699200070976	amber	TRMT61A	ENST00000389749.9	HEK	G	G	G	G	C	C	C	G	G	A	C	C	0.80952380952381
0.4913	0.170865853391456	ocre	TRMT6	ENST00000203001.7	HEK	C	C	C	T	T	T	T	C	T	C	A	G	0.428571428571429
-0.0182416666666671	0.893648611729344	ocre	TRMT5	ENST00000261249.7	HEK	T	T	G	G	A	A	T	C	A	C	A	A	0.333333333333333
1.47840833333333	0.000127763511324741	amber	TRMT2A	ENST00000252136.12	HEK	G	C	C	C	A	G	C	C	T	A	C	T	0.666666666666667
0.0852833333333324	0.590325162247492	ocre	TRMT1L	ENST00000367506.10	HEK	A	C	G	T	A	G	G	G	T	A	G	A	0.428571428571429
1.11261666666667	0.07923641965291	opal	TRMT13	ENST00000370143.5	HEK	A	T	T	C	T	A	T	C	G	A	T	T	0.333333333333333
1.11261666666667	0.07923641965291	ocre	TRMT13	ENST00000370141.7	HEK	T	G	G	A	A	A	T	C	G	T	C	A	0.380952380952381
1.11261666666667	0.07923641965291	ocre	TRMT13	ENST00000482437.5	HEK	A	C	A	T	G	G	C	A	T	C	A	A	0.428571428571429
-0.0472166666666682	0.832843505398782	opal	TRMT112	ENST00000535750.5	HEK	T	T	G	T	G	C	T	G	A	G	A	G	0.476190476190476
-0.0472166666666682	0.832843505398782	ocre	TRMT112	ENST00000535126.1	HEK	A	G	T	G	G	A	C	C	A	T	A	G	0.428571428571429
-0.0472166666666682	0.832843505398782	opal	TRMT112	ENST00000539854.1	HEK	G	G	C	T	G	C	C	A	C	G	C	C	0.714285714285714
0.228158333333335	0.129600757179679	opal	TRMT11	ENST00000334379.11	HEK	A	A	A	T	T	A	A	A	G	G	A	C	0.333333333333333
0.228158333333335	0.129600757179679	ocre	TRMT11	ENST00000461129.5	HEK	A	G	A	T	T	C	A	A	A	A	T	A	0.238095238095238
0.228158333333335	0.129600757179679	opal	TRMT11	ENST00000479748.5	HEK	A	G	G	T	G	A	A	C	A	A	C	T	0.428571428571429
0.228158333333335	0.129600757179679	ocre	TRMT11	ENST00000648977.1	HEK	A	T	T	G	G	G	G	T	T	C	A	T	0.428571428571429
0.140791666666668	0.569652062059106	ocre	TRMT10C	ENST00000309922.7	HEK	T	T	C	A	T	T	T	C	A	G	A	A	0.333333333333333
-0.236700000000001	0.416039961166172	ocre	TRMT10A	ENST00000394877.7	HEK	T	G	T	T	A	C	C	A	C	A	C	C	0.523809523809524
-0.361858333333335	0.555416064550273	amber	TRMT1	ENST00000591717.5	HEK	A	G	G	T	G	C	C	C	C	G	T	T	0.571428571428571
0.155608333333332	0.656078932067091	ocre	TRIT1	ENST00000441669.6	HEK	G	A	G	A	C	A	T	T	G	C	G	A	0.476190476190476
0.155608333333332	0.656078932067091	opal	TRIT1	ENST00000462797.5	HEK	A	G	C	T	G	A	A	A	C	A	T	A	0.428571428571429
0.155608333333332	0.656078932067091	opal	TRIT1	ENST00000495175.6	HEK	A	G	A	A	A	C	T	T	T	T	G	A	0.380952380952381
-0.120225	0.485104001270844	opal	TRIP6	ENST00000200457.9	HEK	G	T	C	T	T	C	C	G	T	C	A	G	0.476190476190476
-0.120225	0.485104001270844	opal	TRIP6	ENST00000417475.5	HEK	G	C	C	C	C	C	A	T	A	C	G	G	0.666666666666667
-0.277566666666667	0.600480119473629	amber	TRIP4	ENST00000558820.5	HEK	A	A	G	A	A	C	A	C	T	T	A	A	0.285714285714286
-0.277566666666667	0.600480119473629	amber	TRIP4	ENST00000560567.5	HEK	A	G	T	T	C	A	C	A	G	G	T	T	0.380952380952381
-0.146	0.312268071876581	opal	TRIP13	ENST00000166345.8	HEK	T	C	C	T	G	G	C	T	A	C	A	T	0.523809523809524
0.164791666666668	0.758959978088596	opal	TRIP12	ENST00000283943.9	HEK	T	C	A	T	A	G	C	C	T	T	T	C	0.380952380952381
0.164791666666668	0.758959978088596	ocre	TRIP12	ENST00000409677.5	HEK	T	T	A	A	A	G	T	C	T	A	C	A	0.333333333333333
-0.567716666666667	0.470535579593371	amber	TRIP11	ENST00000267622.8	HEK	A	T	G	A	T	T	A	A	C	G	A	A	0.285714285714286
-0.377649999999998	0.450634816994839	amber	TRIOBP	ENST00000644935.1	HEK	A	G	G	T	C	C	G	A	G	T	C	G	0.666666666666667
0.0100499999999982	0.989392846060327	amber	TRIO	ENST00000509967.6	HEK	G	T	A	G	A	G	G	T	T	T	T	T	0.380952380952381
-0.661350000000001	0.0802259477419396	opal	TRIM65	ENST00000269383.8	HEK	A	G	A	A	G	G	C	G	A	C	T	C	0.523809523809524
-0.197741666666666	0.72548653664655	ocre	TRIM56	ENST00000306085.11	HEK	A	G	G	G	G	C	T	G	A	C	A	G	0.619047619047619
1.58641666666667	0.339700907407628	opal	TRIM4	ENST00000355947.6	HEK	G	G	C	T	T	T	A	A	A	G	G	A	0.380952380952381
1.58641666666667	0.339700907407628	opal	TRIM4	ENST00000354241.5	HEK	A	A	C	A	A	C	G	T	A	T	A	A	0.380952380952381
-0.518483333333334	0.144033268292705	ocre	TRIM33	ENST00000358465.7	HEK	A	A	T	G	A	C	G	A	A	A	T	A	0.285714285714286
-0.3366	0.0502391753401618	opal	TRIM28	ENST00000253024.10	HEK	G	G	C	T	G	G	C	C	C	C	G	G	0.714285714285714
-0.170808333333333	0.749648055633984	opal	TRIM27	ENST00000400720.7	HEK	G	G	A	G	G	T	T	C	C	C	C	T	0.571428571428571
-0.170808333333333	0.749648055633984	opal	TRIM27	ENST00000417660.6	HEK	C	A	G	A	G	A	G	C	A	A	C	A	0.476190476190476
-0.0560249999999973	0.914751556219257	opal	TRIM26	ENST00000450392.5	HEK	G	C	C	C	T	G	C	C	C	A	G	A	0.571428571428571
-0.306825	0.146062747707638	amber	TRIM25	ENST00000648772.1	HEK	G	T	G	T	C	C	C	C	T	T	T	T	0.428571428571429
-0.306825	0.146062747707638	amber	TRIM25	ENST00000316881.9	HEK	G	C	A	G	G	C	G	A	A	C	C	C	0.619047619047619
-0.460283333333333	0.526219018136753	ocre	TRIM24	ENST00000343526.9	HEK	T	A	T	G	C	A	A	A	A	T	T	C	0.333333333333333
0.119650000000001	0.694820597981553	opal	TRIM11	ENST00000493030.6	HEK	C	T	C	G	G	G	G	A	C	C	C	C	0.761904761904762
0.119650000000001	0.694820597981553	ocre	TRIM11	ENST00000366699.3	HEK	G	G	G	C	T	C	T	A	G	A	C	A	0.571428571428571
0.653149999999999	0.420900371651549	opal	TRIAP1	ENST00000546954.2	HEK	C	C	T	T	G	A	T	C	T	T	C	T	0.380952380952381
0.367183333333332	0.371243972748161	amber	TRDMT1	ENST00000354631.7	HEK	C	C	C	A	T	T	T	C	A	T	C	G	0.476190476190476
0.367183333333332	0.371243972748161	amber	TRDMT1	ENST00000488990.5	HEK	G	G	A	C	T	T	T	T	C	T	A	A	0.333333333333333
-0.128341666666668	0.520101236006123	amber	TRAPPC8	ENST00000582513.5	HEK	T	G	T	G	A	A	T	T	T	A	T	G	0.285714285714286
1.56415833333333	0.0981341124797174	amber	TRAPPC6B	ENST00000330149.10	HEK	A	A	C	A	T	A	G	T	C	G	A	A	0.428571428571429
-0.508958333333334	0.220188557576292	opal	TRAPPC5	ENST00000596148.3	HEK	C	C	C	T	G	C	C	G	C	C	G	G	0.80952380952381
0.113766666666669	0.756997082160889	amber	TRAPPC4	ENST00000533632.6	HEK	G	C	T	G	A	A	A	C	T	G	G	G	0.571428571428571
0.113766666666669	0.756997082160889	amber	TRAPPC4	ENST00000533012.1	HEK	G	C	A	A	G	C	C	C	T	A	G	A	0.571428571428571
-0.286599999999999	0.411745694784369	ocre	TRAPPC3	ENST00000373166.8	HEK	C	C	A	T	C	C	A	A	G	G	A	G	0.523809523809524
-0.286599999999999	0.411745694784369	opal	TRAPPC3	ENST00000373159.1	HEK	G	T	A	T	C	T	C	C	T	G	T	T	0.380952380952381
0.551566666666667	0.238658991515741	amber	TRAPPC2L	ENST00000562792.1	HEK	A	A	G	G	C	A	T	C	G	G	G	T	0.619047619047619
-0.246000000000002	0.724833644065848	opal	TRAPPC13	ENST00000399438.8	HEK	A	G	G	A	A	A	C	G	A	A	A	G	0.428571428571429
-0.246000000000002	0.724833644065848	ocre	TRAPPC13	ENST00000504751.5	HEK	A	T	C	T	T	T	T	T	G	C	G	A	0.428571428571429
-0.174300000000001	0.292474424911108	opal	TRAPPC11	ENST00000334690.11	HEK	T	G	T	T	C	A	A	C	G	T	C	G	0.476190476190476
-0.174300000000001	0.292474424911108	ocre	TRAPPC11	ENST00000505676.5	HEK	T	A	A	T	C	A	T	T	C	G	A	C	0.380952380952381
-0.174300000000001	0.292474424911108	opal	TRAPPC11	ENST00000357207.8	HEK	T	A	C	C	T	C	A	G	G	T	A	C	0.380952380952381
-0.608966666666667	0.378643330394608	amber	TRAPPC1	ENST00000571739.5	HEK	C	C	G	T	T	A	C	A	A	A	C	C	0.428571428571429
0.0193500000000004	0.898761714219974	amber	TRAP1	ENST00000571011.1	HEK	T	G	C	A	A	T	G	T	C	G	T	G	0.476190476190476
1.0848	0.210597551611028	ocre	TRAM1	ENST00000521425.5	HEK	T	G	A	A	T	T	A	C	T	T	C	T	0.19047619047619
-1.03725833333333	0.00597298167042964	ocre	TRAFD1	ENST00000412615.7	HEK	T	G	G	T	G	T	G	A	G	G	A	G	0.571428571428571
-1.03725833333333	0.00597298167042964	ocre	TRAFD1	ENST00000547063.5	HEK	T	C	C	C	A	G	G	T	C	C	G	A	0.571428571428571
-1.03725833333333	0.00597298167042964	ocre	TRAFD1	ENST00000552890.5	HEK	G	T	C	T	G	C	C	C	C	G	G	T	0.523809523809524
-0.073266666666665	0.850693671521934	amber	TRAF6	ENST00000526995.6	HEK	C	T	T	G	C	C	A	T	G	G	G	G	0.619047619047619
-1.03913333333333	0.390737307638058	ocre	TRAF2	ENST00000247668.7	HEK	C	T	G	C	C	C	C	T	C	G	G	G	0.666666666666667
0.273883333333335	0.316895138790192	amber	TRABD	ENST00000380909.8	HEK	G	A	G	A	C	T	G	A	A	C	A	C	0.571428571428571
-0.250641666666666	0.363230579173677	ocre	TRA2B	ENST00000453386.7	HEK	A	G	C	A	T	G	T	A	T	C	G	C	0.476190476190476
-0.250641666666666	0.363230579173677	opal	TRA2B	ENST00000456380.5	HEK	A	G	C	T	G	A	G	A	A	T	A	A	0.333333333333333
0.0910250000000008	0.333701589075236	amber	TRA2A	ENST00000448549.1	HEK	T	C	C	A	T	C	G	C	T	C	T	A	0.476190476190476
1.33886666666667	0.0676451324054197	ocre	TPX2	ENST00000300403.11	HEK	A	C	T	C	A	G	C	G	T	C	A	C	0.523809523809524
-0.625116666666664	0.227613316577855	amber	TPT1	ENST00000309246.9	HEK	A	T	G	T	G	A	T	T	T	A	C	A	0.238095238095238
-0.625116666666664	0.227613316577855	amber	TPT1	ENST00000616577.4	HEK	C	C	T	G	G	A	T	T	C	T	A	C	0.333333333333333
-0.305233333333334	0.324161569233458	opal	TPRKB	ENST00000272424.11	HEK	A	A	T	G	T	C	A	T	T	T	T	G	0.285714285714286
-0.233091666666669	0.162766294125496	ocre	TPR	ENST00000367478.9	HEK	A	T	G	G	T	C	T	A	A	T	T	A	0.238095238095238
0.216841666666667	0.694405294171949	opal	TPPP3	ENST00000393957.7	HEK	G	G	C	T	T	G	G	A	A	G	A	A	0.523809523809524
0.0169583333333326	0.940811139423063	amber	TPP2	ENST00000651448.1	HEK	C	T	G	G	G	A	G	A	G	T	C	C	0.523809523809524
0.197958333333332	0.443722249334761	amber	TPP1	ENST00000645285.1	HEK	T	G	G	A	A	G	T	T	T	A	C	G	0.380952380952381
-0.314691666666665	0.760567116378116	ocre	TPMT	ENST00000309983.5	HEK	A	T	G	A	G	A	G	A	A	A	A	G	0.333333333333333
-0.162458333333334	0.903760526517323	amber	TPM4	ENST00000670382.1	HEK	A	G	A	C	A	G	A	A	A	G	A	G	0.476190476190476
4.05820833333333	0.00985208805259371	amber	TPM3	ENST00000368533.8	HEK	A	A	C	G	C	C	G	T	A	G	A	G	0.476190476190476
0.371366666666667	0.0297911971697615	ocre	TPM1	ENST00000288398.10	HEK	A	C	G	T	T	C	G	T	A	C	C	T	0.428571428571429
0.371366666666667	0.0297911971697615	opal	TPM1	ENST00000358278.7	HEK	A	A	A	C	C	T	G	T	A	C	A	A	0.380952380952381
0.371366666666667	0.0297911971697615	opal	TPM1	ENST00000610733.1	HEK	A	G	G	A	A	G	A	A	C	G	A	G	0.428571428571429
0.371366666666667	0.0297911971697615	ocre	TPM1	ENST00000403994.8	HEK	G	T	T	T	C	T	A	T	A	C	C	T	0.333333333333333
0.371366666666667	0.0297911971697615	opal	TPM1	ENST00000561425.5	HEK	G	C	C	C	G	C	T	C	A	G	G	T	0.619047619047619
0.371366666666667	0.0297911971697615	ocre	TPM1	ENST00000558347.5	HEK	G	A	A	T	A	A	T	A	A	C	A	A	0.285714285714286
0.371366666666667	0.0297911971697615	ocre	TPM1	ENST00000651704.1	HEK	A	C	T	T	A	A	T	A	G	G	A	G	0.333333333333333
0.371366666666667	0.0297911971697615	opal	TPM1	ENST00000651590.1	HEK	C	C	C	T	G	G	C	G	A	C	C	T	0.571428571428571
0.371366666666667	0.0297911971697615	opal	TPM1	ENST00000558544.5	HEK	G	A	G	T	C	G	T	A	C	T	G	A	0.476190476190476
0.371366666666667	0.0297911971697615	opal	TPM1	ENST00000560959.5	HEK	A	C	C	T	A	A	A	C	T	C	A	A	0.380952380952381
-0.206199999999998	0.549355253377785	opal	TPI1	ENST00000229270.8	HEK	G	C	C	C	C	A	A	A	C	A	A	A	0.571428571428571
-0.713899999999999	0.200816891561498	ocre	TPD52L2	ENST00000369927.8	HEK	G	C	C	T	G	T	C	T	T	T	C	C	0.571428571428571
-0.713899999999999	0.200816891561498	opal	TPD52L2	ENST00000615907.4	HEK	G	C	A	G	A	G	A	G	G	C	G	G	0.714285714285714
-0.0734833333333325	0.667002540431214	amber	TPD52L1	ENST00000368402.9	HEK	G	C	G	G	T	A	G	A	A	A	G	C	0.523809523809524
-0.767958333333331	0.500201116338117	opal	TPD52	ENST00000379096.9	HEK	G	A	T	T	C	C	G	T	C	C	G	A	0.523809523809524
-0.767958333333331	0.500201116338117	opal	TPD52	ENST00000517462.6	HEK	G	A	G	C	C	A	T	A	T	G	T	C	0.428571428571429
-0.767958333333331	0.500201116338117	opal	TPD52	ENST00000521354.5	HEK	A	A	C	C	T	T	C	T	A	C	A	G	0.380952380952381
-0.767958333333331	0.500201116338117	opal	TPD52	ENST00000518517.5	HEK	G	G	A	A	G	G	C	C	C	T	G	A	0.619047619047619
0.334116666666668	0.0273892384553786	amber	TP53RK	ENST00000372114.4	HEK	A	A	G	A	A	T	G	G	G	T	T	G	0.428571428571429
-0.112983333333334	0.522683162612324	opal	TP53I3	ENST00000335934.8	HEK	A	G	G	A	G	G	G	A	C	C	C	C	0.619047619047619
0.4792	0.2231984759768	amber	TP53I11	ENST00000395648.7	HEK	T	T	G	C	C	C	C	C	G	G	A	A	0.571428571428571
-0.00602499999999928	0.976778619157282	opal	TP53BP2	ENST00000391878.6	HEK	A	A	C	T	T	C	C	C	G	G	T	T	0.523809523809524
-0.00602499999999928	0.976778619157282	opal	TP53BP2	ENST00000465119.1	HEK	G	T	G	G	A	C	G	T	T	A	C	A	0.523809523809524
0.173758333333334	0.881565619031919	ocre	TP53BP1	ENST00000382044.8	HEK	A	G	A	T	A	C	C	A	C	T	C	T	0.380952380952381
-0.184091666666667	0.637301577394018	ocre	TP53	ENST00000413465.6	HEK	A	A	A	T	A	C	C	A	T	C	T	C	0.285714285714286
-0.184091666666667	0.637301577394018	opal	TP53	ENST00000635293.1	HEK	T	A	T	G	G	G	T	T	A	G	T	A	0.428571428571429
-0.184091666666667	0.637301577394018	ocre	TP53	ENST00000359597.8	HEK	T	C	C	C	A	G	G	T	C	C	A	C	0.523809523809524
-0.184091666666667	0.637301577394018	ocre	TP53	ENST00000504290.5	HEK	G	T	T	G	A	A	G	C	T	G	C	T	0.380952380952381
-0.184091666666667	0.637301577394018	ocre	TP53	ENST00000510385.5	HEK	A	G	A	G	A	G	T	G	T	T	A	A	0.333333333333333
-0.184091666666667	0.637301577394018	opal	TP53	ENST00000504937.5	HEK	C	A	T	T	C	T	C	A	G	A	C	T	0.476190476190476
0.153291666666666	0.841080565142877	amber	TOX4	ENST00000613569.4	HEK	T	C	C	T	T	C	A	A	A	G	T	G	0.380952380952381
0.153291666666666	0.841080565142877	amber	TOX4	ENST00000455393.5	HEK	G	A	A	C	T	C	A	T	C	T	C	A	0.428571428571429
0.153291666666666	0.841080565142877	amber	TOX4	ENST00000447695.5	HEK	A	A	G	A	C	A	T	G	A	A	T	C	0.333333333333333
-0.0437499999999981	0.967905260535792	amber	TOR3A	ENST00000352445.10	HEK	G	A	A	C	T	G	C	C	A	C	C	C	0.619047619047619
-0.206291666666666	0.298309009572942	opal	TOR1B	ENST00000259339.7	HEK	G	C	T	C	C	T	C	A	C	C	T	T	0.476190476190476
0.0770916666666652	0.730306398896147	amber	TOR1AIP2	ENST00000482587.5	HEK	C	T	T	C	T	A	A	A	A	C	A	A	0.238095238095238
-0.0772916666666677	0.599600340895515	ocre	TOR1AIP1	ENST00000528443.6	HEK	G	A	A	G	T	G	A	T	T	C	G	T	0.380952380952381
1.00675	0.36216315069171	opal	TOR1A	ENST00000351698.5	HEK	C	A	G	T	C	A	T	A	G	T	A	G	0.380952380952381
1.00675	0.36216315069171	opal	TOR1A	ENST00000651202.1	HEK	G	T	A	G	C	T	C	C	T	C	C	G	0.619047619047619
-0.209674999999999	0.493468708229026	ocre	TOPBP1	ENST00000642236.1	HEK	T	C	G	C	A	T	C	A	C	A	T	G	0.428571428571429
-0.160558333333334	0.812865032459407	opal	TOP3B	ENST00000357179.9	HEK	T	G	A	C	C	C	A	T	G	T	T	T	0.380952380952381
-0.160558333333334	0.812865032459407	opal	TOP3B	ENST00000457179.5	HEK	A	G	C	C	A	C	A	A	A	G	A	G	0.333333333333333
0.864824999999998	0.215489667962552	amber	TOP3A	ENST00000461127.5	HEK	A	C	A	T	C	A	G	T	T	T	T	A	0.285714285714286
-0.933833333333335	0.596515069927919	ocre	TOP2B	ENST00000435706.6	HEK	G	T	G	C	C	C	T	A	A	T	T	T	0.333333333333333
0.288191666666664	0.833571861023109	ocre	TOP2A	ENST00000423485.6	HEK	A	A	T	G	T	G	T	T	T	G	T	C	0.380952380952381
0.145458333333335	0.11871033506097	amber	TOP1	ENST00000361337.3	HEK	C	C	A	G	T	C	T	T	T	G	A	G	0.380952380952381
1.99946666666666	0.108270197226279	opal	TONSL	ENST00000409379.8	HEK	C	C	C	T	G	G	C	T	C	C	G	C	0.80952380952381
1.99946666666666	0.108270197226279	opal	TONSL	ENST00000613741.1	HEK	A	G	C	T	G	T	G	G	G	T	G	A	0.571428571428571
0.252166666666667	0.769183362245098	ocre	TOMM7	ENST00000358435.8	HEK	A	G	G	A	T	T	A	G	G	G	G	T	0.380952380952381
0.252166666666667	0.769183362245098	ocre	TOMM7	ENST00000372879.8	HEK	G	A	G	A	T	G	A	G	G	C	T	C	0.571428571428571
-2.79078333333333	0.00360527082990185	opal	TOMM5	ENST00000377773.9	HEK	A	G	A	C	A	G	A	T	A	C	G	A	0.476190476190476
-2.79078333333333	0.00360527082990185	opal	TOMM5	ENST00000401811.3	HEK	A	T	G	C	A	C	A	T	A	C	A	C	0.380952380952381
-2.79078333333333	0.00360527082990185	opal	TOMM5	ENST00000544379.1	HEK	G	C	T	C	C	A	T	T	G	G	C	G	0.523809523809524
1.16564166666667	0.0925190096863672	opal	TOMM40	ENST00000252487.9	HEK	G	C	C	C	T	C	C	G	G	C	T	A	0.666666666666667
1.16564166666667	0.0925190096863672	opal	TOMM40	ENST00000592434.5	HEK	C	T	C	A	A	C	G	G	A	G	G	A	0.571428571428571
-1.054125	0.0276191904180614	ocre	TOMM34	ENST00000372813.4	HEK	A	A	A	C	C	C	C	A	C	A	T	C	0.428571428571429
-0.243508333333333	0.307508498890459	amber	TOMM22	ENST00000216034.6	HEK	A	T	T	G	T	T	C	T	A	G	A	A	0.285714285714286
0.326983333333335	0.590441535050857	opal	TOMM20	ENST00000366607.5	HEK	G	A	A	A	C	A	A	A	G	G	T	G	0.333333333333333
0.188533333333334	0.471837771890967	opal	TOM1L2	ENST00000581396.5	HEK	G	C	A	G	C	T	G	T	C	C	C	G	0.619047619047619
0.335366666666666	0.813281000786897	ocre	TOM1L1	ENST00000570371.5	HEK	A	C	A	C	T	C	A	A	A	T	G	A	0.333333333333333
0.335366666666666	0.813281000786897	opal	TOM1L1	ENST00000570965.5	HEK	A	G	A	T	T	G	C	A	G	A	C	T	0.476190476190476
0.335366666666666	0.813281000786897	opal	TOM1L1	ENST00000445275.6	HEK	G	A	A	G	A	A	C	A	G	T	G	G	0.428571428571429
0.335366666666666	0.813281000786897	opal	TOM1L1	ENST00000572405.5	HEK	G	T	T	T	G	G	T	T	C	A	A	A	0.333333333333333
0.335366666666666	0.813281000786897	opal	TOM1L1	ENST00000576932.5	HEK	A	G	T	G	C	T	C	C	T	T	C	G	0.619047619047619
0.335366666666666	0.813281000786897	opal	TOM1L1	ENST00000571319.5	HEK	T	T	G	T	G	A	C	T	C	T	G	A	0.428571428571429
-1.53185833333333	0.237341409610412	amber	TOM1	ENST00000439512.5	HEK	A	A	A	C	C	T	T	C	T	G	G	A	0.476190476190476
-1.53185833333333	0.237341409610412	amber	TOM1	ENST00000382034.9	HEK	C	A	C	C	A	A	A	C	C	C	G	C	0.619047619047619
-0.0515250000000004	0.908512491350494	amber	TOLLIP	ENST00000317204.11	HEK	A	G	C	C	T	C	A	C	C	G	A	G	0.619047619047619
0.0975583333333352	0.40566852837526	opal	TOE1	ENST00000372090.6	HEK	T	G	C	A	A	C	C	G	A	T	G	A	0.523809523809524
-0.0434916666666669	0.942559728250464	opal	TNRC6B	ENST00000402203.5	HEK	A	C	T	T	A	G	C	T	A	A	C	T	0.333333333333333
-0.135033333333332	0.828556629361642	amber	TNPO3	ENST00000265388.9	HEK	C	T	C	A	C	A	A	G	C	T	T	T	0.428571428571429
-0.189408333333335	0.814074997603709	amber	TNPO2	ENST00000356861.9	HEK	G	T	G	A	T	C	C	T	G	G	G	G	0.476190476190476
0.00878333333333248	0.941457419123026	ocre	TNPO1	ENST00000337273.9	HEK	T	C	T	A	A	T	T	T	G	T	G	G	0.285714285714286
0.00878333333333248	0.941457419123026	ocre	TNPO1	ENST00000520850.5	HEK	T	G	T	T	G	C	C	T	C	G	A	A	0.476190476190476
-0.30425	0.649462263162201	opal	TNKS1BP1	ENST00000528882.5	HEK	A	G	G	G	T	G	G	G	A	G	A	G	0.619047619047619
-0.30425	0.649462263162201	opal	TNKS1BP1	ENST00000358252.8	HEK	G	A	A	G	T	C	C	T	G	G	A	A	0.428571428571429
-0.00735000000000183	0.985973650535823	amber	TNIP1	ENST00000523338.5	HEK	A	A	G	C	C	A	C	A	A	A	G	A	0.428571428571429
-0.928	0.115185735586473	opal	TNIK	ENST00000465393.1	HEK	G	T	G	A	A	G	G	A	C	C	A	A	0.523809523809524
-0.928	0.115185735586473	ocre	TNIK	ENST00000341852.10	HEK	C	A	G	A	A	G	G	G	T	C	A	A	0.476190476190476
-0.254566666666667	0.625238437604802	amber	TMX4	ENST00000246024.7	HEK	A	T	T	T	A	A	G	T	C	A	G	G	0.333333333333333
-0.254566666666667	0.625238437604802	amber	TMX4	ENST00000462384.6	HEK	C	A	C	A	G	G	G	C	A	T	A	A	0.428571428571429
-0.0407833333333345	0.957037661666063	opal	TMX3	ENST00000299608.7	HEK	G	A	C	T	T	G	T	A	G	A	A	A	0.333333333333333
-0.0407833333333345	0.957037661666063	ocre	TMX3	ENST00000564631.5	HEK	A	A	G	G	G	G	T	A	A	T	C	T	0.333333333333333
-0.0407833333333345	0.957037661666063	ocre	TMX3	ENST00000443099.6	HEK	A	A	T	T	A	A	T	T	T	A	C	A	0.0952380952380952
-0.0407833333333345	0.957037661666063	opal	TMX3	ENST00000562706.5	HEK	T	T	T	T	A	A	T	T	A	A	A	A	0.142857142857143
-0.0407833333333345	0.957037661666063	ocre	TMX3	ENST00000564008.5	HEK	A	A	G	G	G	G	T	A	T	C	G	A	0.380952380952381
-0.0407833333333345	0.957037661666063	ocre	TMX3	ENST00000565918.5	HEK	T	T	A	T	A	G	A	T	A	C	G	G	0.380952380952381
0.3073	0.29109602867361	amber	TMX2	ENST00000525035.5	HEK	G	C	A	A	C	A	A	T	A	C	A	A	0.333333333333333
-1.122725	0.0102964150764999	amber	TMX1	ENST00000457354.7	HEK	T	T	A	A	A	T	C	C	T	A	A	A	0.19047619047619
-0.00302500000000094	0.997645182541083	ocre	TMUB2	ENST00000446571.7	HEK	G	G	A	C	A	T	A	G	C	A	G	G	0.476190476190476
-0.00302500000000094	0.997645182541083	opal	TMUB2	ENST00000590235.5	HEK	A	A	C	T	G	A	A	G	A	C	C	G	0.380952380952381
-0.00302500000000094	0.997645182541083	opal	TMUB2	ENST00000588413.5	HEK	G	G	A	T	A	G	C	T	A	G	A	G	0.523809523809524
-0.00302500000000094	0.997645182541083	opal	TMUB2	ENST00000589184.5	HEK	G	C	C	A	C	C	C	A	C	C	G	G	0.714285714285714
-0.00302500000000094	0.997645182541083	opal	TMUB2	ENST00000589856.1	HEK	G	T	G	G	C	C	G	G	A	G	A	A	0.619047619047619
-0.00302500000000094	0.997645182541083	opal	TMUB2	ENST00000587326.1	HEK	G	A	T	C	T	G	C	C	C	C	C	C	0.666666666666667
0.386808333333333	0.384088322098678	opal	TMTC3	ENST00000547034.5	HEK	G	T	C	A	G	A	T	T	C	A	A	A	0.380952380952381
0.386808333333333	0.384088322098678	ocre	TMTC3	ENST00000266712.11	HEK	C	A	T	T	A	A	A	A	G	T	G	G	0.238095238095238
-0.134675000000001	0.538484180508789	ocre	TMSB4X	ENST00000451311.7	HEK	T	G	A	G	G	C	G	C	T	A	A	G	0.619047619047619
-0.476766666666667	0.237481578606554	amber	TMPO	ENST00000266732.8	HEK	T	A	A	A	A	T	C	A	C	A	A	A	0.142857142857143
-0.0957000000000008	0.843011751179616	ocre	TMOD3	ENST00000308580.12	HEK	G	T	C	T	G	C	G	A	C	C	A	C	0.476190476190476
0.102275	0.758176996440394	ocre	TMF1	ENST00000398559.7	HEK	C	T	T	G	T	G	T	G	A	C	T	C	0.380952380952381
0.102275	0.758176996440394	ocre	TMF1	ENST00000488010.5	HEK	G	A	C	A	G	G	T	T	T	C	T	C	0.333333333333333
0.0174583333333342	0.96391294974283	opal	TMEM97	ENST00000226230.8	HEK	A	G	G	A	A	A	A	A	A	A	A	A	0.19047619047619
0.0174583333333342	0.96391294974283	ocre	TMEM97	ENST00000582113.1	HEK	A	T	G	G	T	G	G	G	T	T	G	G	0.476190476190476
-0.0823749999999999	0.789378950834626	amber	TMEM9	ENST00000367334.9	HEK	A	T	G	G	G	C	C	G	A	C	T	C	0.571428571428571
0.420841666666667	0.445731406003324	opal	TMEM70	ENST00000416961.6	HEK	T	C	T	T	G	G	A	C	G	G	T	G	0.523809523809524
0.420841666666667	0.445731406003324	ocre	TMEM70	ENST00000517439.1	HEK	T	T	G	G	A	G	G	A	A	T	G	G	0.428571428571429
0.420841666666667	0.445731406003324	opal	TMEM70	ENST00000312184.6	HEK	G	C	C	T	A	T	A	A	A	C	A	G	0.380952380952381
-0.789775000000001	0.152244722395581	ocre	TMEM65	ENST00000297632.7	HEK	T	C	C	T	C	T	T	G	A	A	A	A	0.380952380952381
0.1603	0.7827489723521	opal	TMEM43	ENST00000306077.4	HEK	A	A	A	G	A	C	G	A	G	G	T	T	0.428571428571429
0.1603	0.7827489723521	opal	TMEM43	ENST00000432444.1	HEK	T	T	C	C	A	T	C	C	C	G	T	G	0.428571428571429
1.14718333333333	0.078084622170324	ocre	TMEM38B	ENST00000374692.8	HEK	A	T	T	T	A	C	A	A	G	T	A	A	0.285714285714286
0.0507750000000016	0.956630338633392	amber	TMEM33	ENST00000504986.6	HEK	T	T	T	A	A	C	A	C	C	T	T	G	0.333333333333333
0.0507750000000016	0.956630338633392	amber	TMEM33	ENST00000506794.1	HEK	A	T	A	C	A	A	C	A	A	G	T	G	0.380952380952381
0.166433333333333	0.719999162953669	ocre	TMEM30A	ENST00000230461.11	HEK	T	T	T	T	A	T	T	T	A	C	C	A	0.142857142857143
0.166433333333333	0.719999162953669	ocre	TMEM30A	ENST00000674104.1	HEK	C	T	G	G	G	A	G	T	C	C	C	C	0.523809523809524
0.166433333333333	0.719999162953669	opal	TMEM30A	ENST00000673989.1	HEK	T	T	A	T	A	C	T	A	G	T	C	G	0.476190476190476
-0.118341666666667	0.310296271647724	amber	TMEM263	ENST00000551489.5	HEK	C	T	G	G	G	A	G	A	A	C	C	C	0.523809523809524
-1.07728333333333	0.557333973337918	opal	TMEM256	ENST00000302422.4	HEK	G	C	T	C	C	C	T	T	C	T	C	G	0.476190476190476
2.36489166666667	0.342243450502658	opal	TMEM245	ENST00000374586.8	HEK	T	G	T	G	G	T	T	G	G	A	T	G	0.428571428571429
2.36489166666667	0.342243450502658	ocre	TMEM245	ENST00000491854.1	HEK	G	A	A	T	A	T	G	A	A	A	C	G	0.380952380952381
0.00782499999999953	0.987211836837458	opal	TMEM223	ENST00000525631.1	HEK	T	C	A	T	C	T	T	C	G	C	T	A	0.523809523809524
0.00782499999999953	0.987211836837458	opal	TMEM223	ENST00000307366.8	HEK	A	G	A	A	A	T	G	T	T	C	G	A	0.476190476190476
0.546316666666666	0.620020055570264	amber	TMEM214	ENST00000321326.11	HEK	G	C	C	C	T	G	G	A	C	G	A	C	0.666666666666667
0.750308333333333	0.614759854158778	amber	TMEM209	ENST00000397622.7	HEK	C	A	A	G	T	C	G	A	G	C	G	G	0.428571428571429
0.227599999999999	0.613019149616565	opal	TMEM201	ENST00000340305.9	HEK	C	T	G	C	G	G	A	C	C	G	A	C	0.666666666666667
0.227599999999999	0.613019149616565	opal	TMEM201	ENST00000340381.11	HEK	C	C	C	A	C	C	C	G	C	G	T	C	0.666666666666667
-0.170683333333333	0.727831683870123	amber	TMEM199	ENST00000555264.6	HEK	A	G	A	C	C	A	G	A	C	T	G	T	0.476190476190476
-0.704074999999998	0.194150818101853	opal	TMEM192	ENST00000306480.11	HEK	G	A	G	G	C	T	G	C	A	A	G	A	0.523809523809524
-0.108024999999999	0.440696377562184	opal	TMEM177	ENST00000401466.5	HEK	T	G	G	G	C	T	C	C	T	C	G	C	0.666666666666667
-0.108024999999999	0.440696377562184	ocre	TMEM177	ENST00000409951.1	HEK	G	T	G	G	C	A	G	T	T	T	C	A	0.380952380952381
1.04635833333333	0.056679543401365	amber	TMEM167A	ENST00000502346.2	HEK	C	T	G	G	G	G	G	A	C	A	T	A	0.428571428571429
-0.544675000000001	0.516808500037288	amber	TMEM165	ENST00000508404.5	HEK	C	A	A	G	C	T	G	G	T	T	C	T	0.380952380952381
2.32911666666667	0.0804293989777026	amber	TMEM161A	ENST00000450333.6	HEK	C	T	G	C	C	T	C	C	T	C	G	G	0.666666666666667
2.32911666666667	0.0804293989777026	amber	TMEM161A	ENST00000590216.6	HEK	A	A	T	C	C	C	C	A	A	T	C	T	0.523809523809524
2.64549166666667	0.162206789253269	opal	TMEM159	ENST00000573487.5	HEK	T	G	G	T	T	T	C	T	A	G	A	G	0.380952380952381
2.64549166666667	0.162206789253269	opal	TMEM159	ENST00000233047.8	HEK	G	T	G	A	C	T	A	A	G	G	A	C	0.476190476190476
2.64549166666667	0.162206789253269	opal	TMEM159	ENST00000572258.5	HEK	C	A	C	A	G	C	C	A	C	C	G	G	0.523809523809524
0.649216666666665	0.0964104186199414	ocre	TMEM126B	ENST00000358867.10	HEK	C	C	A	A	A	A	G	A	G	A	A	G	0.333333333333333
0.649216666666665	0.0964104186199414	opal	TMEM126B	ENST00000531718.5	HEK	G	A	A	A	C	T	A	C	T	T	T	C	0.333333333333333
0.649216666666665	0.0964104186199414	opal	TMEM126B	ENST00000531477.5	HEK	C	T	G	T	A	T	A	G	G	G	T	A	0.428571428571429
0.649216666666665	0.0964104186199414	ocre	TMEM126B	ENST00000534341.1	HEK	G	T	T	C	T	T	G	A	A	C	C	A	0.476190476190476
0.649216666666665	0.0964104186199414	ocre	TMEM126B	ENST00000526822.5	HEK	A	C	A	T	G	A	T	G	G	A	A	C	0.428571428571429
-0.115175	0.522957551181538	opal	TMEM126A	ENST00000525353.5	HEK	A	A	A	T	G	G	T	C	A	T	C	T	0.333333333333333
-0.115175	0.522957551181538	opal	TMEM126A	ENST00000528105.5	HEK	T	T	T	T	A	A	C	A	C	T	T	A	0.238095238095238
-0.115175	0.522957551181538	ocre	TMEM126A	ENST00000531366.5	HEK	C	A	C	G	G	A	A	C	C	A	T	G	0.571428571428571
0.550275000000001	0.626249648953188	ocre	TMEM115	ENST00000266025.4	HEK	C	T	C	C	A	G	G	T	C	G	C	A	0.666666666666667
0.234883333333333	0.261720027670817	opal	TMEM11	ENST00000317635.5	HEK	T	T	T	C	A	G	A	T	G	C	C	G	0.380952380952381
0.259608333333334	0.847680461520532	opal	TMEM109	ENST00000227525.8	HEK	G	C	C	G	G	A	G	A	G	G	A	G	0.666666666666667
0.112508333333334	0.619134593959213	ocre	TMEM106B	ENST00000396668.8	HEK	A	A	A	C	T	G	G	A	C	A	A	C	0.428571428571429
0.112508333333334	0.619134593959213	opal	TMEM106B	ENST00000420833.5	HEK	G	C	C	A	C	C	G	T	C	G	A	C	0.571428571428571
0.215233333333332	0.690306476858291	amber	TMED9	ENST00000332598.7	HEK	C	T	G	T	C	C	G	T	G	T	T	C	0.523809523809524
0.0766083333333323	0.88981510045291	opal	TMED8	ENST00000216468.8	HEK	A	G	G	A	C	T	C	G	A	C	C	A	0.523809523809524
-0.295224999999998	0.396294260804161	amber	TMED5	ENST00000370290.7	HEK	A	G	A	C	T	G	G	T	G	A	A	C	0.523809523809524
-0.295224999999998	0.396294260804161	amber	TMED5	ENST00000479918.5	HEK	A	G	C	A	T	T	T	C	G	T	C	T	0.380952380952381
-0.323050000000003	0.316096044842424	amber	TMED4	ENST00000457408.7	HEK	T	G	C	C	C	T	G	T	G	G	T	C	0.523809523809524
-0.336058333333332	0.257541608739787	amber	TMED3	ENST00000299705.10	HEK	C	C	C	C	G	G	C	C	T	C	A	C	0.666666666666667
-0.336058333333332	0.257541608739787	amber	TMED3	ENST00000543455.1	HEK	C	T	G	C	C	A	G	T	C	C	G	T	0.523809523809524
-0.720408333333334	0.0569362987829062	ocre	TMED2	ENST00000262225.8	HEK	A	A	A	G	C	C	T	T	G	T	T	G	0.380952380952381
0.061125	0.872730540322239	ocre	TMED10	ENST00000303575.9	HEK	T	G	A	A	T	G	G	A	G	T	T	A	0.380952380952381
0.061125	0.872730540322239	ocre	TMED10	ENST00000555873.1	HEK	G	C	A	T	C	T	A	T	T	T	G	A	0.285714285714286
0.0996083333333326	0.868364231105547	amber	TMED1	ENST00000214869.7	HEK	C	C	C	C	T	G	G	C	A	C	C	C	0.714285714285714
0.00618333333333343	0.958090542928732	amber	TMCO1	ENST00000465705.3	HEK	C	C	T	C	C	C	G	T	C	A	C	C	0.619047619047619
-0.335041666666666	0.654979282753923	ocre	TMA7	ENST00000438607.2	HEK	G	C	T	G	T	T	G	A	A	A	A	A	0.476190476190476
-0.335658333333334	0.619097903402033	ocre	TMA16	ENST00000358572.10	HEK	T	T	G	T	C	T	C	C	G	G	T	G	0.523809523809524
-0.335658333333334	0.619097903402033	ocre	TMA16	ENST00000513272.5	HEK	T	C	T	G	A	A	G	A	A	C	G	T	0.333333333333333
-0.335658333333334	0.619097903402033	opal	TMA16	ENST00000513134.5	HEK	A	C	C	A	G	A	T	T	T	C	T	A	0.333333333333333
-0.335658333333334	0.619097903402033	opal	TMA16	ENST00000508268.1	HEK	G	T	C	T	G	T	G	G	A	T	T	T	0.380952380952381
-0.5228	0.419530774102651	opal	TM9SF4	ENST00000398022.7	HEK	T	T	G	G	A	G	C	A	G	A	T	A	0.428571428571429
-0.5228	0.419530774102651	opal	TM9SF4	ENST00000442842.5	HEK	G	C	A	A	G	C	T	C	T	T	G	G	0.571428571428571
-0.5228	0.419530774102651	opal	TM9SF4	ENST00000417389.1	HEK	A	G	T	T	C	T	G	T	G	A	A	G	0.428571428571429
-0.406600000000002	0.415744708151263	amber	TM9SF3	ENST00000371142.9	HEK	A	G	A	C	C	C	C	A	G	T	T	A	0.380952380952381
0.473216666666667	0.0721563070178724	opal	TM9SF2	ENST00000642475.1	HEK	A	G	A	A	G	T	C	A	G	T	T	G	0.428571428571429
-0.127783333333333	0.147902877854757	ocre	TLN1	ENST00000314888.10	HEK	A	G	A	A	G	C	C	A	C	G	A	G	0.523809523809524
0.349000000000001	0.518329448191795	amber	TLK2	ENST00000583690.6	HEK	A	A	A	A	G	A	C	A	A	A	A	G	0.333333333333333
-0.0555833333333352	0.934234030412834	opal	TLK1	ENST00000431350.7	HEK	C	T	T	T	C	C	C	A	T	T	C	A	0.380952380952381
-0.0555833333333352	0.934234030412834	opal	TLK1	ENST00000359766.7	HEK	A	A	G	G	A	C	C	G	A	C	G	G	0.571428571428571
-0.0555833333333352	0.934234030412834	ocre	TLK1	ENST00000409443.6	HEK	C	A	G	T	A	T	A	G	A	G	A	A	0.333333333333333
0.501425	0.116989599751603	ocre	TLE4	ENST00000376552.7	HEK	A	G	A	C	A	A	T	A	T	T	T	A	0.238095238095238
0.501425	0.116989599751603	opal	TLE4	ENST00000461758.6	HEK	A	A	A	G	A	A	A	T	C	A	C	A	0.333333333333333
0.501425	0.116989599751603	opal	TLE4	ENST00000470872.5	HEK	A	G	G	C	T	G	T	A	A	A	C	A	0.380952380952381
0.501425	0.116989599751603	opal	TLE4	ENST00000462803.5	HEK	G	A	A	G	C	A	C	G	T	G	G	A	0.619047619047619
-0.636216666666667	0.551053568085881	ocre	TLE3	ENST00000558939.5	HEK	A	C	A	A	G	A	C	A	T	C	T	A	0.380952380952381
-0.636216666666667	0.551053568085881	opal	TLE3	ENST00000557919.5	HEK	T	G	G	G	C	A	C	G	T	G	A	G	0.523809523809524
-0.636216666666667	0.551053568085881	opal	TLE3	ENST00000560525.6	HEK	T	G	G	G	C	G	C	C	C	T	C	G	0.714285714285714
0.671166666666668	0.275848629783232	opal	TLE1	ENST00000376499.8	HEK	A	A	A	C	A	T	C	A	T	C	T	A	0.285714285714286
-0.533783333333332	0.0320949380437392	amber	TKT	ENST00000462138.6	HEK	G	G	C	G	G	G	C	C	G	G	A	A	0.619047619047619
-0.864558333333335	0.0108530537895995	opal	TK1	ENST00000301634.12	HEK	G	G	G	A	C	C	C	A	A	C	C	G	0.666666666666667
-0.864558333333335	0.0108530537895995	ocre	TK1	ENST00000590430.5	HEK	T	T	G	T	G	G	G	C	C	A	G	A	0.571428571428571
0.399758333333332	0.0380340274951451	amber	TJP2	ENST00000636438.1	HEK	A	T	G	T	C	T	A	T	T	A	A	G	0.333333333333333
0.816433333333335	0.365443787642347	ocre	TJP1	ENST00000621049.4	HEK	C	T	C	T	T	G	T	T	T	C	A	C	0.380952380952381
0.816433333333335	0.365443787642347	ocre	TJP1	ENST00000495972.6	HEK	C	T	G	C	A	G	T	G	G	T	A	C	0.571428571428571
0.0558416666666673	0.806327001360232	amber	TIPRL	ENST00000367830.3	HEK	T	C	C	C	A	G	G	T	C	C	A	C	0.619047619047619
-0.469966666666668	0.187417473003531	ocre	TIPIN	ENST00000261881.9	HEK	G	T	T	T	C	C	A	G	A	T	C	G	0.380952380952381
-0.469966666666668	0.187417473003531	opal	TIPIN	ENST00000566524.5	HEK	A	G	A	T	G	C	T	C	A	G	A	A	0.380952380952381
0.185999999999998	0.361312234637361	amber	TIMMDC1	ENST00000264244.7	HEK	G	A	G	G	C	C	G	T	C	C	T	C	0.666666666666667
0.185999999999998	0.361312234637361	amber	TIMMDC1	ENST00000486418.5	HEK	G	A	T	A	A	A	T	T	T	T	C	T	0.285714285714286
2.7333	0.00394708126664957	amber	TIMM9	ENST00000395159.7	HEK	A	G	A	A	G	T	A	G	C	A	C	C	0.476190476190476
2.682725	2.79267899021984e-05	amber	TIMM8B	ENST00000504148.3	HEK	G	C	C	A	T	C	G	A	C	G	G	G	0.714285714285714
2.682725	2.79267899021984e-05	amber	TIMM8B	ENST00000509359.6	HEK	A	A	A	G	A	T	T	G	C	C	C	G	0.476190476190476
-0.0727416666666647	0.834431926850644	amber	TIMM8A	ENST00000645279.1	HEK	C	C	G	G	A	T	C	C	G	G	T	G	0.714285714285714
0.183983333333334	0.401434027114765	opal	TIMM50	ENST00000607714.6	HEK	A	C	T	C	T	G	C	C	C	G	A	C	0.571428571428571
0.183983333333334	0.401434027114765	opal	TIMM50	ENST00000601358.5	HEK	G	T	G	G	T	C	C	C	T	A	C	G	0.571428571428571
-0.0310666666666674	0.822956508218774	amber	TIMM44	ENST00000595876.5	HEK	A	A	A	A	C	C	C	C	A	T	T	T	0.380952380952381
0.373383333333335	0.18741906319124	opal	TIMM17B	ENST00000465150.6	HEK	G	G	A	A	G	C	C	A	C	C	A	T	0.571428571428571
0.373383333333335	0.18741906319124	opal	TIMM17B	ENST00000466995.5	HEK	A	C	T	C	A	A	C	C	T	T	A	A	0.380952380952381
0.997241666666665	0.0958022340391711	amber	TIMM17A	ENST00000367287.5	HEK	G	A	C	T	T	C	G	A	C	T	A	T	0.333333333333333
-0.311783333333334	0.164553240293975	opal	TIMM13	ENST00000215570.8	HEK	C	C	G	G	C	G	G	T	A	C	A	A	0.666666666666667
-0.398449999999999	0.559156714660356	amber	TIMM10B	ENST00000254616.11	HEK	C	C	A	T	A	C	C	G	A	C	G	G	0.571428571428571
0.395458333333332	0.589328934374637	opal	TIMM10	ENST00000257245.9	HEK	G	G	T	C	C	C	A	C	G	T	C	C	0.666666666666667
-0.502750000000001	0.448926589191868	opal	TIMELESS	ENST00000553532.6	HEK	A	G	A	G	C	T	C	A	G	T	A	G	0.476190476190476
0.275291666666667	0.01389389756284	ocre	TIGAR	ENST00000635110.1	HEK	G	G	T	T	A	A	C	G	C	T	C	A	0.428571428571429
-0.214549999999998	0.0481830593700585	amber	TIAL1	ENST00000479729.1	HEK	A	T	T	A	T	A	A	T	G	G	A	T	0.285714285714286
-0.621666666666666	0.18824880737626	opal	TIA1	ENST00000433529.7	HEK	A	T	A	A	G	G	G	A	C	C	C	A	0.428571428571429
-0.621666666666666	0.18824880737626	ocre	TIA1	ENST00000416149.6	HEK	A	T	G	T	T	A	T	T	T	A	G	A	0.333333333333333
-0.621666666666666	0.18824880737626	ocre	TIA1	ENST00000474809.6	HEK	C	T	A	C	A	A	C	G	G	T	C	C	0.571428571428571
-0.621666666666666	0.18824880737626	ocre	TIA1	ENST00000477044.6	HEK	A	A	G	C	T	G	A	T	A	G	A	A	0.380952380952381
-0.182083333333333	0.459798370254689	ocre	THYN1	ENST00000392595.6	HEK	C	T	G	A	G	A	T	G	A	A	C	C	0.428571428571429
-0.182083333333333	0.459798370254689	opal	THYN1	ENST00000352327.5	HEK	G	C	C	T	G	G	T	T	T	G	T	T	0.428571428571429
-0.0313999999999985	0.940901512619271	opal	THUMPD3	ENST00000345094.7	HEK	A	G	A	T	G	A	A	A	G	A	A	A	0.333333333333333
-0.0600333333333323	0.870039710253077	amber	THUMPD1	ENST00000636554.1	HEK	G	A	A	G	T	C	A	C	T	C	T	T	0.380952380952381
0.0526166666666669	0.952499440095478	amber	THTPA	ENST00000404535.3	HEK	G	G	G	T	G	T	C	G	G	G	T	C	0.666666666666667
1.267875	0.00079930950363863	amber	THRAP3	ENST00000354618.10	HEK	G	G	G	C	C	A	G	A	G	C	C	A	0.666666666666667
0.475558333333334	0.678492523803938	opal	THOP1	ENST00000307741.11	HEK	G	G	C	C	T	G	C	G	T	C	T	G	0.666666666666667
-0.459275000000003	0.334933398919524	amber	THOC7	ENST00000295899.10	HEK	A	C	A	G	G	C	A	C	C	G	A	A	0.476190476190476
0.460541666666667	0.175026688945834	opal	THOC6	ENST00000326266.13	HEK	T	C	T	C	T	G	C	T	T	C	C	T	0.523809523809524
-1.01283333333333	0.315654760849744	amber	THOC5	ENST00000358079.8	HEK	A	T	G	C	C	T	G	A	A	A	G	A	0.428571428571429
-0.272324999999999	0.0761482304228599	amber	THOC3	ENST00000513006.1	HEK	G	C	A	A	C	A	G	T	C	G	T	T	0.523809523809524
-0.200633333333333	0.0641058243868157	ocre	THOC2	ENST00000245838.13	HEK	T	G	A	A	G	A	A	G	A	C	A	C	0.380952380952381
-0.200633333333333	0.0641058243868157	ocre	THOC2	ENST00000433883.1	HEK	A	G	G	A	A	C	C	T	T	G	A	C	0.523809523809524
0.720783333333335	0.303774486252036	amber	THOC1	ENST00000261600.11	HEK	C	T	T	C	T	T	T	G	A	T	A	A	0.238095238095238
0.720783333333335	0.303774486252036	amber	THOC1	ENST00000580038.5	HEK	C	T	G	T	T	T	T	T	T	G	A	A	0.238095238095238
0.720783333333335	0.303774486252036	amber	THOC1	ENST00000581116.1	HEK	T	G	G	T	G	A	T	C	G	A	A	G	0.428571428571429
-0.0180083333333325	0.958495812024609	opal	THNSL1	ENST00000376356.5	HEK	A	A	G	C	T	T	A	T	A	C	T	T	0.285714285714286
-1.01223333333333	0.376447184028698	opal	THG1L	ENST00000231198.12	HEK	C	C	C	T	T	T	C	G	A	C	A	G	0.523809523809524
-1.01223333333333	0.376447184028698	opal	THG1L	ENST00000521655.1	HEK	C	G	G	A	A	G	T	T	C	G	G	A	0.571428571428571
0.557291666666664	0.14172023345615	opal	THEM6	ENST00000336138.4	HEK	C	C	G	C	C	A	G	A	C	C	A	G	0.619047619047619
0.845083333333334	0.00763529101228188	opal	THAP11	ENST00000303596.3	HEK	A	C	T	G	G	T	G	T	A	A	G	G	0.571428571428571
-0.240775000000001	0.696694608286482	ocre	TGS1	ENST00000260129.6	HEK	C	T	A	T	G	C	C	C	A	A	A	G	0.476190476190476
-0.240775000000001	0.696694608286482	opal	TGS1	ENST00000523948.5	HEK	C	A	G	C	A	A	A	C	A	C	T	A	0.428571428571429
1.828675	0.136327262070916	opal	TGM3	ENST00000381458.6	HEK	A	G	G	G	C	G	A	A	G	C	C	G	0.619047619047619
0.907283333333334	0.192522497957675	amber	TGM1	ENST00000206765.11	HEK	C	C	C	C	G	T	T	C	G	A	G	G	0.714285714285714
-0.366716666666668	0.241299576255931	ocre	TFRC	ENST00000420415.5	HEK	A	T	G	T	G	A	T	T	T	G	A	G	0.285714285714286
-0.366716666666668	0.241299576255931	opal	TFRC	ENST00000421258.1	HEK	A	T	G	A	A	A	C	G	T	C	G	G	0.333333333333333
-0.411341666666668	0.0762688168504365	opal	TFIP11	ENST00000407690.6	HEK	A	C	T	G	T	G	G	A	A	C	C	G	0.523809523809524
0.474425000000002	0.642327092746598	amber	TFG	ENST00000615993.1	HEK	C	T	G	C	A	G	G	A	A	C	G	T	0.476190476190476
-0.473875	0.265887270069929	opal	TFDP1	ENST00000375370.10	HEK	C	G	T	C	C	T	C	A	G	C	A	G	0.666666666666667
-0.473875	0.265887270069929	opal	TFDP1	ENST00000544902.5	HEK	C	C	A	G	A	A	A	T	T	C	G	A	0.380952380952381
-0.213133333333332	0.653617950173577	amber	TFCP2	ENST00000257915.10	HEK	G	A	G	T	G	C	G	A	A	G	T	C	0.523809523809524
0.192408333333335	0.340767458493087	amber	TFB2M	ENST00000366514.5	HEK	C	A	A	C	T	A	G	G	A	T	A	G	0.428571428571429
0.129941666666664	0.480086800473352	amber	TFB1M	ENST00000367166.5	HEK	C	T	G	C	T	G	C	T	C	A	G	A	0.523809523809524
0.353916666666667	0.39419818956951	opal	TFAP4	ENST00000204517.11	HEK	C	T	A	C	C	C	C	C	C	T	T	C	0.666666666666667
0.353916666666667	0.39419818956951	opal	TFAP4	ENST00000574639.1	HEK	T	T	G	C	G	C	G	G	A	A	C	T	0.571428571428571
0.353916666666667	0.39419818956951	opal	TFAP4	ENST00000573476.1	HEK	G	C	T	G	C	G	T	A	G	T	A	G	0.571428571428571
-0.309058333333335	0.775109687313352	ocre	TFAM	ENST00000487519.6	HEK	A	A	G	T	A	G	T	G	T	G	A	G	0.428571428571429
-0.580783333333335	0.296230652062659	amber	TEX30	ENST00000376019.5	HEK	T	T	A	A	A	A	T	A	C	T	G	T	0.285714285714286
-0.713283333333333	0.366245177288164	ocre	TEX264	ENST00000341333.9	HEK	C	C	C	A	T	G	G	A	G	G	A	A	0.666666666666667
0.946316666666665	0.151772837383309	opal	TEX2	ENST00000258991.7	HEK	T	G	G	G	T	G	A	C	C	G	A	C	0.523809523809524
-0.227858333333335	0.405906001217812	opal	TEX10	ENST00000374902.9	HEK	A	G	A	G	G	C	T	A	T	G	T	G	0.428571428571429
0.0991250000000005	0.933637630434326	amber	TES	ENST00000358204.9	HEK	G	A	G	G	A	G	T	C	T	G	T	A	0.571428571428571
-0.0385500000000012	0.889062057212706	ocre	TERF2IP	ENST00000300086.5	HEK	T	T	G	G	C	A	A	A	A	G	A	A	0.380952380952381
-0.0385500000000012	0.889062057212706	ocre	TERF2IP	ENST00000653858.1	HEK	T	G	T	T	T	T	C	G	G	G	C	T	0.476190476190476
-0.0461666666666654	0.948734657534625	opal	TERF2	ENST00000254942.8	HEK	A	A	C	A	G	G	C	A	A	G	T	A	0.476190476190476
-0.0461666666666654	0.948734657534625	opal	TERF2	ENST00000567296.6	HEK	G	G	A	T	G	T	T	C	C	C	G	T	0.619047619047619
0.312316666666667	0.18041698466521	amber	TELO2	ENST00000262319.11	HEK	T	C	C	C	T	G	C	C	C	T	C	T	0.666666666666667
0.161	0.753060979644028	amber	TEFM	ENST00000581216.6	HEK	A	A	T	T	C	T	T	C	C	G	A	C	0.428571428571429
0.161	0.753060979644028	amber	TEFM	ENST00000580840.1	HEK	A	G	C	T	C	C	C	G	T	C	C	A	0.571428571428571
-0.485891666666668	0.240960243204773	opal	TECR	ENST00000215567.10	HEK	G	C	G	C	T	C	C	T	C	G	T	C	0.619047619047619
-0.485891666666668	0.240960243204773	ocre	TECR	ENST00000598987.5	HEK	G	A	C	C	C	A	C	A	C	T	T	C	0.571428571428571
-0.485891666666668	0.240960243204773	opal	TECR	ENST00000598333.5	HEK	C	T	T	T	A	C	A	T	A	A	A	C	0.380952380952381
0.0526249999999981	0.915528640126922	amber	TDRKH	ENST00000530202.1	HEK	A	G	A	A	A	T	C	C	A	G	G	A	0.380952380952381
0.377058333333335	0.431057968830284	ocre	TDRD7	ENST00000355295.5	HEK	T	G	A	C	T	G	T	A	A	T	T	G	0.333333333333333
-0.623541666666666	0.0196990976770002	opal	TDRD3	ENST00000484389.6	HEK	T	G	A	A	G	T	T	G	T	A	C	C	0.428571428571429
-0.623541666666666	0.0196990976770002	ocre	TDRD3	ENST00000377894.6	HEK	T	A	G	G	A	A	C	A	A	G	G	C	0.476190476190476
-0.156883333333332	0.549499446864235	ocre	TDP2	ENST00000378198.9	HEK	A	A	T	G	C	T	G	T	T	A	T	A	0.19047619047619
0.188616666666668	0.652974396413304	amber	TDP1	ENST00000554976.5	HEK	A	T	G	T	T	A	G	A	G	T	A	T	0.285714285714286
-0.0352250000000011	0.938328102850611	ocre	TCP11L1	ENST00000334274.9	HEK	C	G	T	G	T	A	C	C	T	A	G	C	0.571428571428571
-0.0352250000000011	0.938328102850611	ocre	TCP11L1	ENST00000527661.5	HEK	A	T	G	T	C	A	G	T	C	T	C	G	0.476190476190476
-0.0352250000000011	0.938328102850611	ocre	TCP11L1	ENST00000528107.5	HEK	A	G	C	G	T	T	A	C	A	T	G	T	0.380952380952381
-0.0366750000000031	0.596301264027956	opal	TCP1	ENST00000321394.12	HEK	T	C	T	G	A	T	T	A	G	T	A	A	0.285714285714286
-0.0366750000000031	0.596301264027956	opal	TCP1	ENST00000420894.6	HEK	T	T	T	G	A	G	T	C	T	G	G	T	0.380952380952381
-0.0366750000000031	0.596301264027956	ocre	TCP1	ENST00000538530.5	HEK	C	G	A	T	G	G	C	A	T	T	A	C	0.476190476190476
-0.0366750000000031	0.596301264027956	opal	TCP1	ENST00000543517.5	HEK	A	A	A	C	C	T	A	A	C	T	A	T	0.19047619047619
-0.220883333333332	0.50685552121128	opal	TCOF1	ENST00000445265.6	HEK	C	G	A	G	C	A	A	T	G	T	C	A	0.523809523809524
-0.220883333333332	0.50685552121128	opal	TCOF1	ENST00000513538.2	HEK	A	T	C	C	C	A	T	C	T	T	C	T	0.428571428571429
-0.321483333333331	0.234416502277701	opal	TCF25	ENST00000640279.1	HEK	G	C	G	T	C	C	C	A	G	G	G	T	0.666666666666667
-0.321483333333331	0.234416502277701	opal	TCF25	ENST00000614813.4	HEK	A	C	T	C	G	T	T	T	T	G	G	T	0.523809523809524
-0.321483333333331	0.234416502277701	ocre	TCF25	ENST00000564652.5	HEK	A	A	C	T	C	C	A	G	A	A	A	A	0.285714285714286
-0.321483333333331	0.234416502277701	opal	TCF25	ENST00000263347.11	HEK	G	G	G	G	G	A	C	G	C	A	G	C	0.761904761904762
-0.0970416666666694	0.850831091550317	opal	TCF20	ENST00000621408.4	HEK	G	G	G	G	G	G	G	G	G	G	G	C	0.80952380952381
-0.0970416666666694	0.850831091550317	opal	TCF20	ENST00000619505.3	HEK	G	A	A	G	G	T	A	G	A	G	G	T	0.523809523809524
0.00531666666666597	0.976704295525559	ocre	TCERG1	ENST00000296702.9	HEK	T	T	C	T	A	A	A	A	A	A	C	A	0.19047619047619
0.00531666666666597	0.976704295525559	ocre	TCERG1	ENST00000549332.1	HEK	T	T	T	A	G	T	T	G	A	T	A	T	0.238095238095238
0.612458333333333	0.0687459535962092	amber	TCEAL4	ENST00000372629.4	HEK	T	G	T	C	C	C	G	T	G	T	A	T	0.523809523809524
0.477449999999999	0.0217176695064317	ocre	TCEAL1	ENST00000372626.7	HEK	T	G	T	G	T	T	T	T	A	T	C	C	0.380952380952381
0.185366666666668	0.667106398994893	amber	TCEA1	ENST00000520534.5	HEK	A	C	A	T	A	T	A	T	G	A	C	A	0.238095238095238
-0.159116666666667	0.523857252485102	opal	TCAF1	ENST00000479870.6	HEK	A	A	T	T	G	A	C	A	C	C	C	C	0.428571428571429
-0.159116666666667	0.523857252485102	ocre	TCAF1	ENST00000355951.2	HEK	G	G	A	G	T	G	G	T	A	G	A	C	0.571428571428571
0.0987333333333333	0.680656143753265	opal	TBRG4	ENST00000258770.8	HEK	C	T	T	G	T	G	G	A	A	C	C	G	0.571428571428571
0.522949999999999	0.258934837148725	opal	TBPL1	ENST00000367871.5	HEK	T	A	T	T	G	A	A	T	C	T	T	A	0.285714285714286
0.522949999999999	0.258934837148725	ocre	TBPL1	ENST00000237264.9	HEK	T	T	C	A	C	C	A	T	T	T	T	A	0.285714285714286
0.770041666666668	0.180647742684336	ocre	TBP	ENST00000230354.10	HEK	T	G	G	C	T	C	G	C	A	G	C	A	0.523809523809524
0.770041666666668	0.180647742684336	opal	TBP	ENST00000636632.1	HEK	C	C	A	A	C	A	C	C	G	A	C	C	0.571428571428571
-0.253599999999998	0.329406257384877	amber	TBL3	ENST00000568546.6	HEK	C	C	G	G	T	C	C	C	C	G	T	C	0.761904761904762
-0.213008333333333	0.229824226128851	amber	TBL2	ENST00000417008.5	HEK	C	C	A	C	A	G	C	C	G	C	C	C	0.80952380952381
-0.213008333333333	0.229824226128851	amber	TBL2	ENST00000435792.5	HEK	T	G	T	T	G	T	G	A	C	G	T	A	0.428571428571429
0.096716666666667	0.916257153087998	amber	TBL1XR1	ENST00000430069.5	HEK	C	G	C	T	A	C	A	A	A	G	G	C	0.476190476190476
0.096716666666667	0.916257153087998	amber	TBL1XR1	ENST00000631253.2	HEK	T	T	C	A	C	A	C	T	C	G	T	G	0.523809523809524
0.270316666666666	0.102095536436883	amber	TBK1	ENST00000650790.1	HEK	C	T	T	T	C	T	T	T	C	T	G	T	0.333333333333333
0.270316666666666	0.102095536436883	amber	TBK1	ENST00000650786.1	HEK	T	A	T	G	C	A	A	C	A	C	A	T	0.428571428571429
-0.130100000000001	0.260909201994155	amber	TBCE	ENST00000646528.1	HEK	T	T	T	T	G	G	A	A	A	T	G	A	0.380952380952381
-0.130100000000001	0.260909201994155	amber	TBCE	ENST00000643125.1	HEK	A	G	A	A	G	T	C	G	A	G	T	A	0.380952380952381
-0.130100000000001	0.260909201994155	amber	TBCE	ENST00000642463.1	HEK	C	A	T	A	C	G	A	G	G	T	G	A	0.571428571428571
-0.130100000000001	0.260909201994155	amber	TBCE	ENST00000645899.1	HEK	A	T	A	G	C	A	C	T	C	T	G	T	0.380952380952381
-0.130100000000001	0.260909201994155	amber	TBCE	ENST00000645964.1	HEK	A	T	C	T	T	T	T	A	T	T	G	A	0.285714285714286
-0.336641666666668	0.0255210251127482	opal	TBCD	ENST00000355528.9	HEK	A	G	C	C	A	G	C	G	T	C	C	G	0.666666666666667
-0.461516666666667	0.294357655841718	ocre	TBCC	ENST00000372876.2	HEK	G	C	A	G	T	T	C	A	G	G	G	T	0.571428571428571
-0.288858333333333	0.605715496853091	opal	TBCB	ENST00000221855.8	HEK	C	A	C	C	T	A	A	T	A	G	A	G	0.476190476190476
-0.288858333333333	0.605715496853091	opal	TBCB	ENST00000589996.5	HEK	A	T	G	G	G	A	G	T	G	A	C	G	0.476190476190476
-0.288858333333333	0.605715496853091	ocre	TBCB	ENST00000589624.5	HEK	T	C	C	T	A	G	G	T	C	C	G	T	0.476190476190476
-0.692441666666668	0.577520688605998	opal	TBCA	ENST00000380377.8	HEK	A	A	C	T	T	T	C	C	G	A	A	G	0.333333333333333
-0.692441666666668	0.577520688605998	ocre	TBCA	ENST00000306388.10	HEK	T	T	A	A	T	G	A	A	A	A	T	T	0.19047619047619
-0.692441666666668	0.577520688605998	opal	TBCA	ENST00000651106.1	HEK	G	C	T	A	A	A	A	T	A	G	A	A	0.380952380952381
-0.692441666666668	0.577520688605998	opal	TBCA	ENST00000520039.1	HEK	C	A	G	G	T	T	A	C	C	G	T	T	0.476190476190476
-0.0496416666666679	0.783250970220732	opal	TBC1D9B	ENST00000519746.5	HEK	T	G	C	C	T	G	C	G	G	C	C	T	0.619047619047619
-0.0496416666666679	0.783250970220732	opal	TBC1D9B	ENST00000522224.3	HEK	G	C	T	G	A	A	C	G	G	A	G	G	0.523809523809524
-0.230558333333332	0.190645119643646	ocre	TBC1D4	ENST00000648194.1	HEK	T	T	G	A	A	G	A	C	C	G	A	A	0.380952380952381
0.359008333333333	0.23963954270207	opal	TBC1D24	ENST00000567020.6	HEK	C	G	G	C	C	T	G	A	C	C	C	A	0.666666666666667
0.359008333333333	0.23963954270207	opal	TBC1D24	ENST00000630263.2	HEK	G	G	G	A	G	A	G	C	G	A	C	T	0.571428571428571
0.236058333333335	0.635245330762929	ocre	TBC1D23	ENST00000344949.9	HEK	T	A	T	A	A	A	T	G	A	A	A	G	0.238095238095238
0.298633333333332	0.407572167340912	amber	TBC1D22A	ENST00000441936.5	HEK	G	A	A	T	C	A	G	T	T	C	T	C	0.380952380952381
0.0358666666666677	0.812144089556242	opal	TBC1D15	ENST00000550746.5	HEK	T	C	A	C	T	G	A	C	G	T	C	C	0.476190476190476
0.0358666666666677	0.812144089556242	opal	TBC1D15	ENST00000498482.5	HEK	A	C	A	A	G	A	A	T	A	T	A	T	0.285714285714286
0.0358666666666677	0.812144089556242	opal	TBC1D15	ENST00000472611.6	HEK	C	A	G	A	C	C	T	T	G	A	C	T	0.428571428571429
0.0358666666666677	0.812144089556242	opal	TBC1D15	ENST00000462788.6	HEK	A	T	T	G	T	C	G	T	T	C	T	T	0.380952380952381
0.0358666666666677	0.812144089556242	ocre	TBC1D15	ENST00000468049.2	HEK	A	A	G	A	A	C	A	G	G	A	C	A	0.428571428571429
2.381225	0.000838951454279331	amber	TBC1D13	ENST00000372648.10	HEK	C	C	C	G	G	C	G	A	A	A	C	T	0.666666666666667
0.528750000000001	0.139046448242251	opal	TBC1D10B	ENST00000409939.8	HEK	C	C	T	C	T	G	C	T	T	C	A	T	0.571428571428571
-0.214458333333332	0.689106304627004	amber	TAZ	ENST00000612460.5	HEK	G	C	C	T	T	G	A	G	A	G	G	G	0.571428571428571
-0.214458333333332	0.689106304627004	amber	TAZ	ENST00000651139.1	HEK	T	G	C	T	T	G	G	G	A	T	A	G	0.523809523809524
-0.177316666666668	0.866772718815789	amber	TAX1BP3	ENST00000225525.4	HEK	C	A	G	C	C	A	C	C	T	G	T	C	0.571428571428571
-0.339816666666666	0.646509697594847	amber	TAX1BP1	ENST00000265393.10	HEK	T	T	A	C	T	T	C	A	G	T	T	T	0.19047619047619
0.386983333333334	0.510964602909243	amber	TATDN3	ENST00000532324.5	HEK	C	T	T	C	A	A	A	A	A	G	A	C	0.380952380952381
0.386983333333334	0.510964602909243	amber	TATDN3	ENST00000530441.5	HEK	C	T	T	T	G	C	G	T	A	G	G	T	0.428571428571429
0.386983333333334	0.510964602909243	amber	TATDN3	ENST00000533650.5	HEK	C	C	A	T	G	G	G	T	C	T	A	C	0.571428571428571
0.498283333333334	0.376780813878568	ocre	TATDN2	ENST00000287652.8	HEK	G	C	A	G	A	G	T	T	C	T	G	A	0.428571428571429
-0.513033333333333	0.111764899011944	ocre	TATDN1	ENST00000522927.5	HEK	T	G	A	A	A	A	A	C	A	G	G	T	0.285714285714286
-0.513033333333333	0.111764899011944	ocre	TATDN1	ENST00000276692.11	HEK	T	T	G	G	T	A	A	T	A	A	G	G	0.333333333333333
-0.513033333333333	0.111764899011944	opal	TATDN1	ENST00000523214.5	HEK	C	T	A	T	G	G	C	T	A	T	A	C	0.476190476190476
-0.513033333333333	0.111764899011944	ocre	TATDN1	ENST00000519776.5	HEK	A	G	A	T	G	C	G	A	C	A	G	A	0.428571428571429
-0.513033333333333	0.111764899011944	ocre	TATDN1	ENST00000605953.5	HEK	G	C	A	G	A	T	T	T	A	T	T	T	0.285714285714286
-0.513033333333333	0.111764899011944	opal	TATDN1	ENST00000520321.5	HEK	A	T	T	A	A	G	A	A	A	A	A	A	0.0952380952380952
0.12955	0.711864506911616	opal	TARS2	ENST00000369054.6	HEK	G	C	C	T	T	T	C	T	T	T	T	A	0.333333333333333
0.12955	0.711864506911616	opal	TARS2	ENST00000369051.7	HEK	A	G	C	T	G	C	C	A	G	G	A	G	0.476190476190476
-0.458650000000001	0.546943490252839	opal	TARBP2	ENST00000550147.5	HEK	G	G	A	C	A	T	C	C	G	T	C	A	0.523809523809524
-0.458650000000001	0.546943490252839	opal	TARBP2	ENST00000266987.7	HEK	A	G	C	C	C	C	G	A	A	C	G	A	0.666666666666667
-0.458650000000001	0.546943490252839	opal	TARBP2	ENST00000552857.5	HEK	G	C	T	C	T	C	G	A	C	T	C	C	0.523809523809524
-0.458650000000001	0.546943490252839	opal	TARBP2	ENST00000548971.5	HEK	G	G	G	A	G	G	G	G	A	C	G	A	0.619047619047619
-0.458650000000001	0.546943490252839	opal	TARBP2	ENST00000549572.5	HEK	C	C	C	A	G	G	G	A	C	A	C	A	0.523809523809524
0.711399999999998	0.225531423907469	opal	TARBP1	ENST00000040877.2	HEK	T	G	T	G	C	C	A	C	C	G	A	A	0.523809523809524
1.59339166666667	0.0329119707798981	amber	TAP2	ENST00000383118.8	HEK	G	A	G	G	G	A	C	T	C	G	A	C	0.666666666666667
0.204025	0.568259120701746	opal	TAOK3	ENST00000419821.6	HEK	G	A	T	T	A	A	A	G	A	C	A	T	0.285714285714286
-0.0184083333333319	0.957081419426089	amber	TAOK2	ENST00000308893.9	HEK	C	T	G	A	C	T	G	G	A	G	G	T	0.619047619047619
0.346491666666666	0.407220953425065	ocre	TAOK1	ENST00000261716.7	HEK	C	T	T	A	A	T	A	C	A	T	A	T	0.19047619047619
0.666549999999999	0.0895269097438859	amber	TANGO6	ENST00000261778.2	HEK	A	C	C	T	G	G	G	C	C	G	T	C	0.666666666666667
-0.14095	0.582593076870579	opal	TAMM41	ENST00000455809.5	HEK	T	T	T	T	G	C	C	C	T	A	C	A	0.333333333333333
-0.14095	0.582593076870579	opal	TAMM41	ENST00000457498.5	HEK	A	C	A	A	C	A	C	T	C	A	C	T	0.285714285714286
-0.14095	0.582593076870579	ocre	TAMM41	ENST00000444133.6	HEK	G	T	T	T	T	C	G	G	T	A	A	A	0.333333333333333
-0.14095	0.582593076870579	opal	TAMM41	ENST00000417723.1	HEK	T	C	C	C	T	A	C	T	A	G	T	C	0.571428571428571
-0.139025000000001	0.0356354060368583	amber	TALDO1	ENST00000319006.8	HEK	C	G	C	A	T	C	G	A	A	A	G	G	0.476190476190476
-0.152733333333333	0.311149522597702	opal	TAGLN2	ENST00000368096.5	HEK	T	C	C	C	A	C	C	T	C	C	T	A	0.619047619047619
0.609558333333333	0.0568989034193852	ocre	TAF9B	ENST00000341864.6	HEK	G	G	A	A	T	A	G	T	A	T	T	A	0.285714285714286
0.0593500000000008	0.941461171220175	ocre	TAF9	ENST00000616867.1	HEK	T	C	T	A	G	C	G	T	C	T	A	A	0.380952380952381
-0.314058333333333	0.107499633219616	amber	TAF8	ENST00000456846.6	HEK	A	G	A	A	T	T	C	T	T	A	C	A	0.333333333333333
-0.175100000000001	0.318528165182877	opal	TAF6L	ENST00000294168.8	HEK	G	T	C	A	G	T	C	T	C	G	C	C	0.619047619047619
-0.175100000000001	0.318528165182877	opal	TAF6L	ENST00000525405.5	HEK	G	G	A	C	T	T	T	G	G	C	A	G	0.523809523809524
-1.38506666666667	0.0809696698093871	opal	TAF6	ENST00000421980.5	HEK	G	C	A	T	C	G	C	G	G	T	T	A	0.571428571428571
-1.38506666666667	0.0809696698093871	opal	TAF6	ENST00000453269.7	HEK	T	G	C	T	C	C	G	C	C	T	C	G	0.666666666666667
0.166791666666667	0.809452453299367	opal	TAF4	ENST00000252996.8	HEK	C	A	C	A	G	G	G	A	A	T	T	C	0.476190476190476
-0.542850000000001	0.327696754483401	amber	TAF2	ENST00000521007.1	HEK	T	G	C	T	G	T	T	G	A	C	G	T	0.523809523809524
-0.784708333333332	0.266831794391128	amber	TAF15	ENST00000633578.1	HEK	A	A	A	T	G	T	C	T	T	C	T	T	0.285714285714286
-0.77415	0.132861982325933	amber	TADA3	ENST00000301964.6	HEK	C	C	C	T	C	A	G	G	G	T	A	G	0.666666666666667
-0.0101499999999998	0.976411697790688	ocre	TADA1	ENST00000367874.5	HEK	A	T	T	A	G	G	C	G	T	G	T	C	0.380952380952381
0.142724999999999	0.355088873359817	ocre	TACO1	ENST00000258975.7	HEK	C	C	A	G	G	C	A	A	G	T	T	A	0.428571428571429
0.111141666666668	0.782390851744948	opal	TACC3	ENST00000651472.1	HEK	C	C	T	C	C	A	C	T	A	G	A	A	0.571428571428571
0.111141666666668	0.782390851744948	opal	TACC3	ENST00000467746.6	HEK	C	T	T	T	T	C	G	G	A	C	A	A	0.476190476190476
0.111141666666668	0.782390851744948	opal	TACC3	ENST00000612220.4	HEK	G	C	C	A	G	T	G	A	C	G	G	A	0.666666666666667
-0.920775000000001	0.153443826482373	opal	TACC1	ENST00000519416.5	HEK	G	A	C	A	C	T	C	A	G	T	C	A	0.523809523809524
-0.920775000000001	0.153443826482373	opal	TACC1	ENST00000520340.5	HEK	A	A	T	G	A	C	A	C	C	G	A	G	0.333333333333333
0.0619833333333333	0.879979061826245	opal	TAB2	ENST00000636456.1	HEK	G	C	C	A	A	A	C	T	T	T	A	C	0.476190476190476
0.0619833333333333	0.879979061826245	opal	TAB2	ENST00000470466.5	HEK	A	G	A	A	T	A	T	T	A	T	A	G	0.238095238095238
-0.343341666666666	0.129529653766471	amber	TAB1	ENST00000216160.11	HEK	G	G	C	A	G	C	G	C	C	A	C	G	0.714285714285714
-0.343341666666666	0.129529653766471	amber	TAB1	ENST00000331454.3	HEK	G	A	A	G	G	A	G	G	G	A	C	C	0.619047619047619
0.106808333333334	0.901210485670426	amber	SZRD1	ENST00000476423.5	HEK	G	C	A	G	T	C	A	A	G	C	T	C	0.428571428571429
-0.498216666666667	0.413410468698465	ocre	SYPL1	ENST00000455385.6	HEK	T	T	A	A	A	G	A	T	A	A	G	G	0.380952380952381
-0.498216666666667	0.413410468698465	opal	SYPL1	ENST00000470347.1	HEK	T	T	C	T	C	C	G	A	A	C	T	T	0.476190476190476
0.0320000000000006	0.957277409576584	opal	SYNRG	ENST00000612223.5	HEK	A	C	A	A	C	T	C	T	C	G	T	C	0.523809523809524
-0.291158333333335	0.591843080730981	opal	SYNGR2	ENST00000225777.7	HEK	G	C	G	G	C	G	C	A	T	G	T	G	0.619047619047619
-0.291158333333335	0.591843080730981	opal	SYNGR2	ENST00000589183.1	HEK	G	G	G	C	T	A	G	G	T	A	T	C	0.523809523809524
-0.291158333333335	0.591843080730981	opal	SYNGR2	ENST00000589711.1	HEK	G	G	G	C	A	G	G	T	C	T	C	A	0.666666666666667
-0.291158333333335	0.591843080730981	opal	SYNGR2	ENST00000588282.5	HEK	G	C	C	T	C	C	A	C	C	C	T	T	0.571428571428571
-0.671216666666667	0.631329765317203	amber	SYNE2	ENST00000344113.8	HEK	A	G	G	G	C	A	A	C	A	C	C	C	0.619047619047619
-0.671216666666667	0.631329765317203	amber	SYNE2	ENST00000674144.1	HEK	A	A	G	T	A	A	T	T	T	A	T	G	0.238095238095238
0.213916666666666	0.404048711082185	amber	SYNE1	ENST00000673163.1	HEK	T	A	G	A	C	A	C	T	T	A	C	A	0.333333333333333
-0.762533333333332	0.386616838968843	amber	SYNCRIP	ENST00000369622.8	HEK	A	A	A	C	A	G	G	A	A	G	G	T	0.428571428571429
-0.037625	0.608402629695745	opal	SYMPK	ENST00000245934.12	HEK	C	G	G	G	G	C	C	G	A	C	A	A	0.714285714285714
-0.037625	0.608402629695745	opal	SYMPK	ENST00000600237.5	HEK	T	C	T	T	C	A	C	C	A	G	A	G	0.476190476190476
-0.037625	0.608402629695745	ocre	SYMPK	ENST00000599460.5	HEK	A	G	C	A	G	T	C	C	G	G	G	T	0.619047619047619
1.02961666666667	0.101222578444688	ocre	SYF2	ENST00000236273.9	HEK	T	C	C	C	T	T	C	T	G	T	C	G	0.476190476190476
2.53375833333333	0.00173743048369778	amber	SYAP1	ENST00000380155.4	HEK	C	T	G	T	T	C	T	A	A	A	A	G	0.428571428571429
0.995708333333333	0.284737410582566	opal	SWAP70	ENST00000447399.6	HEK	C	T	G	A	G	C	G	A	G	G	C	A	0.571428571428571
0.995708333333333	0.284737410582566	ocre	SWAP70	ENST00000526358.5	HEK	T	T	A	T	T	G	T	A	C	C	T	A	0.285714285714286
-0.113766666666667	0.877748635122465	amber	SV2A	ENST00000369145.1	HEK	T	T	G	G	A	A	G	G	A	G	A	A	0.428571428571429
0.166883333333333	0.0607915295568243	opal	SUZ12	ENST00000322652.10	HEK	A	A	A	G	C	T	C	T	C	A	A	A	0.333333333333333
-0.0675583333333328	0.879566532821331	amber	SUV39H1	ENST00000376687.3	HEK	C	C	C	T	T	A	C	T	T	C	T	C	0.428571428571429
-0.195983333333334	0.715435523530622	amber	SUSD5	ENST00000309558.8	HEK	G	C	A	C	C	T	C	T	G	G	A	A	0.523809523809524
0.415933333333332	0.75924046311081	opal	SURF6	ENST00000629980.2	HEK	G	T	C	T	T	T	C	T	G	G	T	C	0.619047619047619
-0.111516666666664	0.742438529096557	amber	SURF4	ENST00000625797.1	HEK	C	T	A	C	A	T	G	A	C	G	A	C	0.476190476190476
-2.82856666666667	0.000197718318422455	amber	SUPV3L1	ENST00000359655.9	HEK	T	T	T	T	C	T	C	A	G	G	C	T	0.380952380952381
-0.768825	0.169158669312869	amber	SUPT6H	ENST00000314616.11	HEK	G	G	G	G	C	C	G	G	C	T	A	G	0.666666666666667
-0.768825	0.169158669312869	amber	SUPT6H	ENST00000584312.1	HEK	T	T	G	G	A	T	A	G	G	T	T	T	0.380952380952381
-0.355458333333333	0.458006221044022	opal	SUPT5H	ENST00000599117.5	HEK	A	G	C	A	G	G	C	C	G	A	A	G	0.619047619047619
0.444925	0.515364689153656	amber	SUPT4H1	ENST00000225504.8	HEK	C	A	A	G	A	T	C	C	A	G	A	A	0.380952380952381
0.0819583333333327	0.788417763207822	amber	SUPT16H	ENST00000557652.1	HEK	A	A	C	T	C	C	C	T	T	C	G	G	0.476190476190476
0.0819583333333327	0.788417763207822	amber	SUPT16H	ENST00000555943.1	HEK	A	A	G	A	G	G	C	C	C	G	C	C	0.571428571428571
0.96885	0.464645665952383	amber	SUN2	ENST00000405510.5	HEK	C	C	C	T	G	C	C	A	C	C	C	G	0.666666666666667
-0.122541666666665	0.680141515794232	opal	SUN1	ENST00000389574.7	HEK	A	G	A	C	A	C	G	A	A	C	T	G	0.476190476190476
-0.122541666666665	0.680141515794232	opal	SUN1	ENST00000403868.5	HEK	A	A	G	C	A	T	T	C	C	C	T	A	0.333333333333333
0.695483333333334	0.267474278275471	amber	SUMO3	ENST00000332859.10	HEK	A	G	G	G	C	C	C	T	T	T	G	A	0.571428571428571
-0.869358333333332	0.145941500672789	opal	SUMO2	ENST00000420826.7	HEK	A	A	A	G	G	G	C	A	T	C	T	G	0.476190476190476
-2.89260833333333	0.0823080240677326	amber	SUMO1	ENST00000392246.6	HEK	A	T	A	T	T	C	T	T	G	A	C	A	0.238095238095238
-1.47201666666666	0.196991047836106	amber	SUMF2	ENST00000413756.5	HEK	G	G	T	C	A	C	C	T	T	C	C	G	0.476190476190476
-0.345308333333332	0.463860658435514	ocre	SUGT1	ENST00000343788.10	HEK	A	T	A	A	A	T	C	A	T	G	A	A	0.142857142857143
0.571883333333334	0.0380934974608545	amber	SUGP2	ENST00000452918.7	HEK	A	T	C	A	A	A	A	A	A	C	A	A	0.380952380952381
0.571883333333334	0.0380934974608545	amber	SUGP2	ENST00000600239.5	HEK	G	A	G	T	T	G	A	A	A	T	C	G	0.476190476190476
-0.102941666666668	0.809608825598375	amber	SUGP1	ENST00000588731.6	HEK	A	G	A	G	A	G	A	C	C	T	G	G	0.476190476190476
-0.141033333333333	0.593671356229082	opal	SUDS3	ENST00000543473.2	HEK	C	T	T	T	C	T	T	C	G	T	C	G	0.428571428571429
-0.258674999999999	0.506430272718133	amber	SUCLG2	ENST00000492795.1	HEK	G	A	C	C	A	A	A	A	A	G	G	T	0.380952380952381
-0.0772250000000003	0.640589699932284	opal	SUCLG1	ENST00000393868.7	HEK	A	A	G	A	A	A	A	T	C	G	T	A	0.238095238095238
-0.0772250000000003	0.640589699932284	opal	SUCLG1	ENST00000651342.1	HEK	C	A	A	G	A	A	T	G	A	G	A	A	0.333333333333333
-0.0816833333333331	0.75907569291159	amber	SUCLA2	ENST00000644338.1	HEK	A	G	A	T	G	G	G	A	C	C	T	C	0.571428571428571
-0.144541666666669	0.651157973457126	ocre	SUB1	ENST00000506237.5	HEK	A	A	T	T	C	G	G	T	C	A	A	A	0.380952380952381
-0.144541666666669	0.651157973457126	opal	SUB1	ENST00000511615.5	HEK	G	T	G	A	A	C	G	T	G	T	G	G	0.476190476190476
0.248850000000002	0.329716704209869	opal	STXBP5	ENST00000367481.7	HEK	C	A	A	C	C	A	C	T	T	G	A	C	0.428571428571429
0.248850000000002	0.329716704209869	opal	STXBP5	ENST00000546097.5	HEK	G	A	T	C	C	A	T	G	T	T	T	G	0.476190476190476
0.0291500000000005	0.932640377884163	amber	STXBP4	ENST00000405898.5	HEK	A	T	G	A	A	G	T	A	A	G	A	C	0.476190476190476
0.00813333333333421	0.967069335378877	amber	STXBP3	ENST00000370008.4	HEK	C	A	T	T	T	C	A	A	G	T	A	G	0.238095238095238
1.80963333333333	0.157799358489316	opal	STXBP2	ENST00000441779.6	HEK	C	C	C	C	T	G	C	C	C	G	T	C	0.80952380952381
1.80963333333333	0.157799358489316	opal	STXBP2	ENST00000597068.5	HEK	G	T	G	A	G	G	G	T	G	G	A	G	0.523809523809524
0.0822000000000014	0.784249480456581	amber	STXBP1	ENST00000636509.2	HEK	A	G	A	C	G	G	A	A	A	G	G	A	0.428571428571429
0.0126916666666664	0.978013949412019	opal	STX8	ENST00000574431.5	HEK	T	G	G	C	A	G	C	A	A	C	C	A	0.523809523809524
0.0126916666666664	0.978013949412019	ocre	STX8	ENST00000575294.6	HEK	G	T	C	G	C	C	A	C	T	A	T	C	0.476190476190476
0.0126916666666664	0.978013949412019	opal	STX8	ENST00000575858.5	HEK	A	G	A	G	G	C	G	A	G	T	A	G	0.476190476190476
0.112983333333332	0.757776431845145	opal	STX7	ENST00000367941.7	HEK	A	G	T	T	A	T	C	A	C	C	A	A	0.285714285714286
0.112983333333332	0.757776431845145	opal	STX7	ENST00000367937.4	HEK	G	G	T	A	C	A	G	T	A	G	T	T	0.380952380952381
-0.548925	0.440571860314076	opal	STX6	ENST00000258301.6	HEK	C	G	G	C	G	G	G	T	C	G	T	G	0.666666666666667
-0.298574999999999	0.693903463719473	amber	STX5	ENST00000377897.8	HEK	G	A	G	C	C	C	C	G	T	G	C	A	0.619047619047619
-0.298574999999999	0.693903463719473	amber	STX5	ENST00000492066.5	HEK	C	A	A	C	A	C	T	C	C	A	G	A	0.380952380952381
-0.298574999999999	0.693903463719473	amber	STX5	ENST00000486437.1	HEK	T	G	G	T	G	T	G	T	G	A	G	G	0.523809523809524
0.337791666666667	0.105878313010007	ocre	STX4	ENST00000394998.5	HEK	T	G	T	C	G	C	A	G	G	T	T	G	0.523809523809524
0.337791666666667	0.105878313010007	ocre	STX4	ENST00000460668.5	HEK	A	G	T	C	C	A	A	A	G	G	G	G	0.523809523809524
-0.482625000000001	0.159091969061782	amber	STX3	ENST00000533637.5	HEK	A	G	C	A	G	C	C	C	A	G	T	A	0.523809523809524
0.1401	0.665554548190262	amber	STX18	ENST00000306200.7	HEK	C	C	A	G	G	G	C	G	A	C	A	G	0.619047619047619
0.792258333333335	0.0962018337197645	ocre	STX17	ENST00000259400.11	HEK	A	A	A	C	C	A	T	G	A	C	G	T	0.285714285714286
0.792258333333335	0.0962018337197645	ocre	STX17	ENST00000529340.5	HEK	A	G	A	A	G	T	T	A	C	A	T	A	0.238095238095238
0.792258333333335	0.0962018337197645	opal	STX17	ENST00000525342.5	HEK	G	C	C	T	T	C	T	T	A	C	A	T	0.428571428571429
0.792258333333335	0.0962018337197645	opal	STX17	ENST00000524405.5	HEK	A	C	T	T	A	G	T	A	A	T	T	C	0.380952380952381
-1.47695	0.347368016953607	opal	STX12	ENST00000373943.9	HEK	T	T	G	C	C	T	G	A	A	G	C	A	0.476190476190476
-0.479199999999998	0.140517310128487	amber	STX10	ENST00000440593.3	HEK	T	G	G	A	A	G	A	T	G	C	A	C	0.571428571428571
-0.702041666666667	0.102003161916881	opal	STUB1	ENST00000565677.5	HEK	G	G	T	T	C	C	C	A	T	C	A	G	0.571428571428571
0.104475	0.631783659875516	ocre	STT3B	ENST00000295770.4	HEK	A	T	G	C	A	C	T	T	G	T	C	A	0.380952380952381
0.0958666666666661	0.637607886483318	ocre	STT3A	ENST00000392708.9	HEK	A	T	G	T	C	A	A	C	A	G	G	A	0.428571428571429
0.000683333333333813	0.998717785118068	opal	STRN4	ENST00000263280.11	HEK	T	G	C	C	C	A	A	T	G	C	T	T	0.523809523809524
0.000683333333333813	0.998717785118068	opal	STRN4	ENST00000435164.6	HEK	C	T	C	C	G	G	G	G	G	T	C	G	0.714285714285714
0.832233333333331	0.409601894489541	opal	STRN3	ENST00000355683.9	HEK	A	T	C	A	A	C	A	T	G	T	T	T	0.238095238095238
0.832233333333331	0.409601894489541	ocre	STRN3	ENST00000555358.5	HEK	T	A	A	A	G	A	C	G	T	C	C	G	0.476190476190476
0.296916666666666	0.797976921445417	opal	STRN	ENST00000263918.9	HEK	C	G	C	A	A	T	A	T	G	T	T	T	0.428571428571429
-0.191758333333331	0.489276264960202	opal	STRIP1	ENST00000369796.5	HEK	G	G	C	T	G	T	G	A	C	G	T	C	0.619047619047619
-0.191758333333331	0.489276264960202	opal	STRIP1	ENST00000485775.5	HEK	C	A	T	A	T	G	C	A	G	A	A	C	0.523809523809524
1.32928333333333	0.0262903167597628	amber	STRBP	ENST00000348403.10	HEK	C	A	A	A	T	G	T	T	T	C	T	T	0.285714285714286
-0.0516999999999999	0.804096648879615	opal	STRAP	ENST00000541731.1	HEK	T	G	A	C	C	C	T	A	A	G	T	A	0.476190476190476
-0.0516999999999999	0.804096648879615	opal	STRAP	ENST00000025399.10	HEK	G	C	G	T	C	A	C	C	G	G	A	A	0.523809523809524
0.253775	0.646971445763376	opal	STPG2	ENST00000295268.4	HEK	C	A	T	A	A	A	G	T	A	A	T	A	0.19047619047619
0.296141666666665	0.137894186005363	amber	STOML2	ENST00000356493.10	HEK	T	G	G	A	G	C	T	G	A	G	T	A	0.476190476190476
0.314691666666667	0.115161364741622	amber	STOM	ENST00000286713.7	HEK	T	G	T	A	G	A	C	G	G	A	T	C	0.428571428571429
-0.886108333333333	0.449762016211521	amber	STMN1	ENST00000426559.6	HEK	G	T	A	C	T	T	C	A	C	T	A	C	0.380952380952381
-0.397208333333335	0.572492087254976	opal	STK4	ENST00000372806.8	HEK	G	C	A	A	G	G	C	T	T	C	A	A	0.476190476190476
-0.397208333333335	0.572492087254976	opal	STK4	ENST00000372801.5	HEK	G	A	A	A	C	C	C	T	T	T	C	G	0.428571428571429
-0.397208333333335	0.572492087254976	opal	STK4	ENST00000487587.2	HEK	A	A	A	G	A	C	G	T	C	G	T	G	0.476190476190476
0.618766666666668	0.294144909807209	opal	STK39	ENST00000355999.5	HEK	T	G	T	A	T	G	C	G	A	C	T	G	0.476190476190476
1.18188333333333	0.0932456468558557	opal	STK38L	ENST00000389032.8	HEK	A	T	G	A	A	G	A	T	T	G	A	A	0.333333333333333
1.18188333333333	0.0932456468558557	ocre	STK38L	ENST00000544367.5	HEK	T	T	A	C	C	T	G	T	A	A	T	G	0.333333333333333
1.18188333333333	0.0932456468558557	opal	STK38L	ENST00000546286.5	HEK	A	G	T	G	C	C	C	A	C	G	A	C	0.523809523809524
0.210383333333334	0.838207419091607	amber	STK38	ENST00000229812.8	HEK	T	A	C	T	C	T	A	A	A	A	C	G	0.428571428571429
0.4955	0.513260732718756	opal	STK3	ENST00000419617.7	HEK	G	T	C	T	A	A	T	T	T	C	A	A	0.238095238095238
0.4955	0.513260732718756	opal	STK3	ENST00000521649.5	HEK	T	T	C	C	C	A	A	T	T	T	T	T	0.285714285714286
0.4955	0.513260732718756	ocre	STK3	ENST00000424861.6	HEK	A	T	C	T	G	A	A	T	G	A	C	T	0.333333333333333
-0.368591666666666	0.0489848177354007	ocre	STK26	ENST00000394334.7	HEK	G	A	A	A	C	T	C	C	C	C	C	T	0.428571428571429
0.0147916666666659	0.977452963275093	opal	STK25	ENST00000316586.9	HEK	A	G	C	G	C	A	C	G	C	C	C	A	0.666666666666667
0.283333333333336	0.653613979717308	opal	STK24	ENST00000539966.5	HEK	A	A	T	T	C	C	C	A	C	C	C	T	0.380952380952381
0.327816666666667	0.391065006887209	ocre	STK10	ENST00000176763.10	HEK	C	A	A	C	C	G	T	C	T	T	C	G	0.571428571428571
-0.0358499999999995	0.925899418354767	opal	STIP1	ENST00000358794.9	HEK	T	G	A	C	T	T	G	G	C	T	T	A	0.428571428571429
-0.0358499999999995	0.925899418354767	opal	STIP1	ENST00000536973.5	HEK	G	G	T	G	C	A	C	C	C	A	G	C	0.714285714285714
-0.846666666666667	0.516095483389297	amber	STIM1	ENST00000300737.8	HEK	G	C	A	G	G	A	G	A	A	G	A	A	0.476190476190476
0.141275	0.662990004351631	amber	STAU2	ENST00000522695.5	HEK	C	A	G	C	T	C	C	T	G	C	C	G	0.666666666666667
-0.0731333333333342	0.920856950672084	opal	STAU1	ENST00000371856.6	HEK	A	C	C	T	T	T	C	G	T	G	G	A	0.523809523809524
-0.279666666666665	0.30313069646808	opal	STAT3	ENST00000264657.9	HEK	G	G	A	G	C	T	G	T	A	C	C	C	0.619047619047619
-0.279666666666665	0.30313069646808	ocre	STAT3	ENST00000585517.5	HEK	T	G	G	T	G	A	A	A	A	G	G	T	0.428571428571429
-0.152841666666666	0.378867935601022	amber	STAT1	ENST00000415035.2	HEK	A	G	C	A	T	G	A	T	G	A	C	A	0.333333333333333
-0.152841666666666	0.378867935601022	amber	STAT1	ENST00000674080.1	HEK	A	A	A	A	A	A	G	T	G	A	A	G	0.238095238095238
-0.693216666666667	0.279986500128669	opal	STARD7	ENST00000337288.9	HEK	C	A	G	G	C	T	T	C	G	T	A	T	0.476190476190476
-0.23124166666667	0.706619973724497	amber	STAMBP	ENST00000536064.1	HEK	C	C	A	G	T	G	T	G	A	C	C	T	0.523809523809524
-0.792375000000001	0.0713276430988593	amber	STAM2	ENST00000263904.5	HEK	A	A	A	C	A	A	T	T	C	C	T	C	0.380952380952381
2.63008333333333	0.00461367922364486	amber	STAM	ENST00000377524.8	HEK	G	A	C	C	C	G	A	T	C	G	T	C	0.619047619047619
-0.189075000000001	0.368401086053202	ocre	STAG2	ENST00000218089.13	HEK	T	A	C	C	A	G	T	T	T	G	T	A	0.333333333333333
-0.189075000000001	0.368401086053202	opal	STAG2	ENST00000458176.5	HEK	A	A	A	A	G	T	T	T	C	A	T	A	0.285714285714286
-0.593258333333334	0.157876694052823	opal	SSU72	ENST00000291386.4	HEK	G	C	C	C	A	G	C	A	T	C	T	T	0.619047619047619
-0.593258333333334	0.157876694052823	opal	SSU72	ENST00000359060.5	HEK	C	G	T	G	G	T	C	C	C	A	C	T	0.571428571428571
0.227591666666668	0.266780075478767	amber	SSRP1	ENST00000278412.7	HEK	A	A	A	C	G	G	G	A	G	T	A	G	0.523809523809524
-0.263358333333334	0.566930143807633	opal	SSR4	ENST00000370087.5	HEK	G	G	G	C	G	G	C	C	G	G	A	C	0.714285714285714
-0.250008333333334	0.729821349075626	amber	SSR3	ENST00000265044.6	HEK	A	C	C	A	T	G	A	A	A	C	C	T	0.476190476190476
-1.06710833333334	0.144405407860389	amber	SSR1	ENST00000479485.5	HEK	T	C	T	T	A	C	G	A	A	T	G	A	0.333333333333333
0.115208333333334	0.836353150265075	opal	SSNA1	ENST00000322310.10	HEK	C	C	A	G	A	C	C	G	A	C	A	G	0.619047619047619
-0.616125	0.243512631907527	amber	SSBP1	ENST00000265304.11	HEK	A	A	A	G	G	A	G	A	G	G	A	A	0.428571428571429
-0.0498500000000028	0.940277060463341	amber	SSB	ENST00000260956.9	HEK	T	T	T	A	G	T	G	A	C	C	A	G	0.380952380952381
0.461533333333332	0.0416580037446014	amber	SS18	ENST00000585121.5	HEK	A	C	T	G	A	A	C	C	G	G	A	A	0.428571428571429
-0.570241666666666	0.546127981316381	amber	SRXN1	ENST00000381962.3	HEK	C	A	G	C	C	T	G	A	C	G	T	T	0.571428571428571
-0.391141666666666	0.277531225892954	amber	SRSF9	ENST00000603963.1	HEK	G	A	A	A	T	G	T	A	T	C	A	A	0.333333333333333
0.2063	0.749360259406115	ocre	SRSF8	ENST00000587424.2	HEK	G	A	A	A	A	T	T	C	T	C	C	T	0.333333333333333
-0.152633333333335	0.10702459907125	opal	SRSF7	ENST00000313117.11	HEK	A	G	C	T	C	T	C	A	G	G	T	A	0.428571428571429
-0.152633333333335	0.10702459907125	opal	SRSF7	ENST00000425778.5	HEK	T	T	C	A	G	A	T	C	C	G	C	T	0.476190476190476
-0.152633333333335	0.10702459907125	ocre	SRSF7	ENST00000431066.5	HEK	T	A	A	A	G	G	T	T	T	A	T	T	0.142857142857143
-0.152633333333335	0.10702459907125	opal	SRSF7	ENST00000415527.1	HEK	T	C	G	C	C	G	G	G	C	A	G	A	0.523809523809524
-0.271808333333334	0.166183383189067	amber	SRSF6	ENST00000483871.6	HEK	A	C	G	C	A	G	T	A	C	C	G	T	0.476190476190476
0.386708333333334	0.643111851031921	ocre	SRSF5	ENST00000553521.5	HEK	A	C	T	G	T	A	T	A	A	C	G	G	0.333333333333333
0.386708333333334	0.643111851031921	opal	SRSF5	ENST00000553548.5	HEK	A	C	A	C	A	A	T	G	C	A	G	A	0.428571428571429
0.386708333333334	0.643111851031921	ocre	SRSF5	ENST00000555547.5	HEK	T	C	G	T	T	G	C	C	T	A	T	T	0.476190476190476
0.386708333333334	0.643111851031921	opal	SRSF5	ENST00000555349.5	HEK	A	A	T	A	C	A	T	G	T	T	T	G	0.333333333333333
-0.278991666666665	0.504130192245035	ocre	SRSF4	ENST00000373795.7	HEK	C	T	G	G	C	T	C	C	T	G	G	A	0.523809523809524
-0.278991666666665	0.504130192245035	opal	SRSF4	ENST00000605204.1	HEK	G	T	G	A	A	T	A	A	A	A	G	G	0.380952380952381
-0.0315916666666685	0.878889970973204	amber	SRSF3	ENST00000373715.11	HEK	A	A	G	A	C	A	A	A	A	G	G	A	0.333333333333333
0.0986333333333316	0.814997047824424	ocre	SRSF2	ENST00000392485.2	HEK	G	A	A	A	A	T	T	C	T	C	C	T	0.428571428571429
-0.0170083333333342	0.979817545043136	amber	SRSF12	ENST00000475068.1	HEK	A	A	T	C	C	A	C	G	A	T	T	G	0.476190476190476
-0.054291666666666	0.820255592751395	opal	SRSF11	ENST00000370951.5	HEK	A	T	A	T	T	G	C	A	G	T	G	A	0.380952380952381
-0.054291666666666	0.820255592751395	opal	SRSF11	ENST00000475204.5	HEK	G	A	G	C	A	C	T	G	A	A	A	G	0.428571428571429
-0.054291666666666	0.820255592751395	opal	SRSF11	ENST00000473950.5	HEK	C	A	A	A	C	A	C	T	A	C	G	A	0.476190476190476
0.047591666666666	0.906423445110929	opal	SRSF10	ENST00000344989.10	HEK	A	A	G	C	G	G	C	T	A	G	A	A	0.380952380952381
0.047591666666666	0.906423445110929	opal	SRSF10	ENST00000473858.5	HEK	T	G	A	T	T	A	A	T	C	G	C	A	0.333333333333333
0.047591666666666	0.906423445110929	ocre	SRSF10	ENST00000374452.9	HEK	T	G	C	T	T	C	A	G	A	G	A	G	0.380952380952381
0.047591666666666	0.906423445110929	opal	SRSF10	ENST00000343255.9	HEK	T	A	G	T	A	T	C	A	C	C	G	G	0.380952380952381
0.047591666666666	0.906423445110929	opal	SRSF10	ENST00000495785.1	HEK	A	G	T	T	T	G	T	G	T	G	G	G	0.428571428571429
-0.211841666666667	0.570944970581482	ocre	SRSF1	ENST00000258962.5	HEK	G	A	T	G	A	T	A	C	A	T	G	C	0.428571428571429
-0.211841666666667	0.570944970581482	ocre	SRSF1	ENST00000584773.5	HEK	G	A	A	T	G	C	T	A	G	G	T	A	0.380952380952381
-0.211841666666667	0.570944970581482	opal	SRSF1	ENST00000585096.1	HEK	A	G	A	G	A	T	C	T	A	T	A	C	0.380952380952381
-0.211841666666667	0.570944970581482	opal	SRSF1	ENST00000583741.1	HEK	G	G	C	G	G	C	G	G	C	G	C	C	0.761904761904762
-0.211841666666667	0.570944970581482	ocre	SRSF1	ENST00000581979.5	HEK	C	A	G	T	G	G	T	C	T	G	G	T	0.476190476190476
-0.0803166666666651	0.37846924643684	opal	SRRT	ENST00000618262.4	HEK	G	C	C	G	T	C	T	T	T	C	T	T	0.523809523809524
-0.0803166666666651	0.37846924643684	opal	SRRT	ENST00000614370.4	HEK	G	T	G	C	A	C	C	G	G	G	C	C	0.714285714285714
-0.0191666666666656	0.916407028934428	ocre	SRRM2	ENST00000301740.13	HEK	A	T	T	G	T	C	A	C	C	T	C	T	0.380952380952381
-0.0191666666666656	0.916407028934428	opal	SRRM2	ENST00000570971.2	HEK	G	T	T	G	G	T	C	C	T	T	G	T	0.428571428571429
-0.0191666666666656	0.916407028934428	ocre	SRRM2	ENST00000630499.2	HEK	A	A	T	C	T	G	T	T	T	T	T	G	0.285714285714286
0.501666666666668	0.106417892577262	amber	SRRM1	ENST00000323848.14	HEK	G	G	G	G	A	A	T	C	T	G	A	C	0.523809523809524
0.232441666666668	0.28091351103765	ocre	SRR	ENST00000344595.10	HEK	T	T	T	A	C	A	T	T	G	T	C	T	0.285714285714286
-0.157958333333334	0.479604608630032	opal	SRPRB	ENST00000466490.7	HEK	G	A	G	G	C	A	C	C	G	T	T	A	0.476190476190476
0.338241666666669	0.613208755238783	amber	SRPK2	ENST00000465072.5	HEK	C	A	A	A	T	T	T	C	T	T	A	A	0.238095238095238
0.338241666666669	0.613208755238783	amber	SRPK2	ENST00000465112.5	HEK	G	A	G	T	G	A	T	C	T	C	T	G	0.476190476190476
-0.337616666666668	0.33775305253775	ocre	SRPK1	ENST00000373825.7	HEK	G	C	C	C	C	T	C	C	T	C	A	A	0.619047619047619
-0.337616666666668	0.33775305253775	opal	SRPK1	ENST00000508473.5	HEK	A	A	A	T	T	G	G	T	T	C	T	A	0.333333333333333
0.0102583333333319	0.97892142985495	amber	SRP72	ENST00000504757.2	HEK	A	G	T	A	T	C	G	T	T	T	C	A	0.285714285714286
0.0690166666666657	0.443054460113768	amber	SRP68	ENST00000592704.5	HEK	A	C	A	A	A	G	G	C	C	C	T	T	0.523809523809524
-0.554133333333333	0.0748181307501566	ocre	SRP54	ENST00000556994.5	HEK	A	G	A	A	A	A	G	T	A	T	A	A	0.238095238095238
-0.554133333333333	0.0748181307501566	opal	SRP54	ENST00000556380.3	HEK	C	C	A	A	C	T	T	T	T	C	G	G	0.428571428571429
0.664191666666668	0.173781840207828	amber	SRP19	ENST00000282999.7	HEK	G	T	A	A	G	T	C	C	T	T	G	G	0.476190476190476
-0.125341666666666	0.679145426276646	ocre	SRP14	ENST00000267884.11	HEK	A	G	G	G	C	A	G	A	C	A	C	G	0.571428571428571
-0.125341666666666	0.679145426276646	ocre	SRP14	ENST00000559081.1	HEK	G	T	T	T	T	A	A	G	A	G	G	C	0.476190476190476
-0.0172333333333354	0.938414365437491	opal	SRM	ENST00000376957.7	HEK	G	C	C	C	A	G	C	G	A	G	T	G	0.666666666666667
-0.0172333333333354	0.938414365437491	opal	SRM	ENST00000459997.1	HEK	T	C	G	C	C	A	A	G	A	G	G	A	0.571428571428571
-1.03199166666667	0.0587577795763981	ocre	SRI	ENST00000265729.6	HEK	A	T	C	A	A	G	T	T	G	T	G	A	0.380952380952381
-1.03199166666667	0.0587577795763981	ocre	SRI	ENST00000431660.5	HEK	G	A	G	A	T	A	T	A	A	A	G	A	0.333333333333333
-1.03199166666667	0.0587577795763981	opal	SRI	ENST00000457606.5	HEK	T	A	A	G	G	T	G	T	C	T	G	C	0.428571428571429
-0.103275000000002	0.814536874113251	opal	SRFBP1	ENST00000339397.5	HEK	T	T	A	G	T	G	T	A	G	T	A	G	0.333333333333333
0.323558333333333	0.676241126861956	ocre	SREK1IP1	ENST00000513458.9	HEK	C	T	G	A	G	A	G	A	A	A	G	A	0.428571428571429
0.518833333333332	0.332044629716503	amber	SREK1	ENST00000334121.11	HEK	G	A	C	C	G	A	A	T	G	A	C	G	0.476190476190476
0.518833333333332	0.332044629716503	amber	SREK1	ENST00000612404.4	HEK	A	C	T	G	G	C	C	A	G	T	A	G	0.476190476190476
-0.241700000000002	0.202550943525422	opal	SRCAP	ENST00000262518.9	HEK	G	T	G	G	G	C	G	C	A	G	A	A	0.666666666666667
-0.169883333333333	0.836761226072542	amber	SRC	ENST00000373578.6	HEK	G	C	A	C	A	G	C	T	C	C	A	A	0.619047619047619
0.0829333333333331	0.758766856224812	opal	SRBD1	ENST00000263736.5	HEK	G	T	A	T	C	C	A	T	T	G	T	G	0.523809523809524
-0.729491666666666	0.0927025899496515	ocre	SRA1	ENST00000336283.7	HEK	T	C	C	T	C	G	A	C	T	T	C	G	0.523809523809524
-1.03698333333333	0.202949099906322	amber	SQSTM1	ENST00000510187.5	HEK	A	A	T	T	G	C	G	C	G	T	T	C	0.476190476190476
-1.08591666666667	0.291205898090877	ocre	SQLE	ENST00000523430.5	HEK	G	C	T	T	A	A	T	A	C	T	T	G	0.380952380952381
-0.771575	0.352653182189216	amber	SPTY2D1	ENST00000336349.6	HEK	C	T	G	C	T	G	T	G	C	G	G	A	0.523809523809524
-0.0610583333333339	0.883032015594063	opal	SPTLC2	ENST00000216484.6	HEK	G	C	C	T	T	T	C	A	G	A	A	G	0.428571428571429
-0.0335999999999999	0.847725063871838	amber	SPTLC1	ENST00000262554.7	HEK	G	C	A	G	A	G	C	T	C	G	T	C	0.619047619047619
-1.069175	0.391514460075261	amber	SPTBN2	ENST00000533211.5	HEK	T	T	G	G	G	G	G	A	A	C	A	A	0.476190476190476
0.126308333333331	0.567437690395856	opal	SPTBN1	ENST00000356805.9	HEK	A	C	T	C	C	T	A	A	A	G	A	A	0.285714285714286
0.126308333333331	0.567437690395856	opal	SPTBN1	ENST00000333896.5	HEK	A	G	T	T	C	A	G	T	C	A	G	G	0.428571428571429
0.0111666666666661	0.955856391135342	opal	SPTAN1	ENST00000372731.8	HEK	G	C	C	A	C	T	C	A	A	G	T	G	0.571428571428571
0.202933333333335	0.789390554475955	opal	SPRYD7	ENST00000361840.8	HEK	A	T	G	T	A	T	C	T	T	C	T	A	0.285714285714286
0.248899999999999	0.575228607596405	amber	SPRYD4	ENST00000338146.7	HEK	T	A	T	G	T	C	C	T	C	C	G	G	0.523809523809524
0.355274999999999	0.237066050886353	opal	SPRTN	ENST00000391858.8	HEK	C	C	A	T	A	G	G	T	A	T	T	T	0.285714285714286
0.355274999999999	0.237066050886353	opal	SPRTN	ENST00000295050.12	HEK	A	A	A	A	G	G	T	T	C	T	G	A	0.285714285714286
-0.302866666666667	0.0819544470383324	ocre	SPR	ENST00000234454.6	HEK	G	C	C	C	A	T	A	A	A	C	A	G	0.380952380952381
-0.228208333333335	0.84659776853076	ocre	SPPL2A	ENST00000261854.10	HEK	T	A	T	T	A	T	A	A	C	G	A	C	0.380952380952381
0.559733333333334	0.175332425335997	amber	SPIN1	ENST00000375859.4	HEK	A	T	G	T	C	A	C	C	T	A	C	A	0.333333333333333
0.390558333333332	0.284631312311168	amber	SPG7	ENST00000647079.1	HEK	T	T	G	G	G	A	G	A	A	C	C	C	0.571428571428571
0.390558333333332	0.284631312311168	amber	SPG7	ENST00000644498.1	HEK	A	A	G	A	G	C	C	A	G	C	G	A	0.523809523809524
-1.64625833333333	0.217696012384218	amber	SPG21	ENST00000204566.7	HEK	T	G	T	G	T	C	G	A	C	G	A	G	0.523809523809524
0.0306833333333345	0.971343690971942	opal	SPEN	ENST00000375759.8	HEK	G	C	C	A	C	T	G	T	G	C	C	T	0.666666666666667
0.666083333333332	0.0808344617459631	amber	SPECC1	ENST00000395529.7	HEK	C	A	G	A	G	C	C	G	A	C	T	G	0.476190476190476
0.258233333333333	0.225689095601508	amber	SPDL1	ENST00000507232.5	HEK	A	A	A	G	T	T	T	G	T	A	A	G	0.333333333333333
0.417699999999998	0.174740359912972	ocre	SPCS3	ENST00000503362.2	HEK	A	T	T	A	T	T	T	A	T	T	G	A	0.238095238095238
-0.0336249999999987	0.886022182069667	amber	SPCS2	ENST00000263672.11	HEK	C	C	A	A	T	T	G	A	A	A	T	A	0.238095238095238
-0.289033333333333	0.329503186617527	opal	SPCS1	ENST00000423431.5	HEK	G	G	T	T	T	T	T	A	A	T	A	A	0.19047619047619
-0.141583333333334	0.721185893039408	ocre	SPC25	ENST00000282074.7	HEK	C	A	T	A	C	A	T	A	A	T	A	T	0.19047619047619
-0.160850000000003	0.81481355798553	amber	SPC24	ENST00000592540.5	HEK	C	C	A	G	G	A	G	G	T	G	A	G	0.666666666666667
0.523258333333333	0.678028365505425	opal	SPATS2L	ENST00000409718.5	HEK	G	C	T	A	G	G	C	C	G	G	T	G	0.619047619047619
-0.824258333333333	0.0859814890890149	amber	SPATS2	ENST00000549045.5	HEK	C	T	G	G	G	G	G	T	G	C	C	C	0.619047619047619
0.144883333333333	0.800345845000941	ocre	SPATA5L1	ENST00000305560.11	HEK	A	A	A	T	C	A	T	T	A	T	G	G	0.333333333333333
0.144883333333333	0.800345845000941	opal	SPATA5L1	ENST00000531970.5	HEK	A	G	A	G	A	G	A	A	A	A	A	A	0.285714285714286
-0.0677916666666671	0.572169043574164	opal	SPATA5	ENST00000274008.5	HEK	G	A	A	A	A	T	C	T	C	A	C	A	0.285714285714286
0.179374999999999	0.740757828358454	ocre	SPAST	ENST00000315285.8	HEK	G	G	A	A	A	T	T	T	G	T	C	A	0.428571428571429
-0.305283333333335	0.109078197831499	opal	SPAG9	ENST00000262013.12	HEK	G	C	C	C	A	T	G	A	G	T	A	A	0.619047619047619
1.306825	0.153006850219655	amber	SPAG7	ENST00000575142.5	HEK	G	A	T	G	C	G	A	C	G	A	G	G	0.571428571428571
1.306825	0.153006850219655	amber	SPAG7	ENST00000206020.8	HEK	G	C	G	C	C	C	C	C	T	C	C	A	0.761904761904762
0.4714	0.392431803701561	amber	SPAG5	ENST00000580567.6	HEK	A	G	C	A	T	G	G	T	T	A	A	A	0.428571428571429
0.491841666666668	0.184268082249263	ocre	SPAG1	ENST00000520643.5	HEK	T	A	C	A	G	C	T	C	T	T	T	T	0.333333333333333
0.491841666666668	0.184268082249263	ocre	SPAG1	ENST00000388798.6	HEK	A	T	C	A	A	G	T	T	C	G	A	G	0.285714285714286
-0.964183333333335	0.0650278928089477	opal	SP1	ENST00000327443.9	HEK	G	A	T	C	A	G	C	T	T	C	G	G	0.476190476190476
0.59115	0.0560600514010835	opal	SOS1	ENST00000402219.7	HEK	G	T	T	C	C	T	C	C	T	T	C	T	0.476190476190476
-0.517249999999999	0.231400340065254	opal	SORD	ENST00000267814.14	HEK	T	G	T	T	A	A	C	C	C	T	A	A	0.428571428571429
-0.517249999999999	0.231400340065254	opal	SORD	ENST00000558789.5	HEK	T	C	G	A	G	C	C	C	C	G	C	G	0.666666666666667
-0.517249999999999	0.231400340065254	opal	SORD	ENST00000559230.5	HEK	T	C	G	T	G	T	G	G	A	C	C	T	0.571428571428571
-0.0851166666666661	0.913611701838555	opal	SORBS3	ENST00000240123.11	HEK	G	T	G	G	T	C	G	T	G	G	C	C	0.714285714285714
-0.0851166666666661	0.913611701838555	opal	SORBS3	ENST00000517500.5	HEK	T	G	G	A	G	G	C	G	G	T	A	A	0.476190476190476
-0.307758333333333	0.191236600371081	amber	SON	ENST00000300278.8	HEK	C	A	A	A	T	T	G	G	T	G	G	T	0.285714285714286
-0.307758333333333	0.191236600371081	amber	SON	ENST00000381679.8	HEK	A	A	G	C	C	A	T	T	T	G	A	G	0.380952380952381
-0.0277833333333355	0.953879993306751	amber	SOD2	ENST00000546260.5	HEK	C	A	T	T	T	T	A	C	T	A	A	C	0.285714285714286
-0.465008333333333	0.290240322703052	ocre	SOD1	ENST00000270142.10	HEK	A	C	A	T	T	C	A	A	C	C	C	G	0.476190476190476
-0.061141666666666	0.839803322288437	amber	SOAT1	ENST00000367619.8	HEK	A	A	G	C	T	T	T	T	T	G	T	G	0.380952380952381
0.274375000000001	0.734178366597176	amber	SNX9	ENST00000392185.8	HEK	G	A	C	A	G	A	G	T	A	G	T	G	0.523809523809524
0.0604999999999993	0.910671830512019	amber	SNX8	ENST00000222990.8	HEK	C	G	C	C	T	G	C	A	C	T	C	C	0.619047619047619
-0.290316666666665	0.68501638841593	amber	SNX7	ENST00000528824.1	HEK	G	A	T	G	C	C	T	A	T	A	G	A	0.428571428571429
-0.162683333333333	0.298986074898352	ocre	SNX6	ENST00000396526.7	HEK	G	C	C	A	C	A	A	C	A	C	A	G	0.571428571428571
-0.162683333333333	0.298986074898352	ocre	SNX6	ENST00000556162.6	HEK	C	A	T	T	T	C	T	G	G	A	C	G	0.428571428571429
-0.162683333333333	0.298986074898352	opal	SNX6	ENST00000555416.6	HEK	C	T	A	C	C	C	A	A	G	T	C	A	0.428571428571429
-0.162683333333333	0.298986074898352	opal	SNX6	ENST00000556712.6	HEK	A	T	A	T	T	T	G	T	C	G	T	T	0.428571428571429
0.388533333333331	0.473328240863608	opal	SNX5	ENST00000377759.8	HEK	T	A	T	G	C	C	C	A	A	T	A	A	0.333333333333333
0.388533333333331	0.473328240863608	opal	SNX5	ENST00000606557.1	HEK	C	C	A	G	T	A	G	G	T	G	C	T	0.571428571428571
0.388533333333331	0.473328240863608	opal	SNX5	ENST00000481323.1	HEK	C	G	G	G	C	G	G	A	G	T	G	C	0.761904761904762
-0.246941666666665	0.378654760976791	ocre	SNX4	ENST00000251775.9	HEK	T	C	C	T	G	T	G	T	A	G	A	A	0.428571428571429
-0.246941666666665	0.378654760976791	opal	SNX4	ENST00000471751.5	HEK	A	C	A	T	A	C	T	G	A	C	T	G	0.476190476190476
-0.246941666666665	0.378654760976791	opal	SNX4	ENST00000465505.2	HEK	C	C	T	T	A	A	C	A	T	T	T	A	0.380952380952381
-0.0942999999999998	0.910777917214431	ocre	SNX30	ENST00000374232.8	HEK	A	G	T	T	C	T	G	A	A	C	C	G	0.476190476190476
-0.0580333333333323	0.720670519621574	amber	SNX3	ENST00000368979.6	HEK	A	A	A	G	T	C	C	A	G	T	G	T	0.333333333333333
0.754000000000003	0.108863251045129	amber	SNX27	ENST00000458013.7	HEK	C	C	T	T	T	C	C	C	A	C	C	G	0.571428571428571
0.966624999999997	0.00261316489392828	amber	SNX2	ENST00000379516.7	HEK	C	A	A	T	A	A	C	C	G	T	T	A	0.428571428571429
0.328383333333332	0.208744462758111	amber	SNX18	ENST00000343017.11	HEK	A	G	T	T	T	G	T	T	T	A	C	T	0.238095238095238
0.160091666666667	0.619666168616432	amber	SNX17	ENST00000427123.5	HEK	A	C	T	G	G	A	A	T	C	T	T	G	0.476190476190476
0.128758333333332	0.767796732282751	amber	SNX12	ENST00000374274.8	HEK	G	A	G	C	C	C	G	A	C	C	G	C	0.714285714285714
-2.05854166666667	0.176385690849816	amber	SNX1	ENST00000560260.5	HEK	T	G	A	C	T	T	T	T	A	G	A	A	0.285714285714286
2.63960833333333	0.0689548056426612	amber	SNW1	ENST00000261531.11	HEK	G	C	A	C	A	G	A	A	G	G	A	A	0.523809523809524
2.63960833333333	0.0689548056426612	amber	SNW1	ENST00000556428.5	HEK	A	G	G	A	T	T	T	A	T	T	G	G	0.380952380952381
-0.216191666666666	0.580302905202355	ocre	SNUPN	ENST00000567134.5	HEK	A	G	A	G	A	G	T	A	A	G	A	G	0.380952380952381
0.106958333333334	0.634275983093579	amber	SNTB2	ENST00000467311.5	HEK	A	T	G	G	T	G	C	A	A	A	A	C	0.428571428571429
-0.0184250000000012	0.94954432978064	amber	SNRPF	ENST00000552085.1	HEK	A	T	A	T	G	T	T	A	C	C	A	T	0.19047619047619
-0.0184250000000012	0.94954432978064	amber	SNRPF	ENST00000266735.9	HEK	C	A	T	C	T	T	A	A	G	A	G	A	0.333333333333333
-0.357783333333334	0.0970968679700801	amber	SNRPE	ENST00000414487.7	HEK	A	A	A	T	G	A	C	A	A	C	C	T	0.380952380952381
-0.0688166666666646	0.893291649468985	amber	SNRPD3	ENST00000402849.5	HEK	G	T	C	C	C	A	C	G	T	A	T	A	0.476190476190476
0.150224999999998	0.656085028087089	amber	SNRPD2	ENST00000342669.7	HEK	G	G	G	C	C	G	G	A	A	C	G	G	0.761904761904762
-0.0259666666666643	0.909483850653866	ocre	SNRPD1	ENST00000300413.10	HEK	T	G	T	C	T	C	A	G	C	G	G	A	0.523809523809524
-0.0259666666666643	0.909483850653866	opal	SNRPD1	ENST00000579618.1	HEK	A	A	T	C	T	A	G	G	A	A	T	C	0.333333333333333
0.639499999999999	0.191773590733275	ocre	SNRPC	ENST00000244520.10	HEK	G	G	A	T	A	G	A	G	A	C	A	G	0.523809523809524
0.346324999999999	0.40406759282742	ocre	SNRPB2	ENST00000377943.9	HEK	C	A	T	T	T	G	A	A	A	G	A	A	0.428571428571429
0.00150000000000006	0.995740562776672	opal	SNRPA1	ENST00000254193.11	HEK	G	C	A	G	T	G	C	C	T	G	G	G	0.619047619047619
0.00150000000000006	0.995740562776672	ocre	SNRPA1	ENST00000559309.5	HEK	T	C	C	A	G	G	T	T	T	A	A	A	0.380952380952381
0.370191666666669	0.647734127560336	amber	SNRPA	ENST00000243563.8	HEK	C	A	C	C	T	T	G	A	A	G	A	A	0.476190476190476
0.331808333333333	0.0276170235558638	opal	SNRNP70	ENST00000601065.5	HEK	T	G	C	T	T	A	C	G	A	C	G	T	0.571428571428571
0.331808333333333	0.0276170235558638	opal	SNRNP70	ENST00000598441.6	HEK	A	G	A	G	G	T	G	A	G	G	C	C	0.666666666666667
-0.48475	0.500509247472382	opal	SNRNP40	ENST00000373720.3	HEK	A	G	A	T	A	T	G	A	C	T	T	A	0.380952380952381
-0.0439166666666679	0.924885412871937	opal	SNRNP27	ENST00000244227.8	HEK	G	A	A	T	T	G	A	C	G	T	T	A	0.333333333333333
-0.0439166666666679	0.924885412871937	ocre	SNRNP27	ENST00000409116.5	HEK	C	T	T	G	C	A	T	T	A	T	G	T	0.285714285714286
0.0372416666666631	0.710126425279175	opal	SNRNP200	ENST00000323853.10	HEK	G	T	C	C	T	G	T	A	G	A	C	T	0.476190476190476
0.955350000000001	0.426415781934721	amber	SNIP1	ENST00000296215.8	HEK	C	A	A	A	C	T	C	G	A	C	A	G	0.428571428571429
-0.341733333333333	0.72830632908281	amber	SNF8	ENST00000576353.5	HEK	G	T	G	T	C	C	C	A	A	G	C	A	0.380952380952381
-0.341733333333333	0.72830632908281	amber	SNF8	ENST00000514929.1	HEK	G	T	C	T	T	G	G	A	C	T	G	A	0.476190476190476
-0.149166666666665	0.223553729069697	ocre	SND1	ENST00000354725.8	HEK	G	G	A	G	G	G	C	G	C	C	G	A	0.619047619047619
-0.146858333333331	0.818775553930479	amber	SNCB	ENST00000310112.7	HEK	G	G	G	C	C	C	G	C	G	G	A	G	0.761904761904762
0.0366166666666676	0.908187596974609	opal	SNCA	ENST00000673902.1	HEK	C	A	G	C	C	C	C	G	A	C	C	T	0.619047619047619
0.0366166666666676	0.908187596974609	ocre	SNCA	ENST00000336904.7	HEK	G	A	A	A	T	A	C	C	G	A	A	G	0.428571428571429
0.0366166666666676	0.908187596974609	opal	SNCA	ENST00000502987.5	HEK	G	A	T	T	A	C	G	G	T	C	G	A	0.428571428571429
0.19885	0.690546947374363	amber	SNAP47	ENST00000366760.5	HEK	G	G	G	C	A	G	C	C	A	G	T	C	0.619047619047619
0.548008333333332	0.517263118520034	opal	SNAP29	ENST00000215730.12	HEK	A	G	A	C	A	G	C	T	C	A	A	C	0.523809523809524
0.559658333333333	0.413856496707918	amber	SNAP23	ENST00000563765.5	HEK	T	C	T	C	A	G	T	C	T	G	T	T	0.476190476190476
-0.680666666666666	0.535647547894708	amber	SMYD5	ENST00000258100.8	HEK	A	G	A	A	G	G	C	A	C	G	G	G	0.619047619047619
-1.11980833333333	0.0590448062712051	opal	SMYD2	ENST00000366957.10	HEK	A	A	C	T	A	T	C	A	C	C	G	A	0.428571428571429
-0.721299999999998	0.112675687580926	ocre	SMU1	ENST00000397149.4	HEK	T	T	C	A	A	C	A	C	C	A	A	A	0.333333333333333
-0.283075	0.160437065626829	opal	SMS	ENST00000404933.7	HEK	A	G	A	T	C	A	C	C	C	A	A	A	0.428571428571429
-0.0546166666666679	0.908584664428694	opal	SMPDL3B	ENST00000373894.8	HEK	C	C	T	G	C	C	G	T	C	G	T	G	0.666666666666667
-0.0546166666666679	0.908584664428694	opal	SMPDL3B	ENST00000548116.5	HEK	G	T	T	G	C	C	C	C	T	T	C	G	0.619047619047619
-0.0546166666666679	0.908584664428694	opal	SMPDL3B	ENST00000373888.8	HEK	G	C	T	C	C	T	T	G	G	A	A	G	0.571428571428571
-0.0346499999999986	0.95936723537603	amber	SMPD4	ENST00000433118.5	HEK	C	C	T	C	C	T	C	A	C	A	C	C	0.523809523809524
-0.579066666666668	0.684110791434872	ocre	SMNDC1	ENST00000369603.10	HEK	T	C	A	G	A	A	A	A	C	T	C	C	0.333333333333333
0.0808583333333337	0.785908063591563	opal	SMIM20	ENST00000506197.2	HEK	G	A	G	G	G	C	A	A	A	G	G	A	0.571428571428571
-0.553491666666667	0.433924800435275	opal	SMIM12	ENST00000426886.1	HEK	G	G	C	T	C	C	G	T	C	G	G	A	0.619047619047619
-0.553491666666667	0.433924800435275	ocre	SMIM12	ENST00000521580.3	HEK	T	G	G	A	G	G	T	A	A	G	A	A	0.428571428571429
-0.128666666666666	0.493813638903055	opal	SMG9	ENST00000270066.11	HEK	G	G	C	C	A	A	C	C	G	G	T	C	0.666666666666667
-0.128666666666666	0.493813638903055	ocre	SMG9	ENST00000601170.5	HEK	G	A	G	C	T	C	G	G	T	C	A	A	0.428571428571429
0.446966666666668	0.185616509708013	ocre	SMG8	ENST00000543872.6	HEK	G	T	G	T	T	T	A	A	C	A	C	A	0.380952380952381
0.446966666666668	0.185616509708013	ocre	SMG8	ENST00000578922.1	HEK	A	A	T	T	T	G	C	G	A	T	G	G	0.380952380952381
0.785566666666666	0.329762185869996	amber	SMG7	ENST00000444547.6	HEK	A	A	T	T	A	C	A	A	A	C	C	A	0.19047619047619
-0.298925000000001	0.479764834298737	opal	SMG5	ENST00000361813.5	HEK	T	A	C	T	G	A	T	G	G	T	T	A	0.428571428571429
-0.407341666666667	0.326719017710755	opal	SMG1	ENST00000446231.6	HEK	A	T	G	G	C	A	G	T	G	G	G	T	0.571428571428571
-0.407341666666667	0.326719017710755	ocre	SMG1	ENST00000565224.5	HEK	T	T	G	T	A	A	T	T	C	T	G	A	0.333333333333333
-0.407341666666667	0.326719017710755	opal	SMG1	ENST00000330588.4	HEK	G	G	A	A	A	C	C	T	A	G	G	A	0.476190476190476
1.15676666666667	0.388805545117304	opal	SMDT1	ENST00000422252.1	HEK	T	C	C	C	C	T	G	T	T	A	C	C	0.476190476190476
1.15676666666667	0.388805545117304	ocre	SMDT1	ENST00000331479.4	HEK	C	A	G	G	A	A	C	A	G	T	A	G	0.380952380952381
-0.0970083333333361	0.226097102037726	opal	SMCHD1	ENST00000320876.10	HEK	G	A	G	G	T	G	A	T	G	T	A	G	0.428571428571429
0.0911416666666677	0.901081289537879	opal	SMC6	ENST00000448223.7	HEK	T	T	T	G	T	A	G	G	A	A	A	C	0.380952380952381
-0.120400000000001	0.304416614734273	ocre	SMC5	ENST00000361138.7	HEK	T	A	A	A	A	G	T	C	T	T	C	C	0.285714285714286
0.0651666666666664	0.662603315558107	opal	SMC4	ENST00000357388.8	HEK	A	C	T	T	T	A	T	G	T	T	T	C	0.380952380952381
0.0651666666666664	0.662603315558107	opal	SMC4	ENST00000469858.5	HEK	A	G	T	T	G	A	G	G	A	A	C	G	0.428571428571429
-0.164616666666668	0.351626562657774	ocre	SMC3	ENST00000361804.4	HEK	T	T	G	G	A	A	T	G	G	T	A	C	0.333333333333333
0.0978499999999964	0.526529540345522	ocre	SMC2	ENST00000374793.8	HEK	A	C	T	A	C	A	T	T	G	A	A	G	0.380952380952381
0.0978499999999964	0.526529540345522	ocre	SMC2	ENST00000493955.1	HEK	A	G	G	A	A	G	T	G	G	A	C	A	0.428571428571429
-0.202516666666667	0.872565805343868	amber	SMC1B	ENST00000357450.9	HEK	G	G	G	C	A	G	C	G	C	C	C	T	0.714285714285714
0.124275000000001	0.0861701936204182	amber	SMC1A	ENST00000322213.9	HEK	C	A	G	T	A	T	G	A	C	G	A	G	0.333333333333333
-1.158975	0.27905181273805	amber	SMARCE1	ENST00000647294.1	HEK	G	A	C	C	T	T	C	C	T	T	T	A	0.476190476190476
-0.206466666666668	0.331337327758691	ocre	SMARCD2	ENST00000448276.7	HEK	C	T	G	C	T	C	C	C	A	G	T	C	0.666666666666667
-0.206466666666668	0.331337327758691	ocre	SMARCD2	ENST00000584400.5	HEK	G	G	T	T	C	T	A	G	A	C	G	G	0.523809523809524
0.678258333333334	0.0227615297422704	amber	SMARCD1	ENST00000394963.9	HEK	G	G	C	C	T	C	A	C	A	T	A	A	0.571428571428571
-0.916058333333334	0.112995446619826	opal	SMARCC2	ENST00000550519.5	HEK	A	T	C	C	A	T	A	G	G	G	A	C	0.523809523809524
-0.916058333333334	0.112995446619826	opal	SMARCC2	ENST00000267064.8	HEK	G	G	A	G	C	C	G	A	C	A	C	C	0.666666666666667
2.00510833333333	9.33223137857946e-05	amber	SMARCC1	ENST00000254480.10	HEK	C	C	T	G	G	A	T	C	C	T	C	G	0.571428571428571
-0.680633333333332	0.374128748741171	ocre	SMARCB1	ENST00000629690.2	HEK	C	C	A	G	C	C	G	G	T	C	C	G	0.714285714285714
-0.680633333333332	0.374128748741171	opal	SMARCB1	ENST00000647057.1	HEK	T	G	A	C	C	A	T	T	C	G	T	T	0.428571428571429
-0.680633333333332	0.374128748741171	opal	SMARCB1	ENST00000644619.1	HEK	T	G	G	T	G	C	C	T	G	A	C	C	0.571428571428571
-1.15866666666667	0.159097664040702	ocre	SMARCAL1	ENST00000357276.9	HEK	A	A	G	G	G	G	G	T	C	C	C	C	0.571428571428571
0.153399999999999	0.301662101847118	opal	SMARCAD1	ENST00000359052.8	HEK	A	A	T	A	A	G	G	T	C	C	G	G	0.428571428571429
0.153399999999999	0.301662101847118	opal	SMARCAD1	ENST00000510105.5	HEK	A	T	T	T	T	G	A	T	G	A	C	G	0.380952380952381
0.153399999999999	0.301662101847118	ocre	SMARCAD1	ENST00000394961.6	HEK	T	G	G	C	A	G	A	A	A	G	T	T	0.476190476190476
0.218566666666665	0.18010828988244	opal	SMARCA5	ENST00000283131.4	HEK	A	T	A	T	G	T	A	T	C	A	A	A	0.238095238095238
0.0456249999999996	0.8691548718906	opal	SMARCA4	ENST00000344626.9	HEK	G	C	C	C	C	G	C	A	G	A	A	G	0.571428571428571
-0.0517499999999978	0.571120509642028	ocre	SMARCA1	ENST00000371122.8	HEK	C	T	T	T	T	A	C	C	T	T	T	T	0.333333333333333
-0.0517499999999978	0.571120509642028	ocre	SMARCA1	ENST00000371123.5	HEK	A	G	C	C	T	A	C	C	T	A	A	A	0.428571428571429
-0.187216666666668	0.479130313709393	ocre	SMAP2	ENST00000372718.8	HEK	A	A	A	C	A	A	A	A	A	G	G	T	0.285714285714286
-0.779758333333332	0.295646342725679	amber	SMAP1	ENST00000370452.7	HEK	T	G	C	A	A	C	G	A	C	T	A	T	0.523809523809524
0.121116666666666	0.735668522426495	opal	SMAD4	ENST00000398417.6	HEK	G	G	T	C	T	T	C	A	G	A	T	T	0.380952380952381
0.121116666666666	0.735668522426495	opal	SMAD4	ENST00000592186.5	HEK	T	T	T	G	C	G	T	T	C	T	G	G	0.476190476190476
-0.166216666666667	0.706595704919706	amber	SMAD2	ENST00000591214.5	HEK	A	G	T	C	A	G	A	T	T	G	G	A	0.428571428571429
1.25601666666666	0.207370694730587	amber	SLU7	ENST00000297151.9	HEK	C	A	A	C	T	A	G	A	C	A	G	G	0.476190476190476
-0.138716666666665	0.86575687350288	opal	SLTM	ENST00000380516.7	HEK	A	A	A	T	G	A	C	T	T	A	G	C	0.428571428571429
-0.138716666666665	0.86575687350288	opal	SLTM	ENST00000492526.5	HEK	A	G	A	A	C	C	T	T	A	G	T	C	0.428571428571429
-0.138716666666665	0.86575687350288	opal	SLTM	ENST00000557924.5	HEK	G	T	G	G	A	G	T	G	A	G	T	A	0.476190476190476
-0.138716666666665	0.86575687350288	ocre	SLTM	ENST00000559261.1	HEK	A	T	G	T	C	C	T	A	C	A	A	A	0.380952380952381
0.398691666666665	0.150712955463736	amber	SLMAP	ENST00000671191.1	HEK	A	G	A	A	A	G	G	G	T	G	T	T	0.380952380952381
0.398691666666665	0.150712955463736	amber	SLMAP	ENST00000664084.1	HEK	T	T	T	T	A	T	A	G	A	G	G	G	0.380952380952381
0.398691666666665	0.150712955463736	amber	SLMAP	ENST00000657480.1	HEK	T	A	C	A	G	T	G	T	C	G	G	A	0.571428571428571
0.180174999999999	0.233243354203739	ocre	SLK	ENST00000369755.4	HEK	C	A	A	A	G	G	A	C	T	A	G	G	0.476190476190476
0.275933333333333	0.685479377992632	ocre	SLIT2	ENST00000503823.5	HEK	A	C	A	C	A	C	C	C	T	G	T	G	0.523809523809524
0.528658333333333	0.318826181713243	opal	SLIRP	ENST00000557342.6	HEK	G	A	C	T	G	C	T	T	T	T	A	G	0.380952380952381
0.528658333333333	0.318826181713243	ocre	SLIRP	ENST00000557623.5	HEK	A	A	T	C	A	G	T	G	A	A	G	A	0.285714285714286
0.528658333333333	0.318826181713243	ocre	SLIRP	ENST00000557431.5	HEK	G	C	C	A	C	T	A	A	A	C	C	C	0.619047619047619
0.528658333333333	0.318826181713243	ocre	SLIRP	ENST00000613856.4	HEK	G	G	T	C	C	A	T	T	T	T	T	T	0.333333333333333
-0.0322250000000004	0.968721832886681	opal	SLC9A3R2	ENST00000424542.7	HEK	G	C	C	C	C	T	C	T	T	C	A	A	0.571428571428571
0.710975	0.365848624884922	opal	SLC9A3R1	ENST00000262613.10	HEK	G	C	G	C	C	C	C	T	C	C	A	A	0.666666666666667
0.0901499999999995	0.926296461319281	amber	SLC7A5	ENST00000565644.5	HEK	C	C	A	G	G	A	A	C	A	G	A	G	0.619047619047619
-0.105108333333333	0.840442126240302	opal	SLC7A11	ENST00000280612.9	HEK	A	C	T	A	A	T	A	T	T	G	A	A	0.285714285714286
-1.4126	0.211423911884403	opal	SLC7A1	ENST00000380752.10	HEK	C	G	C	A	C	A	G	A	A	C	G	T	0.619047619047619
-0.625508333333333	0.264737061850229	amber	SLC6A15	ENST00000266682.10	HEK	C	T	G	G	G	G	G	T	T	T	A	G	0.476190476190476
-0.625508333333333	0.264737061850229	amber	SLC6A15	ENST00000450363.3	HEK	G	T	A	G	T	T	C	T	T	A	C	T	0.285714285714286
0.822399999999999	0.0716904353841328	opal	SLC5A6	ENST00000310574.8	HEK	T	G	T	T	G	A	G	T	C	C	C	T	0.523809523809524
0.822399999999999	0.0716904353841328	opal	SLC5A6	ENST00000445802.5	HEK	C	T	G	G	C	T	G	T	A	G	A	C	0.428571428571429
-0.177775000000001	0.774014764758328	amber	SLC4A7	ENST00000295736.9	HEK	A	A	T	T	G	A	A	T	T	A	C	T	0.285714285714286
-0.177775000000001	0.774014764758328	amber	SLC4A7	ENST00000457377.5	HEK	A	G	T	C	T	C	A	A	C	G	T	G	0.428571428571429
0.512166666666666	0.22798584961504	amber	SLC4A2	ENST00000485713.5	HEK	C	C	G	C	C	A	G	T	G	T	C	C	0.666666666666667
0.0733999999999995	0.573035272757886	opal	SLC4A1AP	ENST00000326019.10	HEK	T	T	G	C	T	T	T	A	T	C	G	G	0.380952380952381
-0.0124416666666673	0.979815506949462	ocre	SLC44A1	ENST00000374723.5	HEK	T	G	C	T	G	G	G	A	A	T	T	A	0.428571428571429
-0.0124416666666673	0.979815506949462	opal	SLC44A1	ENST00000470972.5	HEK	A	C	C	T	A	G	T	C	G	T	C	T	0.523809523809524
-0.0124416666666673	0.979815506949462	opal	SLC44A1	ENST00000374724.1	HEK	C	T	G	G	T	C	G	G	A	A	A	A	0.428571428571429
-0.562016666666667	0.329743317057114	opal	SLC3A2	ENST00000377890.6	HEK	C	T	T	C	A	G	C	C	G	G	C	G	0.619047619047619
-0.556266666666663	0.173320649737187	amber	SLC39A8	ENST00000424970.6	HEK	T	A	A	T	T	T	G	G	A	A	C	G	0.380952380952381
-0.282216666666669	0.601503542407114	opal	SLC39A7	ENST00000374675.7	HEK	G	G	G	G	T	G	G	A	G	T	T	C	0.571428571428571
-0.131025000000001	0.920326627986306	amber	SLC39A6	ENST00000269187.10	HEK	T	T	A	A	G	G	C	T	T	T	A	A	0.19047619047619
1.744275	0.169124657782687	amber	SLC39A14	ENST00000359741.9	HEK	G	G	C	T	C	T	G	G	G	T	T	A	0.619047619047619
-0.191491666666667	0.730802477691053	amber	SLC39A11	ENST00000255559.7	HEK	G	G	C	T	G	A	C	G	G	G	T	C	0.714285714285714
-0.191491666666667	0.730802477691053	amber	SLC39A11	ENST00000579732.5	HEK	T	G	C	T	G	A	A	C	C	C	T	C	0.523809523809524
0.139591666666667	0.105746413724877	opal	SLC39A10	ENST00000409086.7	HEK	C	C	T	T	T	C	T	T	T	G	A	C	0.428571428571429
0.139591666666667	0.105746413724877	ocre	SLC39A10	ENST00000444421.5	HEK	T	T	T	C	T	T	A	A	C	G	T	A	0.238095238095238
-0.175924999999999	0.463859579294226	ocre	SLC38A2	ENST00000256689.10	HEK	T	T	G	G	C	A	T	A	C	C	G	G	0.571428571428571
-0.175924999999999	0.463859579294226	opal	SLC38A2	ENST00000549258.5	HEK	A	G	G	A	G	G	A	A	C	C	G	T	0.571428571428571
-0.244108333333334	0.723225666582276	amber	SLC38A1	ENST00000552197.5	HEK	T	C	T	G	T	T	T	A	T	G	T	C	0.333333333333333
-0.0857333333333337	0.954246822678663	opal	SLC37A4	ENST00000545985.5	HEK	A	G	A	G	A	G	G	A	G	T	C	G	0.523809523809524
-0.435233333333333	0.556334446570031	amber	SLC35F6	ENST00000429494.5	HEK	A	C	C	C	C	C	G	C	G	A	C	C	0.666666666666667
0.242175	0.123098770718092	amber	SLC35E1	ENST00000595753.6	HEK	A	G	T	C	C	A	G	T	G	T	A	G	0.380952380952381
-0.722691666666669	0.541134352680526	opal	SLC35B2	ENST00000393810.5	HEK	G	C	G	C	T	T	G	G	G	C	C	A	0.571428571428571
-0.722691666666669	0.541134352680526	opal	SLC35B2	ENST00000393812.4	HEK	G	G	G	T	G	G	T	T	G	G	A	A	0.476190476190476
-0.245266666666668	0.75063712252161	amber	SLC35B1	ENST00000240333.12	HEK	G	A	A	G	A	G	C	A	C	C	C	T	0.476190476190476
-1.08751666666667	0.192799403047454	amber	SLC35A4	ENST00000323146.8	HEK	T	C	C	C	T	G	C	G	C	C	G	A	0.666666666666667
-1.08751666666667	0.192799403047454	amber	SLC35A4	ENST00000623481.2	HEK	C	T	C	T	A	G	C	A	G	C	C	C	0.666666666666667
0.2233	0.661549141678976	amber	SLC33A1	ENST00000644855.1	HEK	G	T	T	T	A	T	T	G	T	G	G	T	0.238095238095238
-0.901375000000002	0.390878157787974	opal	SLC31A1	ENST00000374212.5	HEK	C	A	T	C	A	A	T	A	C	C	G	T	0.380952380952381
-1.268	0.0759912821392897	opal	SLC30A9	ENST00000264451.12	HEK	G	T	T	T	G	A	G	T	C	A	T	A	0.428571428571429
-1.268	0.0759912821392897	ocre	SLC30A9	ENST00000513699.5	HEK	G	A	A	T	C	A	A	A	A	C	G	G	0.333333333333333
-0.356791666666667	0.427134297405795	amber	SLC30A7	ENST00000370112.8	HEK	T	G	A	A	T	G	G	T	A	C	C	G	0.476190476190476
-0.122400000000001	0.900502659481457	opal	SLC30A1	ENST00000367001.5	HEK	G	T	C	T	T	G	G	T	T	T	C	T	0.333333333333333
-0.0708333333333324	0.845251963399514	opal	SLC2A1	ENST00000426263.9	HEK	G	T	C	G	C	C	G	T	G	A	A	C	0.619047619047619
-0.0708333333333324	0.845251963399514	ocre	SLC2A1	ENST00000630287.2	HEK	A	G	A	A	G	C	C	G	T	G	A	C	0.619047619047619
-0.0708333333333324	0.845251963399514	opal	SLC2A1	ENST00000460369.3	HEK	C	A	C	T	T	C	C	T	G	G	T	G	0.476190476190476
-0.128908333333334	0.647341721229689	opal	SLC29A1	ENST00000651428.1	HEK	C	A	A	A	G	G	G	T	G	T	T	A	0.428571428571429
-0.035008333333334	0.865530613768525	opal	SLC27A4	ENST00000372870.5	HEK	T	T	C	C	C	C	G	T	C	G	A	A	0.571428571428571
-0.356074999999998	0.5304502494076	opal	SLC27A3	ENST00000575439.5	HEK	G	A	A	C	T	T	C	T	A	A	G	C	0.428571428571429
0.264758333333333	0.583950703259983	opal	SLC27A2	ENST00000267842.10	HEK	A	T	A	T	T	C	C	T	C	A	A	A	0.380952380952381
-0.0558416666666695	0.74492093996227	ocre	SLC25A6	ENST00000381401.11	HEK	G	G	G	C	C	G	C	T	A	G	T	G	0.666666666666667
-0.0335833333333332	0.781440493119187	ocre	SLC25A5	ENST00000317881.9	HEK	G	T	T	A	T	T	A	C	A	C	A	T	0.333333333333333
-0.395008333333333	0.148796024967231	ocre	SLC25A4	ENST00000281456.11	HEK	T	G	T	A	A	T	C	T	G	T	A	T	0.19047619047619
-0.395008333333333	0.148796024967231	opal	SLC25A4	ENST00000491736.1	HEK	G	G	A	G	G	T	A	A	G	T	C	T	0.476190476190476
-0.398200000000001	0.418146980400546	amber	SLC25A30	ENST00000310862.11	HEK	G	C	A	C	T	T	A	G	A	A	C	T	0.476190476190476
-0.199525	0.236786217828216	amber	SLC25A3	ENST00000401722.7	HEK	T	T	A	G	A	T	G	A	C	T	C	A	0.285714285714286
-0.314058333333332	0.182393911734079	opal	SLC25A24	ENST00000565488.6	HEK	T	G	T	T	G	C	A	A	A	G	A	C	0.380952380952381
-0.314058333333332	0.182393911734079	opal	SLC25A24	ENST00000264128.13	HEK	C	A	G	T	G	G	A	A	C	A	G	G	0.476190476190476
-0.314058333333332	0.182393911734079	ocre	SLC25A24	ENST00000648874.1	HEK	G	A	A	T	A	T	A	G	G	G	G	T	0.428571428571429
-0.314058333333332	0.182393911734079	opal	SLC25A24	ENST00000569674.1	HEK	G	C	G	T	A	G	C	C	G	C	C	G	0.761904761904762
0.377258333333335	0.104506226052645	opal	SLC25A22	ENST00000320230.9	HEK	G	C	C	C	A	G	C	C	G	G	A	C	0.761904761904762
0.377258333333335	0.104506226052645	opal	SLC25A22	ENST00000529351.5	HEK	A	C	T	T	G	A	G	T	C	G	T	C	0.571428571428571
0.61245	0.224441067872198	opal	SLC25A21	ENST00000555449.5	HEK	C	T	G	G	G	A	C	A	A	G	A	G	0.476190476190476
0.61245	0.224441067872198	opal	SLC25A21	ENST00000331299.6	HEK	T	T	G	C	C	T	G	G	T	C	A	A	0.476190476190476
0.87195	0.306240333225815	opal	SLC25A20	ENST00000430379.5	HEK	G	G	C	T	G	A	G	T	T	C	A	A	0.571428571428571
0.87195	0.306240333225815	opal	SLC25A20	ENST00000440964.1	HEK	C	T	G	T	T	T	T	T	C	C	A	G	0.523809523809524
-0.61585	0.448488212935596	opal	SLC25A19	ENST00000416858.7	HEK	G	T	G	C	A	G	C	G	C	G	A	C	0.619047619047619
0.952525	0.0680945479583834	ocre	SLC25A17	ENST00000263255.10	HEK	T	G	T	G	T	T	T	G	G	T	G	A	0.476190476190476
0.952525	0.0680945479583834	opal	SLC25A17	ENST00000435456.7	HEK	G	A	C	G	C	C	C	A	C	A	A	C	0.571428571428571
0.952525	0.0680945479583834	ocre	SLC25A17	ENST00000447566.5	HEK	T	A	G	C	C	T	T	T	T	C	A	C	0.380952380952381
0.952525	0.0680945479583834	ocre	SLC25A17	ENST00000420970.5	HEK	G	C	A	T	C	C	C	A	T	T	T	A	0.333333333333333
0.952525	0.0680945479583834	opal	SLC25A17	ENST00000427084.5	HEK	T	T	T	C	C	A	G	A	C	C	T	T	0.476190476190476
0.952525	0.0680945479583834	ocre	SLC25A17	ENST00000458600.5	HEK	A	C	C	T	A	T	G	T	T	A	A	A	0.380952380952381
0.952525	0.0680945479583834	ocre	SLC25A17	ENST00000426396.5	HEK	C	A	A	C	T	C	C	G	T	T	G	T	0.476190476190476
-0.0855000000000012	0.902630115882819	opal	SLC25A15	ENST00000338625.9	HEK	A	G	T	G	T	C	C	A	T	A	C	G	0.428571428571429
-0.0855000000000012	0.902630115882819	opal	SLC25A15	ENST00000470509.1	HEK	T	C	T	G	C	A	G	A	C	C	C	T	0.476190476190476
0.0623083333333332	0.254954144829195	amber	SLC25A13	ENST00000265631.9	HEK	G	A	A	G	A	T	A	C	C	C	G	G	0.571428571428571
0.409658333333336	0.00352299705136377	opal	SLC25A12	ENST00000422440.7	HEK	T	G	A	G	A	C	G	A	C	T	C	A	0.523809523809524
0.409658333333336	0.00352299705136377	ocre	SLC25A12	ENST00000263812.8	HEK	C	T	G	G	G	A	T	T	T	C	C	C	0.428571428571429
0.409658333333336	0.00352299705136377	opal	SLC25A12	ENST00000426896.5	HEK	T	T	T	C	T	G	A	C	G	G	T	G	0.428571428571429
0.0191333333333343	0.82430259478989	opal	SLC25A11	ENST00000225665.12	HEK	A	G	C	G	G	C	C	G	G	T	G	A	0.714285714285714
0.521174999999999	0.181905328518528	amber	SLC25A10	ENST00000545862.5	HEK	C	T	C	T	G	C	C	G	T	G	A	A	0.571428571428571
-0.3764	0.103883385313212	ocre	SLC25A1	ENST00000215882.10	HEK	G	C	C	T	A	G	C	A	G	G	C	A	0.523809523809524
-0.268991666666667	0.619177331809454	opal	SLC20A1	ENST00000272542.8	HEK	A	G	C	T	G	T	G	T	A	A	G	A	0.428571428571429
0.0207583333333335	0.946902558486443	ocre	SLC1A5	ENST00000542575.6	HEK	A	C	C	C	C	G	G	T	A	C	T	G	0.571428571428571
-0.508266666666667	0.117522959569521	opal	SLC1A4	ENST00000531327.5	HEK	T	G	G	G	G	C	G	T	C	T	T	G	0.619047619047619
-0.296783333333334	0.597480132549254	amber	SLC1A3	ENST00000265113.9	HEK	A	C	T	A	A	C	G	T	A	G	A	A	0.333333333333333
-0.459633333333334	0.533452461216645	amber	SLC19A1	ENST00000567670.5	HEK	C	C	T	G	G	C	C	G	G	A	G	C	0.714285714285714
-0.113391666666666	0.569882511160205	opal	SLC16A1	ENST00000369626.7	HEK	A	T	C	C	A	T	C	T	G	A	C	C	0.523809523809524
0.57735	0.559263148451979	opal	SLC12A9	ENST00000448342.5	HEK	T	C	G	G	A	A	T	G	T	G	G	T	0.476190476190476
0.57735	0.559263148451979	opal	SLC12A9	ENST00000415287.5	HEK	A	A	C	A	G	A	G	C	C	G	T	C	0.619047619047619
0.57735	0.559263148451979	opal	SLC12A9	ENST00000354161.8	HEK	T	G	C	C	C	C	G	T	C	T	A	G	0.571428571428571
0.57735	0.559263148451979	opal	SLC12A9	ENST00000540482.5	HEK	G	C	T	T	G	G	A	C	T	G	G	A	0.523809523809524
0.261125000000001	0.686502760204889	ocre	SLC12A7	ENST00000611005.3	HEK	T	G	C	C	C	A	C	C	T	C	A	T	0.476190476190476
-0.225783333333335	0.611599986537085	ocre	SLC12A2	ENST00000262461.7	HEK	A	T	G	T	T	C	A	C	T	T	A	T	0.238095238095238
-0.225783333333335	0.611599986537085	ocre	SLC12A2	ENST00000509205.5	HEK	A	T	T	C	T	T	C	G	T	A	C	C	0.333333333333333
0.234716666666666	0.645402278063177	ocre	SLBP	ENST00000429429.6	HEK	C	T	G	C	C	C	C	G	A	G	T	A	0.666666666666667
0.706999999999998	0.294492344735037	amber	SLAIN2	ENST00000505131.1	HEK	A	A	T	A	T	A	A	A	G	G	G	G	0.380952380952381
0.532016666666666	0.568012371150066	ocre	SLAIN1	ENST00000466548.5	HEK	T	G	C	A	G	T	C	A	T	C	G	T	0.428571428571429
0.32725	0.68309774272864	amber	SKP2	ENST00000509692.5	HEK	A	C	C	T	C	A	T	C	C	A	G	A	0.571428571428571
0.685741666666664	0.506041550614689	opal	SKP1	ENST00000353411.10	HEK	A	A	T	G	T	T	G	A	A	G	A	G	0.380952380952381
0.685741666666664	0.506041550614689	opal	SKP1	ENST00000522552.5	HEK	T	C	A	C	A	T	T	T	C	T	G	T	0.333333333333333
0.685741666666664	0.506041550614689	opal	SKP1	ENST00000523966.5	HEK	A	G	A	G	T	A	A	A	G	T	T	A	0.333333333333333
0.685741666666664	0.506041550614689	opal	SKP1	ENST00000519054.5	HEK	A	T	T	A	G	T	C	T	G	T	T	A	0.380952380952381
0.0563500000000005	0.749278419176702	opal	SKIV2L	ENST00000412823.4	HEK	A	T	G	C	C	C	G	A	C	C	C	A	0.523809523809524
0.0563500000000005	0.749278419176702	opal	SKIV2L	ENST00000461073.5	HEK	T	T	T	C	T	A	G	G	T	T	G	T	0.476190476190476
0.0563500000000005	0.749278419176702	ocre	SKIV2L	ENST00000474839.5	HEK	G	C	C	T	T	A	C	A	T	C	A	G	0.523809523809524
0.0636916666666654	0.918799127871525	opal	SKA3	ENST00000400018.7	HEK	A	A	G	C	C	G	A	G	A	G	T	A	0.428571428571429
0.0636916666666654	0.918799127871525	opal	SKA3	ENST00000298260.8	HEK	T	G	T	T	A	A	A	G	G	C	G	A	0.333333333333333
0.0636916666666654	0.918799127871525	opal	SKA3	ENST00000314759.6	HEK	A	A	T	T	C	C	C	A	A	A	A	G	0.285714285714286
0.0636916666666654	0.918799127871525	ocre	SKA3	ENST00000462482.1	HEK	A	G	C	A	G	T	T	A	A	C	G	A	0.428571428571429
0.0636916666666654	0.918799127871525	opal	SKA3	ENST00000465471.5	HEK	G	G	C	G	G	G	G	C	G	T	G	G	0.80952380952381
-0.326083333333332	0.499311722567959	amber	SIX2	ENST00000303077.7	HEK	A	A	C	C	C	A	C	C	T	C	G	G	0.523809523809524
-0.462558333333332	0.269331975739408	ocre	SIX1	ENST00000645694.3	HEK	G	T	G	G	G	G	C	C	T	G	G	G	0.666666666666667
-0.111075000000001	0.821199531910198	amber	SIRT3	ENST00000382743.9	HEK	G	A	T	G	A	T	A	A	A	C	A	G	0.476190476190476
-0.111075000000001	0.821199531910198	amber	SIRT3	ENST00000526854.5	HEK	C	T	G	A	G	C	G	T	A	G	G	A	0.523809523809524
-0.0271833333333321	0.971838189690548	amber	SIRT2	ENST00000451193.5	HEK	A	G	T	G	C	A	C	G	T	C	G	C	0.523809523809524
0.0202833333333349	0.977564959455642	amber	SIRT1	ENST00000212015.11	HEK	T	G	T	A	A	T	A	C	T	A	A	A	0.19047619047619
-1.14116666666667	0.297369944338586	opal	SIN3B	ENST00000248054.9	HEK	C	C	C	G	C	C	C	C	C	G	C	T	0.80952380952381
-1.14116666666667	0.297369944338586	opal	SIN3B	ENST00000596802.5	HEK	G	C	A	G	C	T	G	G	G	G	T	C	0.571428571428571
-0.239058333333334	0.27644336414144	amber	SIN3A	ENST00000567289.5	HEK	C	T	G	T	C	G	C	A	T	A	G	A	0.428571428571429
-0.064066666666666	0.786288296330817	opal	SIL1	ENST00000394817.7	HEK	G	G	C	C	C	C	A	G	A	G	T	C	0.619047619047619
-0.0868916666666673	0.695296510299021	opal	SHOC2	ENST00000369452.8	HEK	T	A	T	A	A	A	C	T	G	G	T	A	0.380952380952381
-0.246333333333331	0.14444254924235	opal	SHMT2	ENST00000328923.8	HEK	A	G	G	C	A	C	T	A	C	G	A	G	0.523809523809524
-0.246333333333331	0.14444254924235	opal	SHMT2	ENST00000556825.5	HEK	A	A	T	T	G	A	A	G	G	T	G	G	0.476190476190476
-0.246333333333331	0.14444254924235	opal	SHMT2	ENST00000557269.5	HEK	C	T	A	C	A	A	T	A	C	T	C	C	0.476190476190476
-0.246333333333331	0.14444254924235	opal	SHMT2	ENST00000557433.5	HEK	T	C	T	C	A	C	G	A	C	C	G	G	0.666666666666667
-0.0565749999999999	0.841566687679074	ocre	SHMT1	ENST00000352886.10	HEK	A	G	G	A	G	C	C	T	T	C	A	G	0.619047619047619
-0.0565749999999999	0.841566687679074	opal	SHMT1	ENST00000580002.5	HEK	A	T	C	T	A	T	T	T	C	T	T	C	0.380952380952381
-0.0740000000000004	0.883728831385334	opal	SHB	ENST00000377707.4	HEK	G	C	G	G	A	C	G	T	C	C	C	A	0.666666666666667
0.362941666666666	0.169787713257871	amber	SH3PXD2B	ENST00000311601.6	HEK	C	C	G	A	C	T	G	C	C	G	A	A	0.619047619047619
0.460291666666666	0.547390707324307	amber	SH3PXD2A	ENST00000369774.8	HEK	C	A	G	A	G	G	C	A	A	G	A	A	0.476190476190476
0.981608333333334	0.0841042911098022	opal	SH3KBP1	ENST00000397821.8	HEK	A	T	A	C	T	T	A	A	A	A	C	T	0.238095238095238
0.981608333333334	0.0841042911098022	opal	SH3KBP1	ENST00000379697.7	HEK	G	G	A	C	T	G	A	C	T	T	T	G	0.523809523809524
-0.605541666666667	0.199132532728834	amber	SH3GLB2	ENST00000372564.7	HEK	G	C	A	G	G	T	C	G	A	C	T	C	0.666666666666667
-0.605541666666667	0.199132532728834	amber	SH3GLB2	ENST00000416230.1	HEK	C	T	T	A	C	T	A	C	T	A	A	C	0.380952380952381
0.220208333333335	0.822287558380646	ocre	SH3GLB1	ENST00000370558.8	HEK	G	T	A	G	G	T	T	A	A	C	T	C	0.476190476190476
-0.921066666666669	0.357815678299256	opal	SH3GL1	ENST00000269886.7	HEK	C	T	C	A	C	C	G	A	C	G	C	C	0.666666666666667
-0.201016666666666	0.636488724228239	opal	SH3BP1	ENST00000417536.5	HEK	G	C	A	G	A	T	C	G	T	T	T	C	0.523809523809524
-0.201016666666666	0.636488724228239	opal	SH3BP1	ENST00000649765.1	HEK	G	T	G	G	C	T	C	A	A	C	C	A	0.571428571428571
-0.248075	0.399411007797825	amber	SH3BGRL3	ENST00000319041.6	HEK	C	C	A	G	G	G	C	T	C	A	G	G	0.571428571428571
-0.423475000000001	0.478457811550159	amber	SH3BGRL2	ENST00000369838.6	HEK	A	G	A	A	G	A	T	C	C	A	A	G	0.428571428571429
0.350125000000002	0.35652339455485	opal	SH3BGRL	ENST00000373212.6	HEK	A	C	C	T	T	A	A	C	G	A	A	C	0.476190476190476
0.272233333333335	0.666426097462471	opal	SGTB	ENST00000381007.9	HEK	T	T	T	A	A	C	C	C	T	T	A	C	0.428571428571429
-1.40260833333333	0.398816091657032	opal	SGTA	ENST00000221566.7	HEK	C	G	C	T	G	C	G	A	G	G	A	C	0.666666666666667
-0.0029249999999994	0.982242417433043	opal	SGPL1	ENST00000373202.8	HEK	A	C	T	T	G	G	C	A	C	C	C	C	0.523809523809524
-0.282024999999998	0.0347568343820863	amber	SFXN4	ENST00000355697.7	HEK	G	C	G	T	G	A	G	T	G	G	G	G	0.571428571428571
1.09718333333333	0.282908389372503	ocre	SFXN2	ENST00000369893.10	HEK	A	T	G	C	C	C	C	T	C	T	G	G	0.571428571428571
1.09718333333333	0.282908389372503	opal	SFXN2	ENST00000480358.6	HEK	G	A	A	A	T	T	T	C	G	G	A	A	0.428571428571429
1.09718333333333	0.282908389372503	opal	SFXN2	ENST00000602544.5	HEK	G	C	T	G	G	G	T	A	T	C	G	A	0.476190476190476
1.09718333333333	0.282908389372503	opal	SFXN2	ENST00000459894.6	HEK	T	G	C	G	A	C	A	C	C	C	C	T	0.523809523809524
1.09718333333333	0.282908389372503	opal	SFXN2	ENST00000602670.1	HEK	C	T	C	G	G	C	A	T	G	T	C	G	0.523809523809524
-0.112066666666669	0.557379926635541	ocre	SFXN1	ENST00000321442.10	HEK	A	G	C	A	G	G	G	T	T	A	G	G	0.523809523809524
-0.112066666666669	0.557379926635541	opal	SFXN1	ENST00000507823.5	HEK	A	T	T	G	T	G	A	A	A	A	G	A	0.333333333333333
-0.614016666666665	0.583514912138228	opal	SFT2D3	ENST00000310981.6	HEK	G	G	A	C	C	T	G	T	G	C	C	C	0.714285714285714
0.70725	0.159211089619835	opal	SFSWAP	ENST00000261674.8	HEK	G	A	C	G	G	G	C	C	T	T	C	G	0.714285714285714
0.70725	0.159211089619835	opal	SFSWAP	ENST00000538548.5	HEK	A	G	C	A	C	T	G	A	G	T	T	A	0.523809523809524
0.295249999999998	0.0211435937152434	amber	SFPQ	ENST00000357214.6	HEK	A	T	G	T	G	A	T	T	T	A	G	C	0.380952380952381
1.98415833333333	0.27699261997665	opal	SFN	ENST00000339276.6	HEK	G	T	G	T	T	G	C	G	A	G	A	C	0.666666666666667
0.0918333333333354	0.636360904759513	ocre	SF3B6	ENST00000233468.5	HEK	A	T	G	T	T	T	A	A	A	A	C	C	0.333333333333333
0.184899999999999	0.78728521905263	opal	SF3B5	ENST00000367569.4	HEK	G	A	C	T	C	T	C	A	A	G	A	G	0.571428571428571
-0.73405	0.524424737999078	ocre	SF3B4	ENST00000271628.9	HEK	A	T	T	C	A	C	G	A	C	T	C	C	0.428571428571429
-0.0620916666666664	0.857858776452811	opal	SF3B3	ENST00000302516.10	HEK	G	C	C	C	T	C	C	T	T	C	C	G	0.571428571428571
-0.139916666666665	0.275648385727934	amber	SF3B2	ENST00000528302.5	HEK	G	T	C	C	C	C	T	T	T	G	A	A	0.428571428571429
-0.166316666666665	0.328098426981841	opal	SF3B1	ENST00000652738.1	HEK	A	A	A	A	G	T	G	G	T	A	T	T	0.238095238095238
-0.166316666666665	0.328098426981841	ocre	SF3B1	ENST00000652026.1	HEK	G	T	T	G	T	C	T	A	T	G	T	T	0.238095238095238
-0.166316666666665	0.328098426981841	ocre	SF3B1	ENST00000335508.10	HEK	T	T	T	T	A	T	A	T	T	C	T	A	0.142857142857143
-0.166316666666665	0.328098426981841	opal	SF3B1	ENST00000409915.8	HEK	A	G	T	C	A	G	T	C	G	T	C	G	0.476190476190476
-0.166316666666665	0.328098426981841	opal	SF3B1	ENST00000414174.1	HEK	C	G	A	T	G	A	A	G	G	A	C	A	0.428571428571429
2.175725	0.104318654976335	amber	SF3A3	ENST00000373019.5	HEK	T	G	T	T	C	A	C	T	C	G	T	C	0.571428571428571
-0.0522666666666662	0.974979975731758	opal	SF3A2	ENST00000221494.10	HEK	G	A	A	G	C	T	C	A	A	C	C	A	0.523809523809524
-0.512074999999999	0.613856654124847	amber	SF3A1	ENST00000215793.13	HEK	A	C	A	A	G	A	G	A	A	G	A	A	0.428571428571429
0.238233333333334	0.591263351425769	amber	SF1	ENST00000377390.7	HEK	A	C	T	T	G	T	C	A	A	G	A	C	0.380952380952381
-0.212083333333332	0.39248085249678	amber	SETDB1	ENST00000271640.9	HEK	A	G	G	A	C	A	T	T	C	T	T	C	0.523809523809524
0.310224999999999	0.473915144303196	amber	SETD7	ENST00000406354.1	HEK	A	C	G	G	A	G	G	T	A	T	G	C	0.571428571428571
0.173458333333333	0.713065944824274	amber	SETD3	ENST00000331768.10	HEK	C	T	C	G	A	G	G	A	G	G	A	A	0.523809523809524
-0.791175	0.396533059358713	opal	SETD2	ENST00000409792.3	HEK	C	T	G	T	T	G	G	A	G	A	T	T	0.476190476190476
0.425358333333334	0.00555940657830963	opal	SETD1A	ENST00000262519.14	HEK	G	G	T	G	G	G	C	A	A	A	T	C	0.571428571428571
-0.998166666666668	0.390267201281612	ocre	SET	ENST00000372692.8	HEK	A	T	A	G	A	A	C	A	G	T	A	G	0.380952380952381
0.107616666666666	0.617772923559266	opal	SESN2	ENST00000253063.4	HEK	C	T	C	C	T	G	C	C	A	G	T	A	0.523809523809524
0.0526749999999992	0.47985485140053	amber	SERPINH1	ENST00000533603.5	HEK	G	G	C	C	T	C	A	T	T	G	A	G	0.571428571428571
0.0526749999999992	0.47985485140053	amber	SERPINH1	ENST00000649490.1	HEK	G	G	G	C	C	T	C	C	G	A	C	C	0.761904761904762
0.256600000000001	0.478649959566706	opal	SERPINE2	ENST00000409304.5	HEK	A	G	A	G	T	A	C	C	C	A	A	A	0.380952380952381
-0.822366666666667	0.166112107313609	ocre	SERPINB8	ENST00000397985.7	HEK	A	G	A	G	G	A	G	C	C	T	C	T	0.523809523809524
-0.822366666666667	0.166112107313609	opal	SERPINB8	ENST00000636430.1	HEK	G	T	T	T	C	T	C	C	A	C	G	A	0.428571428571429
-0.822366666666667	0.166112107313609	opal	SERPINB8	ENST00000397988.7	HEK	T	G	G	A	T	C	G	A	G	A	A	A	0.428571428571429
-0.0310916666666667	0.751991061023364	opal	SERPINB6	ENST00000380524.5	HEK	G	G	A	C	A	G	G	C	C	T	C	T	0.666666666666667
-0.0310916666666667	0.751991061023364	opal	SERPINB6	ENST00000649845.1	HEK	G	C	A	G	C	A	T	C	T	T	C	T	0.476190476190476
-0.0310916666666667	0.751991061023364	opal	SERPINB6	ENST00000644693.1	HEK	T	T	C	T	C	C	G	A	A	C	T	T	0.523809523809524
-0.138183333333334	0.901158712241837	amber	SERPINB3	ENST00000283752.10	HEK	A	T	G	C	A	A	G	C	C	C	C	T	0.428571428571429
-0.135191666666665	0.189141313296339	amber	SERPINB1	ENST00000380739.6	HEK	A	A	G	A	A	A	T	C	C	C	C	T	0.428571428571429
-0.227516666666666	0.305427844239711	amber	SERF2	ENST00000381359.5	HEK	C	T	T	T	G	T	G	A	A	C	C	C	0.523809523809524
-0.227516666666666	0.305427844239711	amber	SERF2	ENST00000409291.5	HEK	T	A	G	G	G	C	T	C	A	A	C	A	0.428571428571429
-0.227516666666666	0.305427844239711	amber	SERF2	ENST00000409617.5	HEK	A	A	C	T	G	G	C	T	T	C	G	A	0.523809523809524
-0.649708333333334	0.171787209584094	ocre	SERBP1	ENST00000370994.8	HEK	C	T	G	G	A	T	T	C	G	G	T	C	0.619047619047619
0.319083333333335	0.515816770434137	opal	SEPHS2	ENST00000478753.5	HEK	G	A	T	G	A	A	G	C	T	C	G	A	0.476190476190476
-0.672608333333333	0.361013627184581	ocre	SEPHS1	ENST00000327347.10	HEK	T	C	T	A	G	A	T	C	T	C	C	A	0.523809523809524
0.596000000000002	0.173407804085511	opal	SENP2	ENST00000296257.10	HEK	G	A	A	A	A	C	G	T	C	G	T	T	0.380952380952381
0.596000000000002	0.173407804085511	opal	SENP2	ENST00000453532.5	HEK	A	A	C	T	G	G	C	G	T	A	C	A	0.428571428571429
0.596000000000002	0.173407804085511	opal	SENP2	ENST00000439684.5	HEK	A	C	T	G	A	C	G	T	T	C	T	A	0.428571428571429
0.596000000000002	0.173407804085511	ocre	SENP2	ENST00000413407.5	HEK	G	T	G	A	C	T	A	A	G	G	T	A	0.380952380952381
0.596000000000002	0.173407804085511	opal	SENP2	ENST00000458551.1	HEK	C	A	C	T	T	T	T	G	T	T	T	G	0.285714285714286
0.0714333333333326	0.813664105187714	opal	SENP1	ENST00000549518.6	HEK	A	G	A	C	T	G	G	T	T	C	T	C	0.380952380952381
0.0714333333333326	0.813664105187714	ocre	SENP1	ENST00000552189.5	HEK	G	A	A	C	C	T	T	T	A	G	C	G	0.476190476190476
-0.161875000000001	0.778241470213049	opal	SELENBP1	ENST00000368868.10	HEK	A	C	T	C	C	A	T	T	A	G	G	T	0.476190476190476
-0.161875000000001	0.778241470213049	opal	SELENBP1	ENST00000443708.5	HEK	G	C	C	C	A	A	T	A	C	T	G	T	0.523809523809524
-0.161875000000001	0.778241470213049	opal	SELENBP1	ENST00000455839.5	HEK	T	A	G	C	A	C	G	G	C	T	T	C	0.523809523809524
0.135999999999999	0.698055955108907	amber	SEL1L	ENST00000555824.5	HEK	T	G	G	A	A	G	T	T	C	A	G	A	0.428571428571429
-0.269900000000001	0.454927904676251	opal	SEH1L	ENST00000262124.15	HEK	G	T	A	C	A	A	C	G	A	C	A	C	0.476190476190476
-0.269900000000001	0.454927904676251	ocre	SEH1L	ENST00000399892.7	HEK	A	A	C	A	C	T	T	T	A	G	G	G	0.380952380952381
0.362816666666667	0.43214833568197	opal	SECISBP2	ENST00000375807.8	HEK	G	A	G	T	T	C	A	T	T	T	A	A	0.285714285714286
0.0158666666666661	0.912380570629231	ocre	SEC63	ENST00000369002.9	HEK	G	C	A	G	T	A	C	A	G	T	A	G	0.476190476190476
0.0158666666666661	0.912380570629231	opal	SEC63	ENST00000446496.1	HEK	A	A	T	T	T	G	T	T	T	T	A	G	0.19047619047619
-0.311675000000001	0.386914966487413	ocre	SEC62	ENST00000337002.9	HEK	T	C	T	G	A	C	A	C	T	A	A	A	0.285714285714286
-0.311675000000001	0.386914966487413	opal	SEC62	ENST00000460513.5	HEK	T	A	T	T	T	T	T	C	T	G	G	A	0.333333333333333
-0.311675000000001	0.386914966487413	opal	SEC62	ENST00000487736.5	HEK	A	C	C	A	T	C	G	G	T	T	G	A	0.380952380952381
-0.311675000000001	0.386914966487413	ocre	SEC62	ENST00000469515.6	HEK	A	G	A	A	G	C	T	T	T	C	G	G	0.380952380952381
-0.822516666666667	0.435563255418955	opal	SEC61G	ENST00000395535.7	HEK	A	T	A	C	A	T	C	G	G	T	G	G	0.380952380952381
0.347949999999998	0.722961719486461	amber	SEC61B	ENST00000498603.5	HEK	A	T	T	C	A	G	G	C	T	T	G	C	0.380952380952381
-0.218525000000001	0.659198062249352	opal	SEC61A1	ENST00000464451.5	HEK	G	C	C	C	G	T	C	T	T	C	T	C	0.619047619047619
0.171308333333335	0.490033349321029	amber	SEC31A	ENST00000508479.5	HEK	T	G	T	G	A	C	G	A	A	T	G	C	0.571428571428571
-0.298575000000001	0.490655847890021	ocre	SEC24D	ENST00000280551.11	HEK	T	T	G	A	A	A	T	A	A	T	T	C	0.285714285714286
-0.298575000000001	0.490655847890021	ocre	SEC24D	ENST00000514561.5	HEK	C	C	C	A	A	G	C	T	C	A	T	C	0.571428571428571
-0.298575000000001	0.490655847890021	opal	SEC24D	ENST00000509818.5	HEK	C	T	C	T	A	T	C	C	T	A	G	G	0.571428571428571
-0.298575000000001	0.490655847890021	opal	SEC24D	ENST00000506622.5	HEK	T	T	G	A	G	A	G	G	A	C	C	T	0.428571428571429
0.046600000000001	0.773945757739902	amber	SEC24C	ENST00000465076.5	HEK	T	G	T	G	C	T	T	G	A	T	A	T	0.333333333333333
0.035041666666667	0.890861164059133	opal	SEC24B	ENST00000504968.6	HEK	A	G	T	A	G	A	G	A	A	T	G	T	0.238095238095238
-0.674316666666666	0.202272168841099	opal	SEC24A	ENST00000398844.7	HEK	A	T	G	A	A	T	A	A	A	T	A	A	0.238095238095238
-0.674316666666666	0.202272168841099	ocre	SEC24A	ENST00000322887.8	HEK	T	A	C	A	G	T	A	G	A	G	T	A	0.476190476190476
-0.0045833333333342	0.972910431711175	opal	SEC23IP	ENST00000369075.8	HEK	T	C	A	A	A	C	T	A	C	G	A	C	0.476190476190476
-0.126966666666666	0.573353671862513	ocre	SEC23B	ENST00000336714.8	HEK	G	C	T	G	A	G	T	G	T	C	C	G	0.523809523809524
-0.196525	0.264339046792082	opal	SEC23A	ENST00000537403.5	HEK	A	G	T	G	C	T	T	C	G	T	C	G	0.428571428571429
-0.196525	0.264339046792082	ocre	SEC23A	ENST00000548032.6	HEK	T	C	C	C	A	G	G	T	C	C	G	T	0.571428571428571
-0.196525	0.264339046792082	opal	SEC23A	ENST00000557280.5	HEK	A	A	A	T	C	A	A	A	G	T	A	T	0.19047619047619
-0.426016666666664	0.267921713613678	opal	SEC22B	ENST00000578049.4	HEK	A	A	T	A	A	T	G	T	C	G	G	T	0.380952380952381
0.630241666666668	0.326999648580326	opal	SEC22A	ENST00000466950.5	HEK	T	G	A	A	G	A	A	C	A	A	T	A	0.285714285714286
0.630241666666668	0.326999648580326	opal	SEC22A	ENST00000492595.6	HEK	C	A	C	C	A	T	C	T	G	T	A	G	0.428571428571429
0.630241666666668	0.326999648580326	opal	SEC22A	ENST00000481965.6	HEK	C	T	T	T	T	G	T	T	T	T	T	C	0.285714285714286
0.170916666666667	0.110030021091992	amber	SEC16A	ENST00000371706.7	HEK	G	C	T	T	G	C	C	A	A	G	T	C	0.571428571428571
-0.388924999999999	0.458696334327126	amber	SEC14L1	ENST00000430767.8	HEK	T	G	C	C	G	C	G	G	A	C	C	T	0.619047619047619
0.581599999999999	0.126247140688069	opal	SEC13	ENST00000397109.7	HEK	C	A	A	G	A	C	G	A	C	G	A	G	0.523809523809524
0.581599999999999	0.126247140688069	ocre	SEC13	ENST00000397117.5	HEK	C	G	T	G	A	T	T	C	C	G	T	C	0.571428571428571
-0.00944166666666687	0.979373019607199	opal	SEC11A	ENST00000558134.5	HEK	T	T	G	G	T	G	G	T	C	T	G	G	0.476190476190476
-0.00944166666666687	0.979373019607199	opal	SEC11A	ENST00000560266.5	HEK	C	G	A	T	C	C	G	T	T	A	A	G	0.428571428571429
-0.00944166666666687	0.979373019607199	ocre	SEC11A	ENST00000268220.12	HEK	G	A	A	G	C	C	G	A	G	T	G	C	0.571428571428571
-0.00944166666666687	0.979373019607199	ocre	SEC11A	ENST00000560409.5	HEK	T	A	T	T	T	G	C	G	T	C	G	T	0.380952380952381
0.475758333333332	0.180844857417256	opal	SDSL	ENST00000403593.9	HEK	G	G	G	G	T	C	C	T	G	G	A	C	0.714285714285714
-0.196508333333334	0.543124555587774	ocre	SDR39U1	ENST00000399395.7	HEK	G	T	A	G	G	T	C	C	G	A	T	G	0.476190476190476
1.01633333333333	0.037996453950147	ocre	SDHB	ENST00000375499.8	HEK	C	T	G	T	T	T	T	T	G	A	C	T	0.428571428571429
-0.0625083333333349	0.882015186784222	amber	SDHAF2	ENST00000542794.5	HEK	G	G	A	T	C	A	T	A	G	G	G	G	0.523809523809524
0.0350416666666679	0.876534018121622	amber	SDHA	ENST00000509632.5	HEK	T	G	G	A	T	C	G	A	C	C	T	A	0.428571428571429
-0.777266666666667	0.0988585102985796	opal	SDF4	ENST00000360001.11	HEK	G	C	G	C	C	C	T	T	T	G	A	G	0.666666666666667
-0.777266666666667	0.0988585102985796	opal	SDF4	ENST00000465727.5	HEK	C	A	A	G	C	A	G	G	C	A	G	G	0.619047619047619
-0.777266666666667	0.0988585102985796	opal	SDF4	ENST00000263741.12	HEK	A	C	G	A	G	T	A	C	C	C	C	A	0.523809523809524
-0.0524166666666673	0.750531184940579	opal	SDF2L1	ENST00000248958.5	HEK	G	T	G	T	G	T	C	T	C	A	A	G	0.476190476190476
-1.02104166666667	0.316880027229145	opal	SDF2	ENST00000247020.9	HEK	A	T	C	T	A	G	G	T	C	G	A	G	0.523809523809524
-0.435149999999999	0.40239655826957	opal	SDE2	ENST00000272091.8	HEK	G	T	A	T	C	A	A	A	A	A	A	A	0.238095238095238
0.0053583333333318	0.977559716348995	ocre	SDCBP	ENST00000260130.9	HEK	A	A	T	T	C	A	T	T	G	G	A	G	0.476190476190476
0.594208333333331	0.576098196305379	ocre	SDC2	ENST00000302190.9	HEK	A	A	C	T	C	C	G	C	G	T	A	T	0.380952380952381
-0.440291666666666	0.114631400295629	opal	SDAD1	ENST00000395710.5	HEK	A	T	T	A	T	A	C	T	A	C	G	T	0.333333333333333
-0.440291666666666	0.114631400295629	ocre	SDAD1	ENST00000356260.10	HEK	C	T	T	C	C	T	G	A	A	G	T	A	0.476190476190476
-0.440291666666666	0.114631400295629	ocre	SDAD1	ENST00000503411.5	HEK	G	T	A	A	T	T	C	C	A	T	G	A	0.380952380952381
0.00381666666666725	0.985633868611361	opal	SCYL2	ENST00000635101.1	HEK	G	G	T	G	T	C	G	G	G	T	T	T	0.428571428571429
0.231691666666666	0.164831850783626	opal	SCYL1	ENST00000270176.10	HEK	A	C	C	G	T	G	C	A	G	G	T	C	0.619047619047619
0.231691666666666	0.164831850783626	opal	SCYL1	ENST00000525364.5	HEK	A	G	C	T	G	G	A	C	C	C	C	G	0.666666666666667
0.231691666666666	0.164831850783626	opal	SCYL1	ENST00000524944.5	HEK	A	G	A	C	T	A	C	G	G	G	T	G	0.619047619047619
0.231691666666666	0.164831850783626	opal	SCYL1	ENST00000279270.10	HEK	C	A	G	A	T	G	C	G	T	C	A	C	0.571428571428571
0.237991666666668	0.368092023691059	amber	SCRN3	ENST00000409673.7	HEK	T	G	A	T	C	A	T	C	T	T	G	A	0.285714285714286
0.555833333333334	0.439927108335316	amber	SCRN2	ENST00000407215.7	HEK	G	G	G	C	T	A	G	A	G	G	G	A	0.666666666666667
0.555833333333334	0.439927108335316	amber	SCRN2	ENST00000582459.5	HEK	C	A	C	A	T	G	A	C	G	A	A	A	0.428571428571429
0.555833333333334	0.439927108335316	amber	SCRN2	ENST00000579856.5	HEK	C	A	C	C	T	T	A	C	C	A	T	C	0.523809523809524
0.295808333333333	0.831800047639215	opal	SCRN1	ENST00000242059.10	HEK	A	G	T	A	A	G	G	A	A	T	T	T	0.333333333333333
0.021116666666666	0.930491158748709	amber	SCRIB	ENST00000674084.1	HEK	A	G	G	A	G	C	C	C	T	C	C	C	0.666666666666667
-0.114966666666665	0.684115697224215	amber	SCPEP1	ENST00000262288.8	HEK	G	A	T	G	G	A	A	A	G	A	A	C	0.476190476190476
-0.114966666666665	0.684115697224215	amber	SCPEP1	ENST00000575423.5	HEK	C	A	C	T	G	G	C	T	T	G	G	C	0.523809523809524
-0.114966666666665	0.684115697224215	amber	SCPEP1	ENST00000576154.5	HEK	T	T	T	G	T	C	T	T	T	G	G	T	0.285714285714286
-0.235166666666665	0.114612395199301	opal	SCP2	ENST00000371514.8	HEK	A	G	A	A	C	T	C	T	C	G	A	A	0.523809523809524
-0.235166666666665	0.114612395199301	opal	SCP2	ENST00000478631.6	HEK	A	A	T	T	T	C	T	C	T	C	G	T	0.428571428571429
-0.235166666666665	0.114612395199301	ocre	SCP2	ENST00000488965.1	HEK	T	G	A	C	T	G	T	T	C	G	G	T	0.476190476190476
0.0228166666666691	0.637743353813831	opal	SCO2	ENST00000395693.7	HEK	G	C	C	A	C	T	T	C	T	G	T	C	0.571428571428571
-0.000391666666667234	0.998822693180599	amber	SCO1	ENST00000255390.10	HEK	C	C	A	A	A	G	C	G	A	G	A	A	0.428571428571429
-0.000391666666667234	0.998822693180599	amber	SCO1	ENST00000577335.2	HEK	C	C	T	G	T	T	G	G	G	C	C	C	0.619047619047619
0.135574999999999	0.254368227110774	ocre	SCML2	ENST00000251900.9	HEK	A	A	A	A	A	T	T	G	A	C	A	T	0.238095238095238
0.135574999999999	0.254368227110774	opal	SCML2	ENST00000665583.1	HEK	T	G	G	G	A	A	T	A	A	A	G	G	0.476190476190476
-0.343700000000001	0.177390901177149	amber	SCLY	ENST00000254663.12	HEK	C	A	C	T	G	G	C	C	G	G	A	C	0.714285714285714
0.294558333333334	0.756247802692696	amber	SCLT1	ENST00000506368.5	HEK	C	T	G	G	G	A	G	A	C	C	C	C	0.619047619047619
-0.671799999999998	0.290360773433604	ocre	SCG3	ENST00000220478.8	HEK	A	A	A	T	G	G	G	T	C	C	G	A	0.476190476190476
0.349733333333333	0.476451052358868	opal	SCFD2	ENST00000401642.8	HEK	G	C	A	T	C	C	C	T	T	C	G	G	0.571428571428571
-0.00481666666666702	0.98050705722454	amber	SCFD1	ENST00000555259.5	HEK	T	T	G	A	C	A	A	T	C	A	C	A	0.476190476190476
-0.00481666666666702	0.98050705722454	amber	SCFD1	ENST00000557713.5	HEK	A	T	G	A	G	T	T	T	A	T	A	A	0.333333333333333
-1.11916666666667	0.186674039823487	opal	SCD5	ENST00000319540.9	HEK	A	C	T	T	G	G	T	C	G	T	G	A	0.476190476190476
-1.11916666666667	0.186674039823487	opal	SCD5	ENST00000273908.4	HEK	A	G	G	T	C	A	C	T	T	A	T	G	0.428571428571429
0.0398000000000003	0.82301599570872	opal	SCD	ENST00000370355.3	HEK	G	T	T	T	G	G	C	G	G	T	G	A	0.523809523809524
0.440583333333334	0.120029528717676	ocre	SCCPDH	ENST00000366510.4	HEK	A	C	A	C	T	G	C	T	G	A	A	G	0.428571428571429
-0.472083333333333	0.488232176719273	amber	SCARB2	ENST00000640341.1	HEK	G	A	G	A	G	A	G	T	T	A	T	G	0.476190476190476
-0.386683333333335	0.666463006656016	amber	SCARB1	ENST00000261693.11	HEK	G	G	T	C	C	T	G	T	C	A	A	A	0.523809523809524
1.10640833333333	0.162357530191735	amber	SCAMP4	ENST00000316097.13	HEK	A	G	G	G	A	G	T	C	C	G	G	T	0.619047619047619
0.409500000000001	0.130187892080129	opal	SCAMP3	ENST00000570831.5	HEK	C	C	C	C	T	G	G	C	C	C	C	G	0.761904761904762
0.429633333333332	0.646848996976292	amber	SCAMP2	ENST00000268099.13	HEK	T	C	C	T	C	C	T	A	A	G	G	G	0.523809523809524
-0.343100000000001	0.189428423433772	ocre	SCAMP1	ENST00000621999.5	HEK	G	A	A	T	C	T	T	T	A	G	A	C	0.333333333333333
-0.343100000000001	0.189428423433772	opal	SCAMP1	ENST00000614488.4	HEK	G	T	G	A	C	A	G	T	A	G	G	T	0.428571428571429
0.190575	0.783910189666934	ocre	SCAF8	ENST00000367178.7	HEK	T	C	A	T	C	A	A	C	A	G	G	G	0.523809523809524
0.397925000000002	0.0386321113687089	amber	SCAF4	ENST00000286835.12	HEK	A	G	A	C	T	G	T	G	C	T	C	C	0.523809523809524
-0.298366666666667	0.578816903903715	amber	SCAF11	ENST00000395453.2	HEK	G	T	T	A	T	T	A	C	A	C	T	T	0.285714285714286
0.743850000000001	0.379274581761171	opal	SCAF1	ENST00000360565.8	HEK	G	A	G	C	C	C	C	T	C	T	C	C	0.714285714285714
0.946516666666667	0.212308941471612	amber	SC5D	ENST00000264027.9	HEK	A	T	T	A	T	T	A	A	G	T	C	A	0.333333333333333
0.915049999999999	0.431005676730285	ocre	SBSN	ENST00000452271.7	HEK	A	C	T	G	G	C	C	C	C	G	T	A	0.523809523809524
0.271466666666668	0.2689176453459	opal	SBNO1	ENST00000267176.8	HEK	A	G	A	A	C	A	A	C	G	C	A	A	0.476190476190476
0.038266666666666	0.941978457941203	opal	SBF1	ENST00000380817.8	HEK	G	C	C	T	C	C	C	C	G	C	A	G	0.714285714285714
-0.106533333333335	0.496220125153111	opal	SBDS	ENST00000246868.7	HEK	C	A	C	C	C	A	A	A	G	T	T	T	0.333333333333333
-0.106533333333335	0.496220125153111	ocre	SBDS	ENST00000414306.5	HEK	A	G	G	A	G	A	C	A	G	T	T	T	0.333333333333333
0.0391416666666675	0.912548829495706	ocre	SATB2	ENST00000417098.6	HEK	T	G	T	G	A	A	A	G	A	G	A	C	0.428571428571429
0.0391416666666675	0.912548829495706	ocre	SATB2	ENST00000440919.1	HEK	G	G	G	A	T	C	T	T	A	G	G	T	0.523809523809524
0.194158333333333	0.486318112203518	ocre	SASS6	ENST00000287482.6	HEK	T	T	C	T	A	G	T	G	A	C	A	A	0.380952380952381
0.0667166666666681	0.86843269530426	amber	SART3	ENST00000547528.5	HEK	A	A	C	A	T	T	A	A	A	G	A	A	0.333333333333333
0.0667166666666681	0.86843269530426	amber	SART3	ENST00000546611.1	HEK	T	C	C	T	C	G	C	C	C	T	C	C	0.761904761904762
-0.074441666666667	0.915379276306881	opal	SART1	ENST00000312397.10	HEK	C	A	G	C	G	C	G	A	A	C	C	A	0.571428571428571
-0.074441666666667	0.915379276306881	opal	SART1	ENST00000530251.1	HEK	C	A	G	C	T	G	G	C	C	C	G	A	0.619047619047619
-0.0325583333333338	0.874763151552984	ocre	SARS2	ENST00000221431.10	HEK	G	A	A	C	C	C	C	G	A	A	T	G	0.571428571428571
-0.0325583333333338	0.874763151552984	opal	SARS2	ENST00000598831.5	HEK	C	C	C	T	G	T	C	A	C	T	G	A	0.476190476190476
-0.0325583333333338	0.874763151552984	opal	SARS2	ENST00000455102.6	HEK	C	G	G	T	G	C	A	C	C	C	C	C	0.666666666666667
-0.0325583333333338	0.874763151552984	opal	SARS2	ENST00000598343.5	HEK	G	G	A	G	C	A	T	C	G	A	C	C	0.619047619047619
-0.0325583333333338	0.874763151552984	opal	SARS2	ENST00000593754.1	HEK	G	T	G	C	A	G	C	C	G	C	T	A	0.666666666666667
-0.525175000000001	0.278320055085522	opal	SARNP	ENST00000546604.5	HEK	T	G	A	A	A	A	C	C	G	T	T	A	0.428571428571429
-0.525175000000001	0.278320055085522	opal	SARNP	ENST00000552884.5	HEK	G	C	T	C	C	C	T	A	C	C	C	G	0.523809523809524
-0.525175000000001	0.278320055085522	opal	SARNP	ENST00000552080.1	HEK	A	T	A	A	A	C	G	A	G	A	T	T	0.238095238095238
0.0809583333333347	0.729172325788774	ocre	SARM1	ENST00000585482.6	HEK	C	C	A	G	T	C	C	C	A	A	C	C	0.666666666666667
-1.71093333333333	0.0407284099029933	ocre	SAR1B	ENST00000402673.7	HEK	C	A	C	A	A	A	T	A	G	T	T	A	0.333333333333333
-1.71093333333333	0.0407284099029933	opal	SAR1B	ENST00000503318.5	HEK	T	T	G	A	A	G	T	T	A	G	T	A	0.333333333333333
-0.696675	0.13936448377753	opal	SAR1A	ENST00000373242.6	HEK	T	G	T	T	T	G	C	A	G	T	T	A	0.333333333333333
-0.696675	0.13936448377753	ocre	SAR1A	ENST00000373236.1	HEK	T	G	T	G	T	A	T	T	C	C	T	G	0.285714285714286
-0.236058333333335	0.597901373338299	amber	SAPCD2	ENST00000409687.5	HEK	T	C	C	T	T	G	C	T	A	C	T	T	0.476190476190476
-0.272341666666667	0.340258847607064	amber	SAP30BP	ENST00000582022.5	HEK	C	C	A	A	G	G	T	A	C	G	G	A	0.571428571428571
0.916925000000001	0.223476234329682	amber	SAP30	ENST00000296504.4	HEK	G	A	G	A	C	G	C	A	C	T	T	G	0.571428571428571
0.0808416666666671	0.84512019944878	ocre	SAP18	ENST00000382533.8	HEK	A	T	T	C	T	A	T	A	T	A	C	C	0.238095238095238
-1.32620833333333	0.242908922977723	amber	SAP130	ENST00000259235.7	HEK	A	C	C	C	A	G	C	T	G	A	A	A	0.428571428571429
0.00715833333333293	0.929736294680453	amber	SAMM50	ENST00000350028.5	HEK	C	C	G	A	C	A	G	T	C	C	T	T	0.619047619047619
-0.197624999999999	0.0741399268332549	amber	SAMHD1	ENST00000642616.1	HEK	C	A	G	G	A	T	C	T	A	T	G	G	0.523809523809524
0.136741666666665	0.708118272814248	opal	SAMD4B	ENST00000598913.5	HEK	G	G	C	C	C	G	C	G	T	C	T	C	0.714285714285714
0.136741666666665	0.708118272814248	opal	SAMD4B	ENST00000314471.10	HEK	C	G	G	G	A	C	C	T	A	C	C	A	0.619047619047619
0.136741666666665	0.708118272814248	opal	SAMD4B	ENST00000596368.1	HEK	G	T	A	A	C	T	T	T	C	G	A	C	0.333333333333333
0.136741666666665	0.708118272814248	opal	SAMD4B	ENST00000611159.4	HEK	C	C	T	G	G	A	C	C	G	G	G	T	0.619047619047619
-0.0710749999999992	0.870097101875306	opal	SAMD1	ENST00000533683.7	HEK	G	C	G	C	C	C	C	G	G	A	T	T	0.619047619047619
0.476608333333335	0.31749351529017	amber	SALL2	ENST00000450879.2	HEK	C	A	A	A	C	T	G	A	A	G	A	A	0.380952380952381
-0.265483333333334	0.204722860251627	ocre	SAFB2	ENST00000252542.9	HEK	G	T	C	C	C	A	C	A	T	C	G	C	0.666666666666667
-0.265483333333334	0.204722860251627	opal	SAFB2	ENST00000591120.1	HEK	A	G	T	G	G	C	C	A	A	A	G	C	0.476190476190476
0.115883333333334	0.841141111141268	opal	SAFB	ENST00000589863.5	HEK	C	T	T	C	A	C	C	T	A	C	T	A	0.333333333333333
0.115883333333334	0.841141111141268	opal	SAFB	ENST00000292123.9	HEK	G	T	A	C	T	T	C	A	T	C	G	C	0.571428571428571
-0.0505416666666673	0.712243611869549	opal	SACM1L	ENST00000418611.5	HEK	A	T	T	T	G	T	C	A	G	A	T	A	0.238095238095238
0.0581583333333334	0.708055435372017	ocre	SAAL1	ENST00000524803.6	HEK	A	A	C	C	T	G	T	C	A	G	A	C	0.380952380952381
0.0581583333333334	0.708055435372017	opal	SAAL1	ENST00000531581.5	HEK	C	A	G	C	C	T	T	A	A	T	C	T	0.428571428571429
0.248816666666667	0.485035755052688	opal	S100P	ENST00000296370.4	HEK	T	G	C	C	C	T	A	A	A	C	T	C	0.523809523809524
1.41974166666667	0.490689950597399	ocre	S100A9	ENST00000368738.4	HEK	G	A	C	C	A	C	C	C	C	C	C	A	0.666666666666667
2.55874166666667	0.0326714814886468	amber	S100A8	ENST00000368732.5	HEK	C	T	G	A	G	T	G	A	G	A	A	A	0.428571428571429
-1.26939166666667	0.169797458631808	ocre	S100A13	ENST00000339556.8	HEK	A	G	C	C	G	C	G	A	A	G	A	A	0.571428571428571
0.581366666666666	0.74562819952335	opal	S100A11	ENST00000271638.3	HEK	G	G	A	C	C	C	C	C	A	G	G	C	0.619047619047619
0.192041666666666	0.421961149307856	amber	S100A10	ENST00000368811.8	HEK	G	C	A	G	A	A	G	A	A	G	A	A	0.428571428571429
0.480216666666668	0.240540380384064	amber	RWDD4	ENST00000326397.10	HEK	C	A	C	T	T	G	G	A	G	T	A	G	0.428571428571429
0.178325	0.454590644523441	ocre	RWDD1	ENST00000466444.7	HEK	T	G	G	A	C	T	C	A	G	T	C	G	0.523809523809524
0.0109583333333344	0.900766166367679	amber	RUVBL2	ENST00000595811.5	HEK	T	G	G	T	G	C	T	G	T	T	A	G	0.428571428571429
0.0109583333333344	0.900766166367679	amber	RUVBL2	ENST00000596247.5	HEK	C	C	C	C	A	C	G	G	T	A	C	C	0.619047619047619
-0.125733333333334	0.398947391404813	opal	RUVBL1	ENST00000464873.5	HEK	C	T	C	A	A	T	A	C	C	C	T	G	0.476190476190476
-0.125733333333334	0.398947391404813	opal	RUVBL1	ENST00000322623.10	HEK	G	A	T	G	G	C	G	A	A	G	T	A	0.428571428571429
-0.261833333333334	0.475109348223165	amber	RUFY3	ENST00000226328.8	HEK	G	C	A	T	T	T	T	A	C	T	A	C	0.238095238095238
-0.404241666666668	0.0311275732824551	opal	RUFY1	ENST00000319449.9	HEK	A	C	G	T	C	C	C	C	T	C	C	G	0.666666666666667
-0.631391666666667	0.108719252999877	opal	RTN4	ENST00000394609.6	HEK	A	A	A	C	G	C	A	A	G	T	C	G	0.428571428571429
-0.607533333333335	0.508843019891837	opal	RTN3	ENST00000341307.6	HEK	A	G	G	A	A	A	A	T	C	A	T	G	0.285714285714286
-0.607533333333335	0.508843019891837	ocre	RTN3	ENST00000377819.10	HEK	G	T	A	C	A	T	A	A	G	A	C	G	0.428571428571429
-0.607533333333335	0.508843019891837	opal	RTN3	ENST00000536011.5	HEK	T	G	A	C	C	T	C	G	G	T	G	T	0.476190476190476
-0.607533333333335	0.508843019891837	opal	RTN3	ENST00000354497.4	HEK	T	A	A	A	A	G	C	A	G	G	T	A	0.333333333333333
-3.58460833333333	0.171884379362779	ocre	RTN1	ENST00000395090.5	HEK	A	C	T	G	A	T	G	A	G	T	C	G	0.428571428571429
0.448591666666666	0.151056434244932	opal	RTKN	ENST00000305557.9	HEK	G	A	G	A	G	A	G	T	G	A	C	C	0.476190476190476
0.267591666666667	0.403596334538483	opal	RTF1	ENST00000389629.8	HEK	G	C	A	C	A	C	T	T	A	T	T	C	0.523809523809524
0.511266666666669	0.000307870026974028	amber	RTCB	ENST00000216038.6	HEK	A	A	C	C	T	T	A	G	G	A	A	A	0.380952380952381
-0.362258333333332	0.386615399595181	amber	RTCA	ENST00000370128.8	HEK	A	G	T	A	T	T	A	T	C	T	A	A	0.333333333333333
0.333708333333333	0.616113421262334	ocre	RSU1	ENST00000377921.7	HEK	G	G	A	A	G	G	A	G	A	C	A	A	0.428571428571429
0.464616666666667	0.0907248335224653	opal	RSRC2	ENST00000331738.12	HEK	A	A	A	T	G	A	T	T	G	A	C	G	0.333333333333333
0.464616666666667	0.0907248335224653	opal	RSRC2	ENST00000433877.6	HEK	A	C	T	G	A	A	C	A	G	A	G	A	0.476190476190476
0.283625	0.544789087087191	amber	RSRC1	ENST00000480119.5	HEK	A	A	C	A	T	C	T	A	G	G	T	C	0.428571428571429
0.212399999999999	0.841048673806561	ocre	RSL24D1	ENST00000260443.9	HEK	A	A	A	T	C	T	T	C	C	T	C	G	0.428571428571429
0.212399999999999	0.841048673806561	opal	RSL24D1	ENST00000562993.5	HEK	A	G	G	G	T	A	T	T	A	T	G	A	0.238095238095238
-0.130333333333335	0.652221809966664	amber	RSL1D1	ENST00000396503.7	HEK	T	A	T	T	C	G	A	C	T	C	C	G	0.428571428571429
-0.654574999999999	0.510515691024265	ocre	RSF1	ENST00000308488.10	HEK	G	A	C	T	T	T	A	T	T	G	A	C	0.285714285714286
-0.701599999999998	0.443785249669567	ocre	RSBN1L	ENST00000334955.13	HEK	A	T	T	T	G	C	C	G	T	G	T	T	0.285714285714286
0.740508333333334	0.288829138520245	amber	RSBN1	ENST00000476412.5	HEK	A	G	A	G	A	G	G	A	C	T	C	A	0.523809523809524
-0.270008333333333	0.774384051833515	ocre	RRS1	ENST00000320270.4	HEK	T	A	G	T	T	T	G	A	A	G	G	A	0.380952380952381
0.215799999999999	0.400634469311898	opal	RRP9	ENST00000232888.7	HEK	C	A	C	T	C	T	C	C	T	T	G	G	0.476190476190476
0.181816666666669	0.585341157822936	opal	RRP8	ENST00000254605.11	HEK	C	C	T	C	T	G	G	G	A	C	G	C	0.571428571428571
0.181816666666669	0.585341157822936	opal	RRP8	ENST00000533907.1	HEK	A	T	G	G	G	G	G	G	C	G	A	C	0.714285714285714
0.181816666666669	0.585341157822936	opal	RRP8	ENST00000530762.1	HEK	C	T	C	T	G	A	G	A	A	T	A	T	0.380952380952381
0.036733333333333	0.818981270151095	opal	RRP7A	ENST00000323013.7	HEK	G	C	T	G	T	G	C	A	T	G	C	C	0.571428571428571
0.036733333333333	0.818981270151095	opal	RRP7A	ENST00000416699.5	HEK	G	G	A	A	G	C	C	C	T	C	T	C	0.619047619047619
-0.134566666666666	0.660203666160748	ocre	RRP36	ENST00000244496.6	HEK	T	A	A	G	G	A	G	A	G	A	A	A	0.380952380952381
-0.0784916666666658	0.678377048753916	opal	RRP1B	ENST00000340648.6	HEK	G	G	A	G	C	A	C	T	T	C	T	T	0.476190476190476
0.339475000000001	0.17741906213502	ocre	RRP15	ENST00000366932.4	HEK	A	G	C	A	T	C	A	C	A	T	A	G	0.333333333333333
-0.170049999999998	0.233068080559932	opal	RRP12	ENST00000370992.9	HEK	G	G	C	C	C	A	C	C	C	A	G	C	0.761904761904762
-0.336974999999999	0.470044532445517	opal	RRP1	ENST00000497547.2	HEK	T	G	T	G	G	C	G	A	G	G	G	A	0.714285714285714
-0.336974999999999	0.470044532445517	ocre	RRP1	ENST00000483896.5	HEK	C	C	T	T	G	T	T	A	G	A	C	G	0.619047619047619
-0.622500000000001	0.28982515863822	amber	RRN3	ENST00000634151.1	HEK	T	G	C	T	G	C	C	G	A	C	A	A	0.523809523809524
-0.411908333333333	0.196184355539635	ocre	RRM2	ENST00000641198.1	HEK	A	T	G	A	A	C	C	T	T	C	A	G	0.428571428571429
-0.411908333333333	0.196184355539635	opal	RRM2	ENST00000641498.1	HEK	G	A	A	G	C	T	A	G	G	G	G	C	0.666666666666667
-0.183733333333334	0.438313170188737	opal	RRM1	ENST00000532170.5	HEK	A	A	G	T	A	A	A	C	C	A	C	T	0.380952380952381
-0.183733333333334	0.438313170188737	opal	RRM1	ENST00000300738.10	HEK	G	G	A	A	A	G	C	C	T	A	G	G	0.476190476190476
-0.183733333333334	0.438313170188737	opal	RRM1	ENST00000533349.5	HEK	T	G	G	A	A	G	G	T	A	T	C	C	0.476190476190476
-0.183733333333334	0.438313170188737	opal	RRM1	ENST00000533495.5	HEK	A	A	G	T	A	C	T	A	A	G	T	A	0.380952380952381
-0.385691666666668	0.63104766298552	opal	RREB1	ENST00000379933.7	HEK	C	A	G	C	C	T	G	A	G	G	T	A	0.619047619047619
-0.034083333333333	0.863035751593153	opal	RRBP1	ENST00000470422.5	HEK	G	T	T	T	C	C	C	T	G	T	C	T	0.476190476190476
0.438758333333333	0.093368365920782	amber	RRAS2	ENST00000414023.6	HEK	A	A	T	C	C	C	C	T	T	T	T	A	0.380952380952381
0.438758333333333	0.093368365920782	amber	RRAS2	ENST00000532950.5	HEK	T	A	T	A	G	T	A	A	G	T	G	T	0.380952380952381
-0.248141666666666	0.726160155628393	opal	RPUSD4	ENST00000298317.9	HEK	A	G	A	C	C	A	G	A	C	A	C	G	0.571428571428571
-0.292233333333333	0.00537989415502888	amber	RPUSD3	ENST00000433535.6	HEK	T	C	C	T	C	C	A	A	C	A	T	T	0.523809523809524
0.172233333333334	0.561244567487998	opal	RPUSD2	ENST00000315616.12	HEK	G	G	G	T	G	T	C	A	G	G	A	A	0.571428571428571
0.248483333333331	0.447527201295059	opal	RPUSD1	ENST00000561734.5	HEK	G	A	G	C	C	G	C	G	A	C	A	G	0.714285714285714
0.248483333333331	0.447527201295059	opal	RPUSD1	ENST00000565809.5	HEK	A	G	C	C	G	C	C	G	T	C	G	T	0.571428571428571
0.248483333333331	0.447527201295059	opal	RPUSD1	ENST00000567283.5	HEK	G	A	A	C	C	C	G	T	T	G	G	G	0.523809523809524
0.248483333333331	0.447527201295059	ocre	RPUSD1	ENST00000565503.5	HEK	C	C	A	T	C	A	G	G	G	C	C	G	0.666666666666667
0.3208	0.245013934084525	amber	RPTOR	ENST00000544334.6	HEK	C	G	G	C	G	T	A	G	A	C	T	G	0.619047619047619
-0.344258333333331	0.289089939537202	ocre	RPSA	ENST00000301821.11	HEK	G	C	T	G	T	T	T	C	T	G	G	T	0.476190476190476
0.132783333333333	0.365536300997485	ocre	RPS9	ENST00000616536.4	HEK	G	T	C	C	A	C	T	A	G	G	A	G	0.571428571428571
0.132783333333333	0.365536300997485	opal	RPS9	ENST00000620356.4	HEK	T	T	C	C	T	G	C	T	C	C	G	A	0.666666666666667
0.132783333333333	0.365536300997485	opal	RPS9	ENST00000620740.4	HEK	T	G	G	G	T	G	G	G	A	G	G	C	0.619047619047619
0.132783333333333	0.365536300997485	opal	RPS9	ENST00000615167.4	HEK	A	C	A	T	C	C	G	G	T	G	G	A	0.571428571428571
0.132783333333333	0.365536300997485	ocre	RPS9	ENST00000611572.3	HEK	G	C	C	T	G	C	C	A	C	T	C	C	0.619047619047619
-0.0371916666666673	0.864861854467564	ocre	RPS8	ENST00000396651.8	HEK	A	T	C	C	T	T	A	A	A	C	G	G	0.333333333333333
-0.0925166666666689	0.529911950702506	amber	RPS7	ENST00000407445.8	HEK	T	G	T	A	A	C	T	T	T	A	G	G	0.380952380952381
-0.196425	0.701766593023288	amber	RPS6KB2	ENST00000312629.10	HEK	G	A	A	G	C	C	C	G	C	G	G	G	0.761904761904762
-0.023991666666667	0.864225406494148	amber	RPS6KB1	ENST00000489824.1	HEK	A	A	G	T	G	A	T	G	T	C	G	A	0.476190476190476
-0.944716666666669	0.444474828671427	amber	RPS6KA5	ENST00000614987.5	HEK	G	C	A	T	G	G	T	C	G	A	T	G	0.476190476190476
-0.109366666666667	0.55243151762638	opal	RPS6KA3	ENST00000379565.9	HEK	A	G	T	G	A	C	G	T	C	C	C	G	0.571428571428571
-0.109366666666667	0.55243151762638	opal	RPS6KA3	ENST00000645268.1	HEK	A	A	T	G	C	T	T	T	G	A	C	A	0.285714285714286
-0.0688000000000007	0.424913336183716	opal	RPS6KA1	ENST00000525525.5	HEK	A	T	G	A	G	C	C	C	C	C	G	A	0.571428571428571
-0.0688000000000007	0.424913336183716	ocre	RPS6KA1	ENST00000526040.6	HEK	A	T	C	A	C	C	G	T	A	G	T	C	0.476190476190476
-0.0688000000000007	0.424913336183716	opal	RPS6KA1	ENST00000374168.7	HEK	G	G	C	A	C	C	G	T	C	C	C	A	0.666666666666667
-0.0688000000000007	0.424913336183716	opal	RPS6KA1	ENST00000366866.8	HEK	A	G	G	T	G	C	A	T	C	G	T	A	0.428571428571429
-0.0688000000000007	0.424913336183716	opal	RPS6KA1	ENST00000374163.5	HEK	G	C	T	G	G	C	C	G	G	T	C	C	0.571428571428571
0.090058333333334	0.315451252947044	ocre	RPS6	ENST00000380394.9	HEK	G	A	T	T	T	T	A	A	A	G	A	C	0.285714285714286
0.090058333333334	0.315451252947044	ocre	RPS6	ENST00000380381.3	HEK	A	G	T	T	A	G	A	T	T	T	C	A	0.428571428571429
-0.200375	0.591426747131297	opal	RPS5	ENST00000601521.5	HEK	T	T	T	T	C	C	C	G	C	C	A	A	0.523809523809524
-0.0548083333333338	0.825203708555072	opal	RPS4X	ENST00000316084.10	HEK	A	A	T	G	G	G	G	G	G	T	G	A	0.571428571428571
-0.203174999999996	0.027267353413259	ocre	RPS3A	ENST00000274065.9	HEK	A	G	T	T	C	A	T	T	G	T	C	T	0.380952380952381
-0.203174999999996	0.027267353413259	opal	RPS3A	ENST00000515818.5	HEK	A	G	C	T	C	A	T	A	G	T	A	A	0.428571428571429
-0.203174999999996	0.027267353413259	opal	RPS3A	ENST00000512690.5	HEK	T	G	T	C	T	T	A	C	C	T	C	T	0.476190476190476
-0.115750000000003	0.0908793819285373	ocre	RPS3	ENST00000531188.6	HEK	C	A	G	G	G	T	A	C	G	A	C	A	0.619047619047619
-0.115750000000003	0.0908793819285373	opal	RPS3	ENST00000528439.5	HEK	G	A	T	A	C	T	A	G	A	A	A	C	0.476190476190476
-0.115750000000003	0.0908793819285373	ocre	RPS3	ENST00000530164.5	HEK	G	T	G	T	C	C	G	G	A	G	G	C	0.619047619047619
-0.115750000000003	0.0908793819285373	opal	RPS3	ENST00000530721.5	HEK	G	A	A	G	G	G	G	G	T	T	C	T	0.571428571428571
-0.115750000000003	0.0908793819285373	ocre	RPS3	ENST00000532872.5	HEK	A	T	C	C	A	T	C	G	G	G	A	G	0.476190476190476
-0.154049999999999	0.404195045792918	opal	RPS29	ENST00000396020.7	HEK	C	A	C	C	C	A	G	G	A	G	G	T	0.523809523809524
-0.154049999999999	0.404195045792918	ocre	RPS29	ENST00000245458.10	HEK	A	T	G	C	T	C	C	A	G	G	T	T	0.428571428571429
-0.154049999999999	0.404195045792918	ocre	RPS29	ENST00000554075.2	HEK	T	T	C	T	G	A	G	G	T	G	A	G	0.523809523809524
-0.272966666666665	0.250711861661744	opal	RPS28	ENST00000600659.3	HEK	G	C	T	T	G	G	C	G	C	G	T	T	0.619047619047619
0.895316666666665	0.443737862360139	ocre	RPS27L	ENST00000330964.10	HEK	T	G	A	T	T	C	C	A	C	A	A	C	0.333333333333333
0.895316666666665	0.443737862360139	opal	RPS27L	ENST00000439025.1	HEK	A	A	A	G	T	T	C	A	C	T	T	C	0.238095238095238
0.147841666666665	0.494395873763271	ocre	RPS27	ENST00000651669.1	HEK	A	A	G	C	A	C	C	A	C	G	A	C	0.476190476190476
0.147841666666665	0.494395873763271	ocre	RPS27	ENST00000643794.1	HEK	A	A	T	C	A	C	A	T	C	G	T	A	0.428571428571429
-0.0986583333333342	0.802146408096216	opal	RPS25	ENST00000532567.5	HEK	A	A	G	A	G	A	C	T	C	T	C	C	0.428571428571429
-0.0986583333333342	0.802146408096216	opal	RPS25	ENST00000527791.5	HEK	A	G	A	T	T	C	C	A	G	A	G	A	0.476190476190476
-0.0986583333333342	0.802146408096216	opal	RPS25	ENST00000527673.2	HEK	A	T	A	G	G	T	A	C	G	T	A	G	0.428571428571429
0.222183333333334	0.503197976893049	amber	RPS24	ENST00000476545.6	HEK	A	T	G	A	C	T	G	G	G	A	G	A	0.523809523809524
-0.000850000000001572	0.994954526431238	ocre	RPS23	ENST00000651545.1	HEK	A	T	A	T	T	A	A	C	T	A	G	A	0.285714285714286
-0.000850000000001572	0.994954526431238	opal	RPS23	ENST00000510210.5	HEK	G	C	C	T	T	C	G	T	C	G	A	A	0.523809523809524
-0.000850000000001572	0.994954526431238	opal	RPS23	ENST00000507980.1	HEK	A	A	G	T	A	T	A	C	A	C	T	C	0.285714285714286
-0.000850000000001572	0.994954526431238	ocre	RPS23	ENST00000511844.1	HEK	G	T	C	C	A	T	G	T	G	A	A	A	0.428571428571429
-0.425425000000001	0.0832700959077862	amber	RPS21	ENST00000370592.2	HEK	A	T	C	T	G	C	G	A	G	T	C	C	0.571428571428571
-0.0326000000000004	0.941864941599949	ocre	RPS20	ENST00000521262.5	HEK	G	T	C	A	A	C	T	C	G	T	A	G	0.428571428571429
-0.0326000000000004	0.941864941599949	ocre	RPS20	ENST00000523936.5	HEK	A	T	C	G	G	A	G	A	A	A	T	G	0.476190476190476
-0.0326000000000004	0.941864941599949	opal	RPS20	ENST00000519606.5	HEK	A	G	G	T	T	C	G	G	T	G	T	T	0.428571428571429
-0.0326000000000004	0.941864941599949	ocre	RPS20	ENST00000519807.5	HEK	C	T	G	C	A	T	T	T	T	T	C	C	0.380952380952381
-0.404266666666667	0.295719708702479	amber	RPS2	ENST00000343262.9	HEK	G	G	T	T	T	T	A	C	A	A	C	A	0.333333333333333
1.23756666666666	0.236788046270594	amber	RPS19BP1	ENST00000334678.8	HEK	G	C	T	C	C	C	C	G	A	C	G	G	0.666666666666667
0.218083333333333	0.559819214182573	amber	RPS19	ENST00000598742.6	HEK	A	A	C	A	A	A	T	A	C	G	A	A	0.333333333333333
-0.248374999999998	0.209379214474692	ocre	RPS18	ENST00000439602.7	HEK	G	T	C	T	G	T	A	A	A	G	A	A	0.380952380952381
-0.559108333333332	0.0070216098360745	amber	RPS17	ENST00000632419.1	HEK	T	A	A	G	T	G	C	G	A	C	C	C	0.523809523809524
-0.0860666666666662	0.289043838563103	amber	RPS16	ENST00000339471.8	HEK	C	T	G	A	C	C	G	G	T	C	G	T	0.666666666666667
-0.231016666666664	0.41151715282504	amber	RPS15A	ENST00000322989.8	HEK	G	G	A	T	G	T	C	T	T	T	T	T	0.285714285714286
-0.231016666666664	0.41151715282504	amber	RPS15A	ENST00000569365.6	HEK	G	T	T	A	C	A	G	T	T	T	T	C	0.285714285714286
-0.659874999999999	0.120423356058483	opal	RPS15	ENST00000586096.3	HEK	C	A	C	C	C	A	C	G	A	C	T	A	0.619047619047619
0.180825000000002	0.357409982472176	amber	RPS14	ENST00000518139.5	HEK	A	T	G	T	C	A	C	G	G	G	T	G	0.523809523809524
0.229266666666665	0.197900731252132	ocre	RPS13	ENST00000525634.6	HEK	A	T	T	T	G	T	A	C	G	C	T	G	0.476190476190476
-0.0944166666666648	0.659316979194947	opal	RPS11	ENST00000270625.7	HEK	G	G	C	T	G	G	C	T	T	G	A	A	0.523809523809524
-0.0944166666666648	0.659316979194947	opal	RPS11	ENST00000596873.1	HEK	G	C	G	C	A	G	G	G	A	C	T	T	0.619047619047619
-0.0944166666666648	0.659316979194947	opal	RPS11	ENST00000599561.1	HEK	C	A	T	C	G	T	G	G	C	T	A	G	0.571428571428571
-0.0949083333333327	0.788577936419775	amber	RPS10	ENST00000344700.8	HEK	A	A	A	C	G	G	G	A	C	A	T	G	0.476190476190476
[truncated: 12,566 more rows]
